# Supplementary material for: Genetic association of FTO/IRX region with obesity and overweight in the Polish population
Source: PLoS One. 2017 Jun 29;12(6):e0180295. doi: 10.1371/journal.pone.0180295 (PMC5491248; doi:10.1371/journal.pone.0180295)
Supplement: S1 Table — The threshold was set up on MAF<0.01. (XLSX) [file pone.0180295.s005.xlsx]

## Sheet: Arkusz1
	BLOCK	GENE	SNP	POS	A	B	MAF
1	Block 1		rs1131220	53503934	A	G	0.4415
2			rs3809634	53538157	C	T	0.3171
3	Block 2		rs3095631	53545800	C	T	0.4651
4			rs17194040	53550898	A	G	0.2786
5	Block 3		rs1861556	53558150	T	G	0.3419
6			rs9788828	53577519	T	G	0.2573
7			rs16952304	53578713	G	A	0.05715
8			rs7193898	53584921	A	G	0.2746
9			rs1362572	53587920	A	G	0.3319
10			rs12599436	53593871	A	G	0.05657
11			rs1946155	53634295	T	C	0.2964
12			rs4784320	53636000	A	G	0.02039
13			rs12443767	53638340	C	T	0.02677
14			rs3213758	53639438	T	C	0.05851
15			rs17214955	53645976	T	C	0.1912
16			rs8050354	53649168	T	C	0.3283
17	Block 4		rs139974543	53653005	C	G	0.02418
18			rs2111119	53671754	T	C	0.07881
19	Block 5		rs2302677	53682949	T	C	0.02704
20			rs9934800	53688494	C	T	0.05197
21			rs5005161	53698676	C	T	0.1107
22	Block 6	FTO	rs7205986	53755146	A	G	0.4899
23		FTO	rs1421084	53757740	G	A	0.01818
24		FTO	rs7203521	53769293	G	A	0.3946
25		FTO	rs6499640	53769677	G	A	0.3946
26		FTO	rs4396532	53773047	A	G	0.05723
27	Block 7	FTO	rs1861868	53790402	A	G	0.4603
28		FTO	rs1075440	53790906	G	A	0.3625
29		FTO	rs13334933	53795636	G	A	0.1496
30	Block 8	FTO	rs9930333	53799977	G	T	0.4821
31		FTO	rs9939973	53800568	A	G	0.4823
32		FTO	rs9940128	53800754	A	G	0.483
33		FTO	rs1421085	53800954	C	T	0.4668
34		FTO	rs16952520	53803038	G	A	0.0443
35		FTO	rs1558902	53803574	A	T	0.4669
36		FTO	rs10852521	53804965	T	C	0.4383
37		FTO	rs1121980	53809247	T	C	0.4827
38		FTO	rs7193144	53810686	C	T	0.4482
39		FTO	rs17817449	53813367	G	T	0.4485
40		FTO	rs11075987	53815161	T	G	0.4577
41		FTO	rs8050136	53816275	A	C	0.4482
42		FTO	rs9935401	53816838	A	G	0.448
43		FTO	rs9936385	53819169	C	T	0.448
44		FTO	rs9926289	53820503	A	G	0.4479
45		FTO	rs76804286	53820512	A	G	0.01071
46		FTO	rs9939609	53820527	A	T	0.448
47		FTO	rs9941349	53825488	T	C	0.4623
48		FTO	rs7190492	53828752	A	G	0.3355
49		FTO	rs9930506	53830465	G	A	0.4794
50		FTO	rs9922708	53831146	T	C	0.4801
51		FTO	rs9922619	53831771	T	G	0.4792
52		FTO	rs8044769	53839135	T	C	0.441
53		FTO	rs12149832	53842908	A	G	0.4425
54	Block 9	FTO	rs10852523	53858954	C	T	0.3634
55		FTO	rs3826169	53860481	C	T	0.2359
56		FTO	rs8061518	53861024	G	A	0.3996
57		FTO	rs10521307	53865701	C	T	0.341
58		FTO	rs7203572	53869366	C	A	0.1859
59		FTO	rs17819033	53873103	T	G	0.1839
60	Block 10	FTO	rs7205009	53876444	T	C	0.408
61		FTO	rs2160481	53884113	C	T	0.2008
62	Block 11	FTO	rs4784329	53910261	C	A	0.4507
63		FTO	rs7191718	53911023	C	T	0.4713
64		FTO	rs9934504	53916879	A	G	0.1351
65		FTO	rs9929152	53939403	G	A	0.1946
66		FTO	rs12232391	53953119	G	T	0.3888
67		FTO	rs9924072	53966063	G	A	0.3746
68		FTO	rs12933996	53976662	G	A	0.3637
69	Block 12	FTO	rs17224310	53990953	T	C	0.2019
70		FTO	rs17823199	53998930	C	T	0.4895
71		FTO	rs7194907	54003483	T	C	0.4519
72	Block 13	FTO	rs6499662	54026739	G	A	0.3904
73		FTO	rs12596210	54027971	C	T	0.1169
74		FTO	rs8046658	54031563	C	T	0.4111
75		FTO	rs7200972	54036352	G	A	0.3661
76	Block 14	FTO	rs9925908	54038336	T	C	0.1916
77		FTO	rs12931859	54039486	T	C	0.1168
78	Block 15	FTO	rs7194243	54056159	T	C	0.2506
79		FTO	rs4784351	54075698	G	A	0.337
80		FTO	rs2540781	54087859	A	C	0.1158
81		FTO	rs856973	54093181	T	G	0.05125
82		FTO	rs2003583	54100006	A	G	0.2646
83	Block 16		rs16953002	54114824	A	G	0.1729
84			rs708258	54115369	G	A	0.4621
85			rs1008400	54119892	T	C	0.4891
86			rs11646512	54120952	A	G	0.4932
87			rs11863548	54123512	A	G	0.2799
88			rs2665271	54127879	G	A	0.483
89			rs2689264	54137980	T	C	0.1906
90	Block 17		rs8053279	54151179	G	A	0.4436
91			rs8063722	54166636	C	T	0.3831
92			rs879679	54175645	C	T	0.1762
93	Block 18		rs1610237	54179910	A	G	0.4037
94			rs8054310	54187651	C	T	0.3766
95	Block 19		rs2542674	54206026	G	A	0.4682
96			rs2689258	54208856	T	G	0.2905
97			rs1033046	54217720	G	A	0.4228
98	Block 20		rs2010410	54231250	C	T	0.2169
99			rs9921416	54244754	C	T	0.4764
100			rs17835974	54253020	T	C	0.3141
101	Block 21		rs4783830	54255346	A	G	0.3373
102			rs8060235	54265765	A	G	0.43
103	Block 22		rs16953241	54274020	A	G	0.07873
104			rs16953243	54274354	C	A	0.1783
105			rs17253832	54274562	C	T	0.09964
106			rs7200222	54293129	T	G	0.07826
107			rs8049962	54294206	C	T	0.1906
108			rs10521300	54299503	A	G	0.07807
109		IRX3	rs16953283	54300172	T	C	0.07761
110	Block 23	IRX3	rs1126960	54318172	A	C	0.222
111		IRX3	rs1868689	54323268	A	G	0.3004
112			rs17176417	54327043	C	A	0.1576
113			rs1079368	54334280	C	T	0.2583
114	Block 24		rs1004299	54343840	C	T	0.4989
115			rs1004930	54345296	G	A	0.2295
116			rs12930159	54349257	T	G	0.1214
117	Block 25		rs729633	54352290	T	C	0.162
118			rs8056104	54355601	T	G	0.3862
119	Block 26		rs2388632	54359850	G	A	0.1501
120			rs7193399	54364647	C	T	0.1572
121			rs11076030	54365454	T	C	0.303
122			rs12932839	54374448	C	T	0.2179
123			rs7191827	54388670	G	A	0.1555
124	Block 27		rs8050506	54413730	A	G	0.1372
125			rs11639567	54415702	G	A	0.4626
126			rs17257349	54421825	A	G	0.3298
127			rs7203944	54438254	G	A	0.165
128			rs1420303	54439522	C	A	0.1312
129			rs1530793	54447966	A	G	0.4142
130	Block 28		rs4784379	54453976	A	G	0.2407
131			rs7189231	54464218	G	T	0.1673
132	Block 29		rs9972796	54464336	C	A	0.3668
133			rs1420285	54473072	C	T	0.3991
134	Block 30		rs4784390	54485833	G	T	0.2463
135			rs12931301	54486421	T	C	0.2729
136			rs12447674	54492183	G	A	0.2597
137	Block 31		rs9921518	54494424	A	G	0.257
138			rs4783845	54497854	T	C	0.255
139			rs17200070	54502562	G	A	0.2142
140			rs11640012	54503953	T	C	0.07097
141	Block 32		rs12929998	54514123	C	A	0.2007
142			rs733017	54517482	C	T	0.4108
143			rs716083	54527384	C	A	0.485
144	Block 33		rs751214	54542033	G	T	0.1711
145			rs1362437	54550169	A	G	0.3415
146	Block 34		rs749622	54573024	T	C	0.3768
147			rs8059628	54578328	A	C	0.2211
148			rs12921739	54579967	T	C	0.2422
149	Block 35		rs1201336	54596413	T	C	0.3112
150			rs1186817	54598514	C	T	0.2189
151			rs1874025	54599743	T	C	0.4682
152			rs8045161	54603152	C	T	0.4437
153			rs1908219	54603266	A	G	0.4822
154			rs8051442	54605600	A	G	0.06304
155	Block 36		rs1882591	54615410	G	A	0.2263
156			rs1151277	54620503	T	C	0.1247
157			rs11861365	54623529	A	G	0.1106
158	Block 37		rs2388773	54636780	C	A	0.1473
159			rs1493897	54667698	A	C	0.1417
160	Block 38		rs8044756	54676323	A	G	0.4893
161			rs1861532	54677513	T	C	0.254
162	Block 39		rs11639521	54709210	G	A	0.4905
163			rs17205999	54727937	A	G	0.3278
164			rs16953856	54729522	G	A	0.2036
165			rs1420562	54733746	A	G	0.489
166			rs2388807	54737459	A	G	0.1705
167			rs1420553	54745610	A	G	0.2481
168	Block 40		rs1861538	54752863	G	A	0.2369
169			rs4784415	54770232	T	C	0.3082
170			rs12444481	54770445	T	C	0.09526
171			rs1548912	54776603	T	C	0.3742
172	Block 41		rs7499390	54780370	T	C	0.3337
173			rs4622506	54790801	C	T	0.4216
174			rs4257585	54793796	T	C	0.3648
175			rs4440156	54794101	T	C	0.4015
176			rs7198507	54796410	A	G	0.3188
177	Block 42		rs9924618	54819501	G	A	0.1775
178			rs11076057	54827785	A	G	0.3362
179			rs4591143	54829975	A	C	0.1618
180			rs6499720	54832113	C	T	0.4982
181			rs4435250	54856671	T	C	0.1609
182			rs4383140	54856786	A	G	0.1315
183			rs4784429	54859732	T	G	0.3736
184	Block 43		rs4555155	54887921	A	C	0.2732
185			rs9932117	54906895	C	A	0.2523
186			rs11076060	54948857	A	G	0.3264
187		IRX5	rs12447300	54962136	G	A	0.1915
188	Block 44	IRX5	rs13336114	54967096	A	C	0.3546
189		IRX5	rs1133611	54968239	T	C	0.2281
190	Block 45		rs11076063	55025856	G	A	0.1503
191			rs11076064	55033694	T	C	0.4844
192			rs8060082	55034693	T	C	0.06008
193			rs4238773	55040438	A	G	0.3226
194	Block 46		rs12927600	55045947	A	C	0.2824
195			rs4238775	55054844	G	A	0.08373
196			rs13331158	55061621	C	T	0.4829
197	Block 47		rs4783863	55069361	C	T	0.3349
198			rs8055853	55078667	C	T	0.4447
199			rs4784467	55080084	T	C	0.1506
200	Block 48		rs6499743	55088225	T	G	0.3264
201			rs16954195	55093432	T	C	0.2086
202			rs4784474	55096404	G	A	0.498
203			rs1352191	55104086	C	A	0.4213
204			rs7197624	55110037	A	G	0.01163
205			rs11076070	55114680	A	G	0.2578
206			rs8050248	55117552	A	G	0.3544
207			rs1825730	55122421	G	A	0.2373
208	Block 49		rs16954308	55150174	A	C	0.1311
209			rs11640550	55153815	C	A	0.1855
210			rs11076076	55155944	T	C	0.05103
211			rs4270172	55157679	G	A	0.2408
212			rs8060698	55161456	T	C	0.1177
213	Block 50		rs12917822	55165407	A	G	0.3221
214			rs8064192	55165921	A	C	0.4849
215	Block 51		rs1486735	55180092	G	A	0.4365
216			rs745112	55181561	A	C	0.2026
217	Block 52		rs1552426	55194324	C	A	0.2851
218			rs7187108	55199498	T	G	0.1902
219			rs8054239	55201013	C	T	0.4194
220			rs11076081	55206573	C	T	0.3884
221			rs2200537	55211634	T	C	0.2358
222			rs9922031	55216971	A	G	0.1901
223	Block 53		rs1486733	55231907	T	C	0.3919
224			rs12934198	55235214	A	G	0.1072
225			rs2588996	55238808	G	A	0.03951
226	Block 54		rs2171262	55239232	C	T	0.1788
227			rs17291845	55245037	A	G	0.1399
228			rs7204268	55253123	T	G	0.4954
229			rs2397376	55253790	T	C	0.4952
230			rs9928598	55264697	A	G	0.33
231	Block 55		rs12050985	55285845	C	A	0.08752
232			rs4784510	55304203	G	A	0.1594
233			rs1437449	55306430	T	C	0.3492
234	Block 56		rs16954658	55311294	T	G	0.07992
235			rs991057	55314110	T	C	0.4846
236			rs30922	55315836	G	T	0.3234
237			rs30923	55316496	A	G	0.4525
238	Block 57		rs11860394	55326804	G	A	0.3529
239			rs31045	55334034	T	C	0.469
240			rs31046	55334783	A	G	0.1766
241			rs6499755	55341135	C	T	0.3265
242			rs893263	55349837	T	G	0.03728
243	Block 58	IRX6	rs31064	55350601	G	A	0.2338
244		IRX6	rs4784523	55356697	C	T	0.4299
245			rs31103	55373850	T	C	0.3012
246			rs31104	55374309	G	A	0.3121
247	Block 59		rs360774	55401333	C	T	0.2604
248			rs30905	55417219	T	C	0.2908
249			rs12918370	55424127	A	G	0.221
250			rs7199709	55436813	C	T	0.3575
251			rs1370385	55441341	C	T	0.3771
252			rs9926841	55452383	G	A	0.3179
253			rs1610101	55460729	A	G	0.3197
254	Block 60		rs1420227	55465544	C	T	0.2632
255			rs8045690	55471946	C	T	0.2787
256			rs2540707	55472551	C	A	0.3557
257			rs2576542	55479952	T	C	0.08924
258			rs11643666	55490089	A	G	0.2159
259	Block 61		rs7184310	55491302	G	T	0.4307
260			rs9936365	55492809	C	T	0.2004
261			rs837537	55496628	T	G	0.1425
262			rs7187242	55499994	C	T	0.1814
