# Supplementary material for: Genetic association of FTO/IRX region with obesity and overweight in the Polish population
Source: PLoS One. 2017 Jun 29;12(6):e0180295. doi: 10.1371/journal.pone.0180295 (PMC5491248; doi:10.1371/journal.pone.0180295)
Supplement: S2 Table — SNP—SNP identifier, Group—Code indicating sample (ALL-all cohort, Case-obesity, Control-normal weight), A—Minor allele code, B—Major allele code, AA/AB/BB—Genotype counts, O(HET), E(HET)—Observed and Expected heterozygosity, respectively; p—HWE p-value. The cut off was set up (p<1E-04). (XLSX) [file pone.0180295.s006.xlsx]

## Sheet: Arkusz1
SNP	Group	A	B	AA	AB	BB	O(HET)	E(HET)	P
rs1004299	ALL	C	T	1364	2677	1376	0.4942	0.5	0.3996
	Case	C	T	202	384	211	0.4818	0.4999	0.3212
	Control	C	T	641	1306	676	0.4979	0.4999	0.8452
rs1004930	ALL	G	A	303	1880	3233	0.3471	0.3537	0.1786
	Case	G	A	47	288	462	0.3614	0.3644	0.8458
	Control	G	A	152	904	1567	0.3446	0.3545	0.1524
rs1008400	ALL	T	C	1307	2686	1425	0.4958	0.4998	0.5681
	Case	T	C	182	409	206	0.5132	0.4995	0.4783
	Control	T	C	652	1264	708	0.4817	0.4998	0.06635
rs1033046	ALL	G	A	962	2657	1799	0.4904	0.4881	0.7384
	Case	G	A	159	369	269	0.463	0.4905	0.1126
	Control	G	A	445	1280	899	0.4878	0.485	0.7783
rs10521300	ALL	A	G	30	786	4602	0.1451	0.144	0.6371
	Case	A	G	4	121	672	0.1518	0.1488	0.8105
	Control	A	G	9	386	2229	0.1471	0.1421	0.0743
rs10521307	ALL	C	T	627	2440	2350	0.4504	0.4494	0.8799
	Case	C	T	79	369	349	0.463	0.4426	0.2297
	Control	C	T	304	1189	1130	0.4533	0.4504	0.7617
rs1075440	ALL	G	A	740	2447	2230	0.4517	0.4622	0.09967
	Case	G	A	115	354	328	0.4442	0.4643	0.2226
	Control	G	A	352	1185	1086	0.4518	0.4608	0.3095
rs1079368	ALL	C	T	346	2104	2962	0.3888	0.3832	0.3035
	Case	C	T	43	316	437	0.397	0.3775	0.1595
	Control	C	T	169	1011	1439	0.386	0.3824	0.646
rs10852521	ALL	T	C	1062	2624	1730	0.4845	0.4924	0.2355
	Case	T	C	135	381	281	0.478	0.4832	0.7695
	Control	T	C	529	1289	804	0.4916	0.4945	0.7822
rs10852523	ALL	C	T	692	2551	2171	0.4712	0.4627	0.1862
	Case	C	T	95	391	309	0.4918	0.4638	0.09308
	Control	C	T	344	1232	1047	0.4697	0.4641	0.5559
rs11075987	ALL	T	G	1162	2635	1620	0.4864	0.4964	0.1394
	Case	T	G	151	389	257	0.4881	0.4912	0.8853
	Control	T	G	579	1281	763	0.4884	0.4975	0.3464
rs11076030	ALL	T	C	496	2291	2631	0.4228	0.4224	0.9487
	Case	T	C	81	332	384	0.4166	0.4277	0.4568
	Control	T	C	225	1111	1288	0.4234	0.4179	0.5437
rs11076057	ALL	A	G	616	2411	2391	0.445	0.4463	0.8313
	Case	A	G	103	349	345	0.4379	0.4539	0.3115
	Control	A	G	307	1182	1135	0.4505	0.4502	1
rs11076060	ALL	A	G	580	2377	2461	0.4387	0.4397	0.8772
	Case	A	G	92	323	382	0.4053	0.4338	0.07212
	Control	A	G	283	1169	1172	0.4455	0.4426	0.7576
rs11076063	ALL	G	A	139	1350	3928	0.2492	0.2554	0.079
	Case	G	A	20	208	569	0.261	0.2628	0.7889
	Control	G	A	70	652	1901	0.2486	0.2564	0.1273
rs11076064	ALL	T	C	1308	2632	1477	0.4859	0.4995	0.04418
	Case	T	C	184	400	212	0.5025	0.4994	0.8873
	Control	T	C	625	1288	711	0.4909	0.4995	0.3898
rs11076070	ALL	A	G	354	2086	2978	0.385	0.3827	0.6703
	Case	A	G	66	306	425	0.3839	0.3986	0.3279
	Control	A	G	161	1007	1456	0.3838	0.3782	0.4702
rs11076076	ALL	T	C	23	507	4888	0.09358	0.09686	0.01673
	Case	T	C	7	65	725	0.08156	0.09421	0.002032
	Control	T	C	5	249	2370	0.09489	0.09383	0.8336
rs11076081	ALL	C	T	773	2662	1982	0.4914	0.4751	0.01185
	Case	C	T	111	387	298	0.4862	0.4724	0.4531
	Control	C	T	374	1303	947	0.4966	0.4762	0.0298
rs1121980	ALL	T	C	1267	2696	1455	0.4976	0.4994	0.8066
	Case	T	C	207	411	179	0.5157	0.4994	0.3946
	Control	T	C	576	1314	734	0.5008	0.4982	0.8141
rs1126960	ALL	A	C	252	1901	3264	0.3509	0.3454	0.254
	Case	A	C	41	301	455	0.3777	0.3651	0.3824
	Control	A	C	127	891	1606	0.3396	0.3412	0.8189
rs1131220	ALL	A	G	1049	2660	1679	0.4937	0.4932	0.9559
	Case	A	G	160	406	227	0.512	0.4964	0.3916
	Control	A	G	511	1247	846	0.4789	0.4917	0.1884
rs1133611	ALL	T	C	286	1897	3230	0.3505	0.3521	0.7283
	Case	T	C	37	284	476	0.3563	0.3483	0.6108
	Control	T	C	137	931	1555	0.3549	0.3539	0.9122
rs1151277	ALL	T	C	77	1197	4144	0.2209	0.2183	0.4181
	Case	T	C	6	168	623	0.2108	0.2003	0.16
	Control	T	C	39	576	2009	0.2195	0.2182	0.8578
rs115549200	ALL	T	C	0	63	5355	0.01163	0.01156	1
	Case	T	C	0	11	786	0.0138	0.01371	1
	Control	T	C	0	34	2590	0.01296	0.01287	1
rs11639521	ALL	G	A	1309	2697	1412	0.4978	0.4998	0.765
	Case	G	A	178	417	202	0.5232	0.4995	0.2018
	Control	G	A	622	1311	691	0.4996	0.4997	1
rs11639567	ALL	G	A	1166	2675	1571	0.4943	0.4972	0.6619
	Case	G	A	148	429	219	0.5389	0.496	0.01827
	Control	G	A	595	1258	768	0.48	0.4978	0.06531
rs11640012	ALL	T	C	26	717	4675	0.1323	0.1319	0.9178
	Case	T	C	1	117	679	0.1468	0.1382	0.1164
	Control	T	C	14	325	2285	0.1239	0.1255	0.5315
rs11640550	ALL	C	A	191	1588	3532	0.299	0.3021	0.4403
	Case	C	A	37	235	507	0.3017	0.318	0.1754
	Control	C	A	86	779	1714	0.3021	0.3008	0.8958
rs11643666	ALL	A	G	253	1830	3328	0.3382	0.3385	0.936
	Case	A	G	42	249	504	0.3132	0.3311	0.1334
	Control	A	G	124	885	1611	0.3378	0.3389	0.8627
rs11646512	ALL	A	G	1320	2673	1393	0.4963	0.4999	0.6045
	Case	A	G	183	412	198	0.5195	0.4998	0.2868
	Control	A	G	662	1258	688	0.4824	0.5	0.07172
rs118126947	ALL	T	C	0	25	5391	0.004616	0.004605	1
	Case	T	C	0	6	790	0.007538	0.007509	1
	Control	T	C	0	14	2609	0.005337	0.005323	1
rs11860394	ALL	G	A	684	2456	2278	0.4533	0.4567	0.5923
	Case	G	A	98	369	330	0.463	0.4576	0.8163
	Control	G	A	341	1168	1115	0.4451	0.4565	0.1998
rs11861365	ALL	A	G	66	1066	4285	0.1968	0.1967	1
	Case	A	G	10	153	634	0.192	0.1935	0.854
	Control	A	G	29	505	2090	0.1925	0.1915	0.9187
rs11863548	ALL	A	G	433	2157	2811	0.3994	0.4031	0.4996
	Case	A	G	73	316	405	0.398	0.4126	0.3438
	Control	A	G	208	1028	1380	0.393	0.3996	0.4055
rs1186817	ALL	C	T	250	1872	3296	0.3455	0.342	0.4745
	Case	C	T	37	263	497	0.33	0.3334	0.7505
	Control	C	T	133	892	1599	0.3399	0.3439	0.5702
rs1201336	ALL	T	C	515	2341	2560	0.4322	0.4287	0.5683
	Case	T	C	77	337	383	0.4228	0.4263	0.8036
	Control	T	C	254	1143	1226	0.4358	0.4313	0.6187
rs12050985	ALL	C	A	39	869	4502	0.1606	0.1597	0.7338
	Case	C	A	5	113	678	0.142	0.1426	0.8044
	Control	C	A	14	439	2168	0.1675	0.1623	0.1169
rs1211435	ALL	A	G	682	2306	2427	0.4259	0.4481	0.0002727
	Case	A	G	115	341	340	0.4284	0.4601	0.05412
	Control	A	G	330	1077	1216	0.4106	0.443	0.0002105
rs12149832	ALL	A	G	1080	2632	1703	0.4861	0.4934	0.2827
	Case	A	G	180	404	213	0.5069	0.4991	0.7227
	Control	A	G	479	1288	854	0.4914	0.4898	0.8733
rs121918198	ALL	G	T	0	2	5415	0.0003692	0.0003691	1
	Case	G	T	0	0	797	0	0	1
	Control	G	T	0	0	2623	0	0	1
rs121918203	ALL		G	0	0	5418	0	0	1
	Case		G	0	0	797	0	0	1
	Control		G	0	0	2624	0	0	1
rs121918204	ALL		G	0	0	5418	0	0	1
	Case		G	0	0	797	0	0	1
	Control		G	0	0	2624	0	0	1
rs12232391	ALL	G	T	830	2552	2035	0.4711	0.4753	0.5294
	Case	G	T	130	374	293	0.4693	0.4791	0.5549
	Control	G	T	403	1213	1008	0.4623	0.4734	0.2318
rs12443767	ALL	C	T	2	286	5128	0.05281	0.05211	0.4401
	Case	C	T	0	37	759	0.04648	0.0454	1
	Control	C	T	1	156	2467	0.05945	0.0584	0.7308
rs12444481	ALL	T	C	54	924	4439	0.1706	0.1724	0.4306
	Case	T	C	14	138	644	0.1734	0.1868	0.05471
	Control	T	C	17	420	2187	0.1601	0.1581	0.6207
rs12447300	ALL	G	A	194	1687	3537	0.3114	0.3096	0.7256
	Case	G	A	28	254	515	0.3187	0.3133	0.7343
	Control	G	A	90	822	1712	0.3133	0.309	0.5273
rs12447674	ALL	G	A	340	2134	2944	0.3939	0.3845	0.07724
	Case	G	A	48	323	426	0.4053	0.3875	0.2343
	Control	G	A	160	1030	1434	0.3925	0.3821	0.1839
rs12596210	ALL	C	T	66	1135	4217	0.2095	0.2065	0.3234
	Case	C	T	14	173	610	0.2171	0.2204	0.6306
	Control	C	T	30	565	2029	0.2153	0.2098	0.1934
rs12599436	ALL	A	G	18	577	4823	0.1065	0.1067	0.7995
	Case	A	G	1	83	713	0.1041	0.101	0.7201
	Control	A	G	6	288	2330	0.1098	0.1078	0.4674
rs12917822	ALL	A	G	556	2369	2478	0.4385	0.4367	0.7793
	Case	A	G	85	335	375	0.4214	0.4335	0.4613
	Control	A	G	271	1171	1175	0.4475	0.4403	0.4244
rs12918370	ALL	A	G	256	1882	3279	0.3474	0.3443	0.5278
	Case	A	G	47	252	498	0.3162	0.3399	0.05996
	Control	A	G	127	930	1566	0.3546	0.3495	0.5025
rs12921739	ALL	T	C	317	1943	3059	0.3653	0.3671	0.7089
	Case	T	C	46	283	456	0.3605	0.3636	0.8443
	Control	T	C	165	956	1457	0.3708	0.3744	0.6359
rs12927600	ALL	A	C	447	2166	2804	0.3999	0.4053	0.3148
	Case	A	C	61	344	392	0.4316	0.4138	0.2654
	Control	A	C	217	1030	1376	0.3927	0.4024	0.225
rs12929998	ALL	C	A	213	1749	3456	0.3228	0.3209	0.6722
	Case	C	A	31	254	512	0.3187	0.3179	1
	Control	C	A	106	863	1655	0.3289	0.3258	0.6748
rs12930159	ALL	T	G	76	1163	4179	0.2147	0.2133	0.7021
	Case	T	G	8	168	621	0.2108	0.2042	0.4864
	Control	T	G	40	557	2027	0.2123	0.2133	0.7838
rs12931301	ALL	T	C	390	2175	2850	0.4017	0.3968	0.3919
	Case	T	C	56	298	442	0.3744	0.3824	0.578
	Control	T	C	201	1038	1384	0.3957	0.3983	0.7317
rs12931859	ALL	T	C	65	1135	4217	0.2095	0.2063	0.2629
	Case	T	C	10	174	613	0.2183	0.2138	0.7394
	Control	T	C	29	572	2023	0.218	0.2113	0.1158
rs12932839	ALL	C	T	246	1869	3303	0.345	0.3408	0.3808
	Case	C	T	34	293	470	0.3676	0.3504	0.1887
	Control	C	T	113	870	1641	0.3316	0.3305	0.906
rs12933996	ALL	G	A	744	2449	2220	0.4524	0.4628	0.1001
	Case	G	A	85	380	330	0.478	0.4525	0.1178
	Control	G	A	359	1184	1081	0.4512	0.4621	0.2368
rs12934198	ALL	A	G	56	1049	4311	0.1937	0.1914	0.4344
	Case	A	G	10	164	623	0.2058	0.2042	1
	Control	A	G	23	485	2114	0.185	0.182	0.4534
rs13331158	ALL	C	T	1276	2670	1461	0.4938	0.4994	0.414
	Case	C	T	205	391	200	0.4912	0.5	0.6202
	Control	C	T	611	1290	719	0.4924	0.4992	0.4814
rs13334933	ALL	G	A	127	1366	3922	0.2523	0.2544	0.5217
	Case	G	A	19	192	586	0.2409	0.2469	0.4738
	Control	G	A	61	673	1887	0.2568	0.2573	0.8796
rs13336114	ALL	A	C	674	2468	2239	0.4587	0.4577	0.9052
	Case	A	C	103	338	350	0.4273	0.4512	0.1349
	Control	A	C	331	1215	1064	0.4655	0.4606	0.6101
rs1352191	ALL	C	A	975	2615	1828	0.4827	0.4876	0.452
	Case	C	A	153	390	254	0.4893	0.492	0.8856
	Control	C	A	459	1261	904	0.4806	0.4856	0.6013
rs1362437	ALL	A	G	634	2431	2351	0.4489	0.4497	0.88
	Case	A	G	106	359	332	0.4504	0.4598	0.5897
	Control	A	G	315	1137	1170	0.4336	0.4468	0.1372
rs1362572	ALL	A	G	579	2438	2401	0.45	0.4435	0.2838
	Case	A	G	74	356	367	0.4467	0.4324	0.3688
	Control	A	G	297	1151	1176	0.4386	0.4439	0.5384
rs1370385	ALL	C	T	754	2566	2082	0.475	0.4698	0.4342
	Case	C	T	121	353	323	0.4429	0.4679	0.1305
	Control	C	T	369	1254	991	0.4797	0.4717	0.4069
rs138155747	ALL	G	A	0	69	5345	0.01274	0.01266	1
	Case	G	A	0	6	791	0.007528	0.0075	1
	Control	G	A	0	29	2594	0.01106	0.01099	1
rs138343701	ALL		A	0	0	5416	0	0	1
	Case		A	0	0	797	0	0	1
	Control		A	0	0	2622	0	0	1
rs138348216	ALL	G	A	0	1	5416	0.0001846	0.0001846	1
	Case	G	A	0	0	797	0	0	1
	Control	G	A	0	0	2623	0	0	1
rs138816516	ALL	A	G	0	1	5417	0.0001846	0.0001846	1
	Case	A	G	0	0	797	0	0	1
	Control	A	G	0	0	2624	0	0	1
rs139067427	ALL		C	0	0	5418	0	0	1
	Case		C	0	0	797	0	0	1
	Control		C	0	0	2624	0	0	1
rs139187423	ALL		G	0	0	5417	0	0	1
	Case		G	0	0	797	0	0	1
	Control		G	0	0	2623	0	0	1
rs139503476	ALL		A	0	0	5407	0	0	1
	Case		A	0	0	793	0	0	1
	Control		A	0	0	2620	0	0	1
rs139974543	ALL	C	G	1	260	5157	0.04799	0.04719	0.3779
	Case	C	G	0	34	763	0.04266	0.04175	1
	Control	C	G	1	128	2495	0.04878	0.04832	1
rs140067659	ALL		T	0	0	5417	0	0	1
	Case		T	0	0	797	0	0	1
	Control		T	0	0	2624	0	0	1
rs140654547	ALL	G	A	0	1	5417	0.0001846	0.0001846	1
	Case	G	A	0	1	796	0.001255	0.001254	1
	Control	G	A	0	0	2624	0	0	1
rs141122390	ALL		G	0	0	5418	0	0	1
	Case		G	0	0	797	0	0	1
	Control		G	0	0	2624	0	0	1
rs141327394	ALL		A	0	0	5418	0	0	1
	Case		A	0	0	797	0	0	1
	Control		A	0	0	2624	0	0	1
rs141574764	ALL		T	0	0	5413	0	0	1
	Case		T	0	0	797	0	0	1
	Control		T	0	0	2621	0	0	1
rs141608712	ALL	C	T	0	2	5410	0.0003695	0.0003695	1
	Case	C	T	0	0	797	0	0	1
	Control	C	T	0	1	2617	0.000382	0.0003819	1
rs141838831	ALL		C	0	0	5418	0	0	1
	Case		C	0	0	797	0	0	1
	Control		C	0	0	2624	0	0	1
rs141983035	ALL		C	0	0	5418	0	0	1
	Case		C	0	0	797	0	0	1
	Control		C	0	0	2624	0	0	1
rs1420227	ALL	C	T	376	2099	2942	0.3875	0.3878	0.9442
	Case	C	T	58	304	435	0.3814	0.3881	0.6481
	Control	C	T	190	1000	1433	0.3812	0.3877	0.3921
rs1420285	ALL	C	T	874	2577	1967	0.4756	0.4797	0.5333
	Case	C	T	153	373	271	0.468	0.489	0.2192
	Control	C	T	395	1285	944	0.4897	0.4781	0.2208
rs1420303	ALL	C	A	86	1250	4082	0.2307	0.228	0.4046
	Case	C	A	10	179	608	0.2246	0.2185	0.5181
	Control	C	A	40	625	1959	0.2382	0.2326	0.2401
rs1420553	ALL	A	G	340	2008	3070	0.3706	0.3731	0.6359
	Case	A	G	45	296	456	0.3714	0.367	0.773
	Control	A	G	163	989	1472	0.3769	0.3756	0.8762
rs1420562	ALL	A	G	1263	2773	1382	0.5118	0.4998	0.0773
	Case	A	G	164	423	210	0.5307	0.4983	0.07554
	Control	A	G	640	1322	662	0.5038	0.5	0.7253
rs1421084	ALL	G	A	1	195	5221	0.036	0.03571	1
	Case	G	A	0	26	771	0.03262	0.03209	1
	Control	G	A	1	87	2536	0.03316	0.03334	0.5319
rs1421085	ALL	C	T	1176	2706	1536	0.4994	0.4978	0.8272
	Case	C	T	198	412	187	0.5169	0.4999	0.3574
	Control	C	T	525	1320	779	0.503	0.4953	0.4308
rs142317242	ALL	T	C	0	3	5415	0.0005537	0.0005536	1
	Case	T	C	0	0	797	0	0	1
	Control	T	C	0	1	2623	0.0003811	0.000381	1
rs142349647	ALL	T	C	0	4	5414	0.0007383	0.000738	1
	Case	T	C	0	0	797	0	0	1
	Control	T	C	0	4	2620	0.001524	0.001523	1
rs143542273	ALL		A	0	0	5418	0	0	1
	Case		A	0	0	797	0	0	1
	Control		A	0	0	2624	0	0	1
rs1437449	ALL	T	C	669	2444	2302	0.4513	0.4545	0.6113
	Case	T	C	101	364	332	0.4567	0.458	0.9384
	Control	T	C	315	1196	1112	0.456	0.4538	0.8297
rs143788264	ALL		A	0	0	5418	0	0	1
	Case		A	0	0	797	0	0	1
	Control		A	0	0	2624	0	0	1
rs143863631	ALL		C	0	0	5418	0	0	1
	Case		C	0	0	797	0	0	1
	Control		C	0	0	2624	0	0	1
rs144578566	ALL		C	0	0	5414	0	0	1
	Case		C	0	0	797	0	0	1
	Control		C	0	0	2622	0	0	1
rs145572901	ALL		C	0	0	5418	0	0	1
	Case		C	0	0	797	0	0	1
	Control		C	0	0	2624	0	0	1
rs145665129	ALL		G	0	0	5418	0	0	1
	Case		G	0	0	797	0	0	1
	Control		G	0	0	2624	0	0	1
rs145884431	ALL	A	G	0	22	5396	0.004061	0.004052	1
	Case	A	G	0	1	796	0.001255	0.001254	1
	Control	A	G	0	12	2612	0.004573	0.004563	1
rs146197239	ALL		A	0	0	5409	0	0	1
	Case		A	0	0	797	0	0	1
	Control		A	0	0	2619	0	0	1
rs146565951	ALL		A	0	0	5418	0	0	1
	Case		A	0	0	797	0	0	1
	Control		A	0	0	2624	0	0	1
rs146584570	ALL	C	T	0	41	5364	0.007586	0.007557	1
	Case	C	T	0	3	792	0.003774	0.003766	1
	Control	C	T	0	20	2596	0.007645	0.007616	1
rs146925098	ALL	A	C	0	41	5375	0.00757	0.007542	1
	Case	A	C	0	3	793	0.003769	0.003762	1
	Control	A	C	0	20	2603	0.007625	0.007596	1
rs147065688	ALL		C	0	0	5418	0	0	1
	Case		C	0	0	797	0	0	1
	Control		C	0	0	2624	0	0	1
rs147366111	ALL		C	0	0	5418	0	0	1
	Case		C	0	0	797	0	0	1
	Control		C	0	0	2624	0	0	1
rs148230131	ALL		T	0	0	5418	0	0	1
	Case		T	0	0	797	0	0	1
	Control		T	0	0	2624	0	0	1
rs1486733	ALL	T	C	815	2612	1985	0.4826	0.4766	0.3615
	Case	T	C	123	384	289	0.4824	0.4783	0.8245
	Control	T	C	382	1311	926	0.5006	0.4784	0.01988
rs1486735	ALL	G	A	997	2736	1685	0.505	0.4919	0.05322
	Case	G	A	161	396	240	0.4969	0.4951	0.9431
	Control	G	A	483	1322	819	0.5038	0.4918	0.2186
rs149072900	ALL		C	0	0	5415	0	0	1
	Case		C	0	0	796	0	0	1
	Control		C	0	0	2623	0	0	1
rs149144688	ALL		C	0	0	5418	0	0	1
	Case		C	0	0	797	0	0	1
	Control		C	0	0	2624	0	0	1
rs149324218	ALL		C	0	0	5418	0	0	1
	Case		C	0	0	797	0	0	1
	Control		C	0	0	2624	0	0	1
rs1493897	ALL	A	C	104	1327	3987	0.2449	0.2432	0.6548
	Case	A	C	14	194	589	0.2434	0.2398	0.7683
	Control	A	C	50	626	1948	0.2386	0.2384	1
rs149956581	ALL		A	0	0	5418	0	0	1
	Case		A	0	0	797	0	0	1
	Control		A	0	0	2624	0	0	1
rs150099624	ALL		A	0	0	5417	0	0	1
	Case		A	0	0	797	0	0	1
	Control		A	0	0	2624	0	0	1
rs150450891	ALL	A	G	0	104	5314	0.0192	0.01901	1
	Case	A	G	0	18	779	0.02258	0.02233	1
	Control	A	G	0	41	2583	0.01562	0.0155	1
rs151212590	ALL	T	C	0	5	5407	0.0009239	0.00092	1
	Case	T	C	0	1	795	0.001256	0.001255	1
	Control	T	C	0	2	2619	0.0007631	0.0007628	1
rs151263395	ALL	G	C	0	2	5416	0.000369	1 0.00036	1
	Case	G	C	0	0	797	0	0	1
	Control	G	C	0	2	2622	0.0007622	0.0007619	1
rs151332923	ALL		G	0	0	5418	0	0	1
	Case		G	0	0	797	0	0	1
	Control		G	0	0	2624	0	0	1
rs1530793	ALL	A	G	945	2598	1875	0.4795	0.4853	0.3855
	Case	A	G	130	395	272	0.4956	0.4841	0.5582
	Control	A	G	480	1273	871	0.4851	0.4889	0.6898
rs1548912	ALL	T	C	772	2511	2135	0.4635	0.4684	0.4507
	Case	T	C	121	360	316	0.4517	0.4701	0.2912
	Control	T	C	372	1219	1033	0.4646	0.4683	0.677
rs1552426	ALL	C	A	409	2266	2734	0.4189	0.4076	0.04192
	Case	C	A	70	317	409	0.3982	0.4093	0.4367
	Control	C	A	190	1082	1348	0.413	0.4023	0.1898
rs1558902	ALL	A	T	1174	2706	1537	0.4995	0.4978	0.806
	Case	A	T	198	412	187	0.5169	0.4999	0.3574
	Control	A	T	523	1320	780	0.5032	0.4952	0.4303
rs1610101	ALL	A	G	550	2364	2504	0.4363	0.435	0.827
	Case	A	G	88	342	367	0.4291	0.4387	0.5718
	Control	A	G	250	1160	1214	0.4421	0.4325	0.2786
rs1610237	ALL	A	G	870	2623	1911	0.4854	0.4814	0.572
	Case	A	G	143	377	276	0.4736	0.486	0.4666
	Control	A	G	430	1261	926	0.4818	0.482	1
rs16952304	ALL	G	A	19	579	4800	0.1073	0.1078	0.7042
	Case	G	A	1	83	710	0.1045	0.1013	0.7204
	Control	G	A	7	287	2319	0.1098	0.1086	0.7176
rs16952520	ALL	G	A	10	458	4927	0.08489	0.08468	1
	Case	G	A	1	60	735	0.07538	0.07486	1
	Control	G	A	4	234	2375	0.08955	0.08833	0.657
rs16952624	ALL		C	0	0	5418	0	0	1
	Case		C	0	0	797	0	0	1
	Control		C	0	0	2624	0	0	1
rs16953002	ALL	A	G	164	1545	3708	0.2852	0.286	0.8493
	Case	A	G	18	225	554	0.2823	0.2739	0.4389
	Control	A	G	93	726	1804	0.2768	0.2872	0.06623
rs16953241	ALL	A	G	31	791	4595	0.146	0.1451	0.7079
	Case	A	G	5	120	672	0.1506	0.1498	1
	Control	A	G	9	388	2226	0.1479	0.1428	0.07433
rs16953243	ALL	C	A	160	1612	3646	0.2975	0.293	0.2661
	Case	C	A	26	230	541	0.2886	0.2912	0.8077
	Control	C	A	69	787	1768	0.2999	0.2904	0.1063
rs16953283	ALL	T	C	29	783	4606	0.1445	0.1432	0.5687
	Case	T	C	4	121	672	0.1518	0.1488	0.8105
	Control	T	C	8	384	2232	0.1463	0.1408	0.05062
rs16953451	ALL	T	C	0	17	5401	0.003138	0.003133	1
	Case	T	C	0	6	791	0.007528	0.0075	1
	Control	T	C	0	8	2616	0.003049	0.003044	1
rs16953856	ALL	G	A	232	1742	3444	0.3215	0.3243	0.5298
	Case	G	A	33	276	488	0.3463	0.337	0.5279
	Control	G	A	118	811	1695	0.3091	0.3194	0.09891
rs16954195	ALL	T	C	241	1778	3399	0.3282	0.3301	0.6509
	Case	T	C	40	267	490	0.335	0.3406	0.6772
	Control	T	C	102	857	1665	0.3266	0.3226	0.5456
rs16954308	ALL	A	C	102	1216	4099	0.2245	0.2278	0.283
	Case	A	C	17	197	582	0.2475	0.2481	0.887
	Control	A	C	46	599	1979	0.2283	0.2287	0.9319
rs16954658	ALL	T	G	32	802	4584	0.148	0.1471	0.7116
	Case	T	G	6	110	681	0.138	0.1414	0.452
	Control	T	G	11	396	2217	0.1509	0.1466	0.1442
rs17176417	ALL	C	A	137	1434	3847	0.2647	0.2656	0.7982
	Case	C	A	14	224	559	0.2811	0.2662	0.1423
	Control	C	A	61	716	1847	0.2729	0.2684	0.4238
rs17194040	ALL	A	G	422	2175	2821	0.4014	0.402	0.9193
	Case	A	G	55	325	417	0.4078	0.3968	0.4757
	Control	A	G	212	1026	1386	0.391	0.3999	0.2615
rs17200070	ALL	G	A	250	1820	3345	0.3361	0.3367	0.9036
	Case	G	A	44	284	469	0.3563	0.3578	0.9211
	Control	G	A	113	860	1650	0.3279	0.3283	0.9526
rs17205999	ALL	A	G	586	2377	2450	0.4391	0.4407	0.8051
	Case	A	G	74	360	363	0.4517	0.4343	0.2889
	Control	A	G	306	1162	1154	0.4432	0.4477	0.6008
rs17214955	ALL	T	C	186	1698	3529	0.3137	0.3093	0.3122
	Case	T	C	16	260	521	0.3262	0.2993	0.0124
	Control	T	C	100	804	1719	0.3065	0.3095	0.6139
rs17224310	ALL	T	C	219	1750	3449	0.323	0.3223	0.8994
	Case	T	C	33	282	482	0.3538	0.3413	0.3502
	Control	T	C	103	841	1680	0.3205	0.3194	0.9028
rs17253832	ALL	C	T	49	967	4328	0.181	0.1794	0.5935
	Case	C	T	7	136	644	0.1728	0.1724	1
	Control	C	T	23	466	2102	0.1799	0.1781	0.7402
rs17257349	ALL	A	G	563	2448	2407	0.4518	0.4421	0.11
	Case	A	G	70	388	339	0.4868	0.443	0.006463
	Control	A	G	282	1181	1161	0.4501	0.4439	0.5094
rs17291845	ALL	A	G	102	1312	4003	0.2422	0.2407	0.6927
	Case	A	G	19	203	575	0.2547	0.2567	0.7835
	Control	A	G	49	606	1968	0.231	0.2324	0.7372
rs17817449	ALL	G	T	1093	2672	1651	0.4934	0.4947	0.8475
	Case	G	T	178	411	207	0.5163	0.4993	0.3566
	Control	G	T	494	1300	830	0.4954	0.4918	0.721
rs17819033	ALL	T	G	188	1615	3609	0.2984	0.3002	0.6508
	Case	T	G	31	229	537	0.2873	0.2985	0.2862
	Control	T	G	92	786	1741	0.3001	0.3018	0.7956
rs17823199	ALL	C	T	1328	2647	1442	0.4886	0.4998	0.1029
	Case	C	T	195	402	200	0.5044	0.5	0.8319
	Control	C	T	636	1284	703	0.4895	0.4997	0.3096
rs17835974	ALL	T	C	512	2380	2526	0.4393	0.4309	0.1561
	Case	T	C	73	342	382	0.4291	0.4248	0.803
	Control	T	C	244	1138	1242	0.4337	0.4277	0.4936
rs182336923	ALL		G	0	0	5418	0	0	1
	Case		G	0	0	797	0	0	1
	Control		G	0	0	2624	0	0	1
rs1825730	ALL	G	A	299	1973	3146	0.3642	0.3619	0.6797
	Case	G	A	38	291	468	0.3651	0.3545	0.4255
	Control	G	A	146	967	1511	0.3685	0.3647	0.63
rs182784714	ALL	A	C	0	4	5413	0.0007384	0.0007381	1
	Case	A	C	0	1	796	0.001255	0.001254	1
	Control	A	C	0	2	2621	0.0007625	0.0007622	1
rs1861532	ALL	T	C	337	2078	3003	0.3835	0.3789	0.3895
	Case	T	C	59	292	446	0.3664	0.3821	0.2655
	Control	T	C	162	984	1478	0.375	0.3742	0.9584
rs1861538	ALL	G	A	326	1915	3176	0.3535	0.3616	0.1061
	Case	G	A	51	287	459	0.3601	0.369	0.5018
	Control	G	A	148	900	1575	0.3431	0.352	0.2019
rs1861556	ALL	T	G	609	2486	2321	0.459	0.45	0.1473
	Case	T	G	85	364	348	0.4567	0.4456	0.5249
	Control	T	G	312	1157	1155	0.4409	0.4484	0.4081
rs1861868	ALL	A	G	1156	2676	1586	0.4939	0.4969	0.6618
	Case	A	G	173	386	238	0.4843	0.4967	0.4765
	Control	A	G	566	1301	757	0.4958	0.4974	0.8753
rs1868689	ALL	A	G	493	2268	2656	0.4187	0.4203	0.7712
	Case	A	G	75	339	383	0.4253	0.4253	1
	Control	A	G	237	1094	1292	0.4171	0.4191	0.8158
rs1874025	ALL	T	C	1161	2750	1505	0.5078	0.498	0.1559
	Case	T	C	189	386	222	0.4843	0.4991	0.3953
	Control	T	C	555	1316	752	0.5017	0.4972	0.6658
rs1882591	ALL	G	A	252	1946	3216	0.3594	0.3501	0.0523
	Case	G	A	34	279	484	0.3501	0.3406	0.4681
	Control	G	A	123	923	1575	0.3522	0.3465	0.4303
rs1908219	ALL	A	G	1228	2706	1419	0.5055	0.4994	0.3811
	Case	A	G	175	385	227	0.4892	0.4978	0.617
	Control	A	G	618	1293	680	0.499	0.4997	0.9374
rs1946155	ALL	T	C	464	2284	2670	0.4216	0.4171	0.4538
	Case	T	C	59	334	404	0.4191	0.4063	0.4325
	Control	T	C	229	1089	1306	0.415	0.4158	0.9252
rs199555150	ALL	G	A	0	7	5411	0.001292	0.001291	1
	Case	G	A	0	0	797	0	0	1
	Control	G	A	0	3	2621	0.001143	0.001143	1
rs199930005	ALL		A	0	0	5415	0	0	1
	Case		A	0	0	795	0	0	1
	Control		A	0	0	2623	0	0	1
rs199930932	ALL	T	C	0	1	5417	0.0001846	0.0001846	1
	Case	T	C	0	0	797	0	0	1
	Control	T	C	0	1	2623	0.0003811	0.000381	1
rs2003583	ALL	A	G	391	2085	2942	0.3848	0.3892	0.422
	Case	A	G	61	317	419	0.3977	0.3991	0.9293
	Control	A	G	188	1019	1417	0.3883	0.3903	0.8025
rs200373286	ALL		G	0	0	5418	0	0	1
	Case		G	0	0	797	0	0	1
	Control		G	0	0	2624	0	0	1
rs200394212	ALL		G	0	0	5418	0	0	1
	Case		G	0	0	797	0	0	1
	Control		G	0	0	2624	0	0	1
rs200448428	ALL		T	0	0	5417	0	0	1
	Case		T	0	0	796	0	0	1
	Control		T	0	0	2624	0	0	1
rs2010410	ALL	C	T	272	1806	3340	0.3333	0.3397	0.1738
	Case	C	T	41	265	491	0.3325	0.3406	0.5323
	Control	C	T	133	884	1607	0.3369	0.3422	0.4246
rs201041270	ALL		G	0	0	5418	0	0	1
	Case		G	0	0	797	0	0	1
	Control		G	0	0	2624	0	0	1
rs201081228	ALL	C	A	0	1	5414	0.0001847	0.0001847	1
	Case	C	A	0	0	797	0	0	1
	Control	C	A	0	0	2623	0	0	1
rs201248643	ALL		A	0	0	5416	0	0	1
	Case		A	0	0	796	0	0	1
	Control		A	0	0	2623	0	0	1
rs201510895	ALL		A	0	0	5414	0	0	1
	Case		A	0	0	796	0	0	1
	Control		A	0	0	2622	0	0	1
rs201748669	ALL		C	0	0	5418	0	0	1
	Case		C	0	0	797	0	0	1
	Control		C	0	0	2624	0	0	1
rs2111119	ALL	T	C	30	794	4594	0.1465	0.1452	0.5741
	Case	T	C	2	114	681	0.143	0.1371	0.3039
	Control	T	C	10	395	2219	0.1505	0.1456	0.1059
rs2160481	ALL	C	T	211	1753	3453	0.3236	0.3209	0.5535
	Case	C	T	26	279	491	0.3505	0.3294	0.08449
	Control	C	T	105	828	1691	0.3155	0.3173	0.7586
rs2171262	ALL	C	T	168	1601	3649	0.2955	0.2936	0.677
	Case	C	T	25	249	523	0.3124	0.3048	0.5611
	Control	C	T	83	747	1794	0.2847	0.2874	0.6344
rs2200537	ALL	T	C	283	1989	3146	0.3671	0.3604	0.1749
	Case	T	C	38	303	456	0.3802	0.3625	0.2034
	Control	T	C	131	952	1541	0.3628	0.3556	0.3232
rs2302677	ALL	T	C	2	289	5127	0.05334	0.05262	0.4401
	Case	T	C	0	43	754	0.05395	0.0525	1
	Control	T	C	2	128	2494	0.04878	0.04904	0.68
rs2388632	ALL	G	A	113	1401	3904	0.2586	0.2552	0.3653
	Case	G	A	15	215	567	0.2698	0.2602	0.342
	Control	G	A	47	653	1924	0.2489	0.2442	0.3787
rs2388773	ALL	C	A	113	1370	3933	0.253	0.2513	0.6653
	Case	C	A	15	191	590	0.2399	0.2391	1
	Control	C	A	56	654	1914	0.2492	0.2493	1
rs2388807	ALL	A	G	152	1542	3719	0.2849	0.2829	0.631
	Case	A	G	21	213	563	0.2673	0.2688	0.895
	Control	A	G	68	741	1812	0.2827	0.2786	0.4837
rs2397376	ALL	T	C	1302	2762	1354	0.5098	0.5	0.1576
	Case	T	C	179	407	211	0.5107	0.4992	0.5702
	Control	T	C	632	1341	651	0.5111	0.5	0.2742
rs2540707	ALL	C	A	676	2502	2239	0.4619	0.4584	0.5937
	Case	C	A	94	376	327	0.4718	0.4573	0.3947
	Control	C	A	318	1218	1087	0.4644	0.457	0.4418
rs2540781	ALL	A	C	67	1119	4222	0.2069	0.2049	0.5067
	Case	A	C	12	180	602	0.2267	0.2239	0.874
	Control	A	C	31	546	2044	0.2083	0.2051	0.5043
rs2542674	ALL	G	A	1187	2698	1532	0.4981	0.498	1
	Case	G	A	190	374	233	0.4693	0.4985	0.1022
	Control	G	A	598	1317	708	0.5021	0.4991	0.7842
rs2576542	ALL	T	C	37	891	4479	0.1648	0.1625	0.357
	Case	T	C	7	131	658	0.1646	0.1656	0.8299
	Control	T	C	12	446	2162	0.1702	0.1633	0.03048
rs2588996	ALL	G	A	11	406	5000	0.07495	0.07589	0.3664
	Case	G	A	0	61	735	0.07663	0.0737	0.6238
	Control	G	A	8	195	2421	0.07431	0.07718	0.06996
rs2665271	ALL	G	A	1301	2628	1485	0.4854	0.4994	0.03866
	Case	G	A	208	366	223	0.4592	0.4998	0.02329
	Control	G	A	621	1259	742	0.4802	0.4989	0.05513
rs2689258	ALL	T	G	444	2259	2714	0.417	0.4122	0.4099
	Case	T	G	56	335	406	0.4203	0.4036	0.2552
	Control	T	G	242	1084	1297	0.4133	0.4191	0.4847
rs2689264	ALL	T	C	207	1649	3557	0.3046	0.3085	0.3549
	Case	T	C	29	245	522	0.3078	0.3082	1
	Control	T	C	98	777	1747	0.2963	0.3022	0.3322
rs28670961	ALL	T	C	0	7	5409	0.001292	0.001292	1
	Case	T	C	0	0	796	0	0	1
	Control	T	C	0	4	2619	0.001525	0.001524	1
rs30905	ALL	T	C	447	2257	2714	0.4166	0.4125	0.4891
	Case	T	C	79	299	419	0.3752	0.409	0.01955
	Control	T	C	216	1123	1285	0.428	0.417	0.19
rs30922	ALL	G	T	564	2374	2477	0.4384	0.4376	0.9012
	Case	G	T	82	355	358	0.4465	0.4397	0.6875
	Control	G	T	272	1152	1200	0.439	0.4375	0.8935
rs30923	ALL	A	G	1128	2647	1643	0.4886	0.4955	0.3103
	Case	A	G	155	394	248	0.4944	0.4932	1
	Control	A	G	555	1279	790	0.4874	0.496	0.3865
rs3095631	ALL	C	T	1149	2707	1524	0.5032	0.4976	0.4268
	Case	C	T	163	400	227	0.5063	0.4967	0.6164
	Control	C	T	567	1272	764	0.4887	0.4971	0.3859
rs31045	ALL	T	C	1200	2681	1536	0.4949	0.4981	0.6429
	Case	T	C	190	383	224	0.4806	0.4991	0.2881
	Control	T	C	583	1288	752	0.491	0.4979	0.4804
rs31046	ALL	A	G	168	1578	3672	0.2913	0.2909	0.9627
	Case	A	G	21	250	526	0.3137	0.2993	0.1939
	Control	A	G	87	748	1789	0.2851	0.2896	0.4186
rs31064	ALL	G	A	289	1954	3173	0.3608	0.3582	0.622
	Case	G	A	41	305	451	0.3827	0.3677	0.2891
	Control	G	A	152	914	1558	0.3483	0.3564	0.25
rs31103	ALL	T	C	487	2289	2640	0.4226	0.421	0.7962
	Case	T	C	73	346	378	0.4341	0.4268	0.6783
	Control	T	C	245	1092	1285	0.4165	0.4213	0.5471
rs31104	ALL	G	A	524	2321	2552	0.4301	0.4294	0.9243
	Case	G	A	78	353	365	0.4435	0.435	0.6252
	Control	G	A	266	1103	1244	0.4221	0.43	0.3628
rs31123	ALL	A	G	0	22	5396	0.004061	0.004052	1
	Case	A	G	0	1	796	0.001255	0.001254	1
	Control	A	G	0	10	2614	0.003811	0.003804	1
rs3213758	ALL	T	C	19	596	4803	0.11	0.1102	0.9016
	Case	T	C	1	90	706	0.1129	0.1088	0.5086
	Control	T	C	7	298	2319	0.1136	0.1118	0.5982
rs360774	ALL	C	T	369	2081	2963	0.3844	0.3852	0.8878
	Case	C	T	57	299	440	0.3756	0.3842	0.5192
	Control	C	T	186	1004	1433	0.3828	0.387	0.579
rs368675560	ALL		G	0	0	5418	0	0	1
	Case		G	0	0	797	0	0	1
	Control		G	0	0	2624	0	0	1
rs375776718	ALL		C	0	0	5417	0	0	1
	Case		C	0	0	797	0	0	1
	Control		C	0	0	2623	0	0	1
rs377189596	ALL		C	0	0	5418	0	0	1
	Case		C	0	0	797	0	0	1
	Control		C	0	0	2624	0	0	1
rs377513824	ALL		C	0	0	5418	0	0	1
	Case		C	0	0	797	0	0	1
	Control		C	0	0	2624	0	0	1
rs3809634	ALL	C	T	532	2358	2506	0.437	0.4331	0.5296
	Case	C	T	80	374	341	0.4704	0.4461	0.1316
	Control	C	T	267	1088	1256	0.4167	0.4283	0.1704
rs3826169	ALL	C	T	302	1952	3164	0.3603	0.3605	0.9699
	Case	C	T	44	291	462	0.3651	0.3625	0.9221
	Control	C	T	153	939	1532	0.3579	0.3619	0.5534
rs4238773	ALL	A	G	581	2330	2502	0.4304	0.437	0.2763
	Case	A	G	82	334	379	0.4201	0.4302	0.51
	Control	A	G	279	1119	1225	0.4266	0.435	0.3236
rs4238775	ALL	G	A	57	793	4566	0.1464	0.1534	0.001349
	Case	G	A	10	118	668	0.1482	0.1583	0.07404
	Control	G	A	31	391	2201	0.1491	0.1578	0.008683
rs4257585	ALL	T	C	732	2489	2197	0.4594	0.4634	0.5191
	Case	T	C	103	356	338	0.4467	0.4565	0.5355
	Control	T	C	379	1192	1053	0.4543	0.467	0.1677
rs4270172	ALL	G	A	318	1973	3127	0.3642	0.3656	0.7663
	Case	G	A	54	305	438	0.3827	0.3839	0.9266
	Control	G	A	144	971	1509	0.37	0.3647	0.4865
rs4383140	ALL	A	G	93	1239	4086	0.2287	0.2284	1
	Case	A	G	17	185	595	0.2321	0.237	0.5498
	Control	A	G	44	586	1994	0.2233	0.2239	0.8618
rs4396532	ALL	A	G	21	576	4802	0.1067	0.1079	0.3773
	Case	A	G	0	84	712	0.1055	0.09996	0.1601
	Control	A	G	9	298	2304	0.1141	0.1137	1
rs4421973	ALL	A	G	0	29	5389	0.005353	0.005338	1
	Case	A	G	0	4	793	0.005019	0.005006	1
	Control	A	G	0	13	2611	0.004954	0.004942	1
rs4435250	ALL	T	C	137	1469	3812	0.2711	0.27	0.8013
	Case	T	C	24	216	557	0.271	0.2764	0.6076
	Control	T	C	77	707	1840	0.2694	0.2743	0.3553
rs4440156	ALL	T	C	871	2605	1938	0.4812	0.4806	0.9549
	Case	T	C	135	395	267	0.4956	0.4863	0.6107
	Control	T	C	418	1217	987	0.4641	0.4765	0.1897
rs4555155	ALL	A	C	419	2122	2876	0.3917	0.3971	0.3211
	Case	A	C	59	327	410	0.4108	0.4028	0.5987
	Control	A	C	217	1032	1375	0.3933	0.4026	0.2445
rs4591143	ALL	A	C	141	1466	3794	0.2714	0.2713	1
	Case	A	C	17	234	546	0.2936	0.2797	0.2043
	Control	A	C	71	704	1838	0.2694	0.2714	0.7184
rs4622506	ALL	C	T	967	2634	1817	0.4862	0.4877	0.8237
	Case	C	T	148	397	252	0.4981	0.4915	0.7192
	Control	C	T	460	1238	926	0.4718	0.4842	0.197
rs4783830	ALL	A	G	612	2428	2374	0.4485	0.447	0.8315
	Case	A	G	91	359	346	0.451	0.4487	0.9371
	Control	A	G	309	1181	1133	0.4502	0.4507	0.9655
rs4783845	ALL	T	C	352	2059	3007	0.38	0.3799	1
	Case	T	C	37	307	453	0.3852	0.3638	0.1187
	Control	T	C	186	1002	1436	0.3819	0.3865	0.5445
rs4783863	ALL	C	T	601	2426	2389	0.4479	0.4455	0.7144
	Case	C	T	90	366	341	0.4592	0.4504	0.637
	Control	C	T	295	1170	1158	0.4461	0.4459	1
rs4784320	ALL	A	G	1	219	5198	0.04042	0.03996	0.7282
	Case	A	G	0	27	770	0.03388	0.0333	1
	Control	A	G	1	101	2522	0.03849	0.03848	1
rs4784329	ALL	C	A	1121	2642	1655	0.4876	0.4951	0.2724
	Case	C	A	153	413	231	0.5182	0.4952	0.1987
	Control	C	A	577	1223	824	0.4661	0.4956	0.002413
rs4784351	ALL	G	A	621	2410	2387	0.4448	0.4469	0.7381
	Case	G	A	96	361	340	0.4529	0.4531	1
	Control	G	A	306	1173	1145	0.447	0.4489	0.8279
rs4784379	ALL	A	G	308	1991	3116	0.3677	0.3655	0.6827
	Case	A	G	36	290	470	0.3643	0.3514	0.3634
	Control	A	G	157	985	1480	0.3757	0.3727	0.7139
rs4784382	ALL	C	T	1051	2444	1918	0.4515	0.4872	7.205e-08
	Case	C	T	153	334	308	0.4201	0.481	0.0003942
	Control	C	T	509	1200	912	0.4578	0.4882	0.001566
rs4784390	ALL	G	T	358	1947	3101	0.3602	0.3713	0.02797
	Case	G	T	56	252	487	0.317	0.353	0.004799
	Control	G	T	175	951	1494	0.363	0.3733	0.1578
rs4784415	ALL	T	C	523	2293	2601	0.4233	0.4264	0.5881
	Case	T	C	75	345	377	0.4329	0.4282	0.8042
	Control	T	C	253	1106	1265	0.4215	0.4256	0.6141
rs4784429	ALL	T	G	756	2528	2123	0.4675	0.468	0.9537
	Case	T	G	115	357	325	0.4479	0.4653	0.2874
	Control	T	G	372	1229	1016	0.4696	0.4697	1
rs4784467	ALL	T	C	135	1362	3921	0.2514	0.2559	0.2024
	Case	T	C	22	214	561	0.2685	0.2713	0.7937
	Control	T	C	57	657	1910	0.2504	0.2507	0.938
rs4784474	ALL	G	A	1344	2708	1366	0.4998	0.5	0.9783
	Case	G	A	176	403	218	0.5056	0.4986	0.7227
	Control	G	A	671	1303	650	0.4966	0.5	0.7254
rs4784510	ALL	G	A	126	1475	3817	0.2722	0.268	0.2645
	Case	G	A	11	234	552	0.2936	0.2696	0.01202
	Control	G	A	72	709	1843	0.2702	0.2722	0.7198
rs4784523	ALL	C	T	1023	2612	1783	0.4821	0.4902	0.2333
	Case	C	T	131	391	275	0.4906	0.4837	0.7146
	Control	C	T	521	1238	865	0.4718	0.4914	0.04273
rs5005161	ALL	C	T	53	1094	4271	0.2019	0.197	0.07244
	Case	C	T	6	156	635	0.1957	0.1886	0.35
	Control	C	T	25	518	2081	0.1974	0.193	0.2672
rs61743419	ALL		T	0	0	5418	0	0	1
	Case		T	0	0	797	0	0	1
	Control		T	0	0	2624	0	0	1
rs61747629	ALL	T	A	0	95	5322	0.01754	0.01738	1
	Case	T	A	0	12	785	0.01506	0.01494	1
	Control	T	A	0	44	2579	0.01677	0.01663	1
rs61759889	ALL		A	0	0	5418	0	0	1
	Case		A	0	0	797	0	0	1
	Control		A	0	0	2624	0	0	1
rs6499640	ALL	G	A	852	2572	1994	0.4747	0.4778	0.6491
	Case	G	A	116	379	302	0.4755	0.4728	0.9403
	Control	G	A	453	1227	944	0.4676	0.4825	0.1147
rs6499662	ALL	G	A	840	2550	2027	0.4707	0.476	0.4241
	Case	G	A	104	373	319	0.4686	0.4635	0.8185
	Control	G	A	390	1257	977	0.479	0.475	0.6811
rs6499720	ALL	C	T	1354	2690	1374	0.4965	0.5	0.6057
	Case	C	T	191	399	207	0.5006	0.4998	1
	Control	C	T	642	1309	673	0.4989	0.4999	0.9068
rs6499743	ALL	T	G	591	2354	2472	0.4346	0.4397	0.387
	Case	T	G	84	358	355	0.4492	0.4422	0.6892
	Control	T	G	284	1117	1223	0.4257	0.436	0.2268
rs6499755	ALL	C	T	572	2393	2451	0.4418	0.4398	0.7574
	Case	C	T	86	364	346	0.4573	0.4467	0.5263
	Control	C	T	286	1123	1214	0.4281	0.4374	0.284
rs708258	ALL	G	A	1160	2687	1571	0.4959	0.4971	0.8698
	Case	G	A	168	407	222	0.5107	0.4977	0.4775
	Control	G	A	573	1279	772	0.4874	0.4971	0.3262
rs716083	ALL	C	A	1260	2735	1423	0.5048	0.4995	0.4465
	Case	C	A	186	401	210	0.5031	0.4995	0.8872
	Control	C	A	633	1345	646	0.5126	0.5	0.2115
rs7184310	ALL	G	T	1000	2664	1751	0.492	0.4904	0.8246
	Case	G	T	144	390	262	0.4899	0.489	1
	Control	G	T	478	1297	848	0.4945	0.4901	0.6613
rs7187108	ALL	T	G	189	1683	3545	0.3107	0.3081	0.5664
	Case	T	G	27	244	525	0.3065	0.3043	0.9075
	Control	T	G	96	834	1694	0.3178	0.3146	0.62
rs7187242	ALL	C	T	162	1642	3614	0.3031	0.297	0.1433
	Case	C	T	40	217	540	0.2723	0.3032	0.004943
	Control	C	T	69	816	1739	0.311	0.2975	0.02146
rs7189231	ALL	G	T	138	1536	3740	0.2837	0.2787	0.2046
	Case	G	T	15	220	562	0.276	0.2645	0.2827
	Control	G	T	66	759	1797	0.2895	0.2821	0.1889
rs7190492	ALL	A	G	617	2384	2391	0.4421	0.4459	0.5413
	Case	A	G	83	341	371	0.4289	0.4344	0.744
	Control	A	G	301	1187	1125	0.4543	0.4503	0.6642
rs7191718	ALL	C	T	1215	2677	1526	0.4941	0.4984	0.5307
	Case	C	T	163	412	222	0.5169	0.4973	0.2855
	Control	C	T	625	1235	764	0.4707	0.4986	0.004254
rs7191827	ALL	G	A	118	1449	3850	0.2675	0.2627	0.1958
	Case	G	A	16	222	559	0.2785	0.2679	0.2926
	Control	G	A	53	670	1901	0.2553	0.252	0.5359
rs7193144	ALL	C	T	1093	2670	1654	0.4929	0.4946	0.8047
	Case	C	T	178	411	208	0.5157	0.4993	0.3945
	Control	C	T	494	1299	830	0.4952	0.4918	0.7508
rs7193399	ALL	C	T	133	1437	3848	0.2652	0.2649	0.9591
	Case	C	T	21	216	560	0.271	0.2713	1
	Control	C	T	66	708	1850	0.2698	0.2689	0.9421
rs7193898	ALL	A	G	391	2193	2832	0.4049	0.3984	0.2462
	Case	A	G	46	327	424	0.4103	0.3875	0.1197
	Control	A	G	206	1030	1386	0.3928	0.3987	0.4625
rs7194243	ALL	T	C	337	2041	3040	0.3767	0.3756	0.8565
	Case	T	C	57	328	412	0.4115	0.4008	0.4804
	Control	T	C	163	1006	1455	0.3834	0.3788	0.5707
rs7194907	ALL	T	C	1116	2662	1637	0.4916	0.4954	0.5832
	Case	T	C	152	403	242	0.5056	0.4936	0.5188
	Control	T	C	551	1278	793	0.4874	0.4957	0.3864
rs7196813	ALL	G	A	0	87	5324	0.01608	0.01595	1
	Case	G	A	0	14	782	0.01759	0.01743	1
	Control	G	A	0	41	2577	0.01566	0.01554	1
rs7197624	ALL	A	G	2	122	5294	0.02252	0.02299	0.164
	Case	A	G	0	14	783	0.01757	0.01741	1
	Control	A	G	2	59	2563	0.02248	0.02372	0.0523
rs7198507	ALL	A	G	540	2374	2504	0.4382	0.4343	0.5316
	Case	A	G	93	346	358	0.4341	0.4447	0.5239
	Control	A	G	262	1103	1259	0.4204	0.4278	0.3859
rs7199709	ALL	C	T	686	2502	2230	0.4618	0.4594	0.7227
	Case	C	T	113	339	345	0.4253	0.4576	0.05276
	Control	C	T	333	1226	1065	0.4672	0.4611	0.5254
rs7200222	ALL	T	G	30	788	4600	0.1454	0.1443	0.6373
	Case	T	G	4	121	672	0.1518	0.1488	0.8105
	Control	T	G	9	388	2227	0.1479	0.1428	0.07432
rs7200684	ALL		T	0	0	5418	0	0	1
	Case		T	0	0	797	0	0	1
	Control		T	0	0	2624	0	0	1
rs7200972	ALL	G	A	766	2431	2215	0.4492	0.4642	0.0177
	Case	G	A	108	382	306	0.4799	0.4691	0.5459
	Control	G	A	371	1192	1057	0.455	0.4657	0.2402
rs7202836	ALL		G	0	0	5417	0	0	1
	Case		G	0	0	796	0	0	1
	Control		G	0	0	2624	0	0	1
rs7203521	ALL	G	A	851	2574	1993	0.4751	0.4778	0.6906
	Case	G	A	116	379	302	0.4755	0.4728	0.9403
	Control	G	A	452	1229	943	0.4684	0.4825	0.1345
rs7203572	ALL	C	A	187	1613	3543	0.3019	0.3027	0.8214
	Case	C	A	29	229	526	0.2921	0.2991	0.5498
	Control	C	A	93	789	1713	0.304	0.3051	0.847
rs7203944	ALL	G	A	149	1490	3778	0.2751	0.2756	0.8824
	Case	G	A	16	216	565	0.271	0.2628	0.421
	Control	G	A	70	738	1816	0.2812	0.2786	0.6744
rs7204268	ALL	T	G	1302	2763	1352	0.5101	0.5	0.1423
	Case	T	G	179	407	211	0.5107	0.4992	0.5702
	Control	T	G	632	1342	649	0.5116	0.5	0.2415
rs7205009	ALL	T	C	870	2667	1864	0.4938	0.4831	0.1083
	Case	T	C	128	408	259	0.5132	0.4864	0.1265
	Control	T	C	416	1290	912	0.4927	0.4821	0.2736
rs7205986	ALL	A	G	1304	2701	1413	0.4985	0.4998	0.8491
	Case	A	G	183	402	212	0.5044	0.4993	0.8315
	Control	A	G	659	1291	674	0.492	0.5	0.4124
rs729633	ALL	T	C	160	1435	3821	0.265	0.2715	0.07967
	Case	T	C	21	227	549	0.2848	0.2806	0.8004
	Control	T	C	77	684	1863	0.2607	0.2684	0.1455
rs733017	ALL	C	T	894	2663	1861	0.4915	0.4841	0.2617
	Case	C	T	133	388	276	0.4868	0.4839	0.8839
	Control	C	T	454	1293	877	0.4928	0.487	0.5746
rs74412242	ALL	A	G	0	18	5400	0.003322	0.003317	1
	Case	A	G	0	2	795	0.002509	0.002506	1
	Control	A	G	0	7	2617	0.002668	0.002664	1
rs745112	ALL	A	C	231	1682	3378	0.3179	0.3231	0.2505
	Case	A	C	38	271	473	0.3465	0.3453	1
	Control	A	C	104	832	1628	0.3245	0.3234	0.9028
rs745413543	ALL		G	0	0	5418	0	0	1
	Case		G	0	0	797	0	0	1
	Control		G	0	0	2624	0	0	1
rs746048206	ALL		C	0	0	5418	0	0	1
	Case		C	0	0	797	0	0	1
	Control		C	0	0	2624	0	0	1
rs747880301	ALL		C	0	0	5418	0	0	1
	Case		C	0	0	797	0	0	1
	Control		C	0	0	2624	0	0	1
rs74957591	ALL	T	C	0	1	5417	0.0001846	0.0001846	1
	Case	T	C	0	0	797	0	0	1
	Control	T	C	0	1	2623	0.0003811	0.000381	1
rs749622	ALL	T	C	765	2553	2100	0.4712	0.4696	0.817
	Case	T	C	121	384	292	0.4818	0.477	0.8238
	Control	T	C	368	1189	1067	0.4531	0.4645	0.2076
rs7499390	ALL	T	C	579	2458	2381	0.4537	0.4447	0.1425
	Case	T	C	92	366	339	0.4592	0.452	0.6953
	Control	T	C	271	1148	1205	0.4375	0.4367	0.9643
rs751214	ALL	G	T	149	1556	3713	0.2872	0.2836	0.3885
	Case	G	T	15	234	548	0.2936	0.2764	0.09479
	Control	G	T	79	731	1814	0.2786	0.2814	0.6271
rs751477523	ALL		G	0	0	5418	0	0	1
	Case		G	0	0	797	0	0	1
	Control		G	0	0	2624	0	0	1
rs755932386	ALL		I	0	0	5418	0	0	1
	Case		I	0	0	797	0	0	1
	Control		I	0	0	2624	0	0	1
rs758304677	ALL		D	0	0	5418	0	0	1
	Case		D	0	0	797	0	0	1
	Control		D	0	0	2624	0	0	1
rs76804286	ALL	A	G	0	116	5302	0.02141	0.02118	1
	Case	A	G	0	16	781	0.02008	0.01987	1
	Control	A	G	0	61	2563	0.02325	0.02298	1
rs776622677	ALL		I	0	0	5418	0	0	1
	Case		I	0	0	797	0	0	1
	Control		I	0	0	2624	0	0	1
rs776795273	ALL		C	0	0	5418	0	0	1
	Case		C	0	0	797	0	0	1
	Control		C	0	0	2624	0	0	1
rs79121865	ALL		A	0	0	5416	0	0	1
	Case		A	0	0	797	0	0	1
	Control		A	0	0	2624	0	0	1
rs79206939	ALL	A	G	0	8	5410	0.001477	0.001475	1
	Case	A	G	0	0	797	0	0	1
	Control	A	G	0	5	2619	0.001905	0.001904	1
rs79524027	ALL		G	0	0	5418	0	0	1
	Case		G	0	0	797	0	0	1
	Control		G	0	0	2624	0	0	1
rs79708859	ALL		T	0	0	5416	0	0	1
	Case		T	0	0	795	0	0	1
	Control		T	0	0	2624	0	0	1
rs79833796	ALL		G	0	0	5418	0	0	1
	Case		G	0	0	797	0	0	1
	Control		G	0	0	2624	0	0	1
rs8044756	ALL	A	G	1302	2691	1418	0.4973	0.4998	0.7236
	Case	A	G	201	376	218	0.473	0.4998	0.1362
	Control	A	G	617	1301	702	0.4966	0.4995	0.7842
rs8044769	ALL	T	C	1082	2615	1721	0.4827	0.493	0.1228
	Case	T	C	138	383	276	0.4806	0.485	0.8265
	Control	T	C	544	1272	808	0.4848	0.4949	0.3051
rs8045161	ALL	C	T	1055	2697	1665	0.4979	0.4937	0.5449
	Case	C	T	179	378	240	0.4743	0.4971	0.1998
	Control	C	T	504	1286	833	0.4903	0.4921	0.8428
rs8045690	ALL	C	T	411	2198	2809	0.4057	0.4021	0.5209
	Case	C	T	62	318	417	0.399	0.4008	0.9296
	Control	C	T	201	1047	1376	0.399	0.3997	0.9222
rs8046658	ALL	C	T	927	2601	1890	0.4801	0.4842	0.5371
	Case	C	T	133	409	255	0.5132	0.4883	0.1681
	Control	C	T	454	1263	907	0.4813	0.4851	0.6875
rs8049962	ALL	C	T	179	1707	3530	0.3152	0.3086	0.1232
	Case	C	T	26	261	510	0.3275	0.3156	0.3143
	Control	C	T	77	831	1714	0.3169	0.3051	0.05454
rs8050136	ALL	A	C	1089	2673	1650	0.4939	0.4946	0.9125
	Case	A	C	178	411	207	0.5163	0.4993	0.3566
	Control	A	C	491	1301	829	0.4964	0.4917	0.6338
rs8050248	ALL	A	G	711	2418	2289	0.4463	0.4576	0.07013
	Case	A	G	94	347	356	0.4354	0.446	0.5251
	Control	A	G	375	1166	1083	0.4444	0.4636	0.03521
rs8050354	ALL	T	C	575	2406	2435	0.4442	0.441	0.6006
	Case	T	C	71	352	373	0.4422	0.428	0.4074
	Control	T	C	290	1150	1183	0.4384	0.442	0.691
rs8050506	ALL	A	G	108	1271	4039	0.2346	0.2368	0.4911
	Case	A	G	12	179	606	0.2246	0.2223	0.874
	Control	A	G	50	631	1943	0.2405	0.2398	0.9352
rs8051442	ALL	A	G	18	647	4752	0.1194	0.1181	0.49
	Case	A	G	4	90	703	0.1129	0.1154	0.5314
	Control	A	G	9	316	2298	0.1205	0.1192	0.7428
rs8053279	ALL	G	A	1083	2639	1694	0.4873	0.4936	0.3493
	Case	G	A	166	381	250	0.478	0.4944	0.3521
	Control	G	A	531	1236	856	0.4712	0.4923	0.02914
rs8054239	ALL	C	T	913	2718	1786	0.5018	0.487	0.02752
	Case	C	T	141	397	259	0.4981	0.489	0.6638
	Control	C	T	419	1323	882	0.5042	0.4844	0.03984
rs8054310	ALL	C	T	777	2527	2114	0.4664	0.4696	0.6229
	Case	C	T	118	354	325	0.4442	0.4663	0.1963
	Control	C	T	357	1238	1029	0.4718	0.4672	0.6458
rs8055853	ALL	C	T	1066	2687	1665	0.4959	0.4939	0.7833
	Case	C	T	162	395	240	0.4956	0.4952	1
	Control	C	T	518	1272	834	0.4848	0.4927	0.4056
rs8056104	ALL	T	G	811	2563	2044	0.4731	0.4741	0.8861
	Case	T	G	123	375	299	0.4705	0.4756	0.766
	Control	T	G	394	1226	1004	0.4672	0.473	0.5359
rs8059628	ALL	A	C	255	1885	3276	0.348	0.3444	0.4537
	Case	A	C	35	263	499	0.33	0.3305	1
	Control	A	C	127	915	1580	0.349	0.3465	0.7355
rs8060082	ALL	T	C	20	611	4787	0.1128	0.1129	0.904
	Case	T	C	4	100	693	0.1255	0.1263	0.7778
	Control	T	C	8	301	2315	0.1147	0.1135	0.7309
rs8060235	ALL	A	G	1001	2657	1760	0.4904	0.4902	1
	Case	A	G	140	401	256	0.5031	0.4894	0.4692
	Control	A	G	516	1260	848	0.4802	0.492	0.2188
rs8060698	ALL	T	C	76	1123	4219	0.2073	0.2076	0.8958
	Case	T	C	15	186	596	0.2334	0.2343	0.88
	Control	T	C	33	541	2050	0.2062	0.2046	0.7746
rs8061518	ALL	G	A	872	2502	1939	0.4709	0.4798	0.179
	Case	G	A	121	380	284	0.4841	0.4784	0.7658
	Control	G	A	413	1200	950	0.4682	0.4781	0.3017
rs8063722	ALL	C	T	803	2545	2070	0.4697	0.4727	0.6457
	Case	C	T	120	376	301	0.4718	0.4742	0.8814
	Control	C	T	396	1221	1007	0.4653	0.4729	0.4093
rs8064192	ALL	A	C	1230	2794	1394	0.5157	0.4995	0.01799
	Case	A	C	196	403	198	0.5056	0.5	0.7771
	Control	A	C	605	1355	664	0.5164	0.4997	0.09305
rs837537	ALL	T	G	111	1319	3977	0.2439	0.2444	0.8676
	Case	T	G	19	190	588	0.2384	0.2452	0.4687
	Control	T	G	53	623	1942	0.238	0.2397	0.684
rs856973	ALL	T	G	9	536	4860	0.09917	0.09724	0.1626
	Case	T	G	3	84	708	0.1057	0.1068	0.7343
	Control	T	G	3	258	2359	0.09847	0.09569	0.2143
rs865956479	ALL		T	0	0	5418	0	0	1
	Case		T	0	0	797	0	0	1
	Control		T	0	0	2624	0	0	1
rs879679	ALL	C	T	167	1566	3659	0.2904	0.2903	1
	Case	C	T	27	230	537	0.2897	0.2937	0.7167
	Control	C	T	80	764	1766	0.2927	0.2914	0.8406
rs893263	ALL	T	G	9	386	5023	0.07124	0.07179	0.5668
	Case	T	G	3	54	740	0.06775	0.07245	0.09473
	Control	T	G	5	183	2436	0.06974	0.07085	0.3999
rs9788828	ALL	T	G	323	2070	2885	0.3922	0.3822	0.06104
	Case	T	G	35	310	429	0.4005	0.3704	0.02559
	Control	T	G	171	972	1409	0.3809	0.3823	0.8361
rs991057	ALL	T	C	1281	2689	1448	0.4963	0.4995	0.6438
	Case	T	C	193	395	209	0.4956	0.4998	0.8317
	Control	T	C	616	1309	699	0.4989	0.4995	0.9688
rs9921416	ALL	C	T	1189	2720	1441	0.5084	0.4989	0.1706
	Case	C	T	164	410	215	0.5196	0.4979	0.2525
	Control	C	T	563	1311	720	0.5054	0.4982	0.4781
rs9921518	ALL	A	G	356	2073	2989	0.3826	0.3819	0.915
	Case	A	G	38	307	452	0.3852	0.3651	0.1451
	Control	A	G	190	1008	1426	0.3841	0.3891	0.5144
rs9922031	ALL	A	G	196	1668	3554	0.3079	0.3079	1
	Case	A	G	27	244	526	0.3061	0.304	0.9076
	Control	A	G	101	828	1695	0.3155	0.3155	1
rs9922619	ALL	T	G	1261	2660	1486	0.492	0.4991	0.2881
	Case	T	G	199	409	186	0.5151	0.4999	0.4347
	Control	T	G	577	1293	750	0.4935	0.4978	0.666
rs9922708	ALL	T	C	1264	2629	1478	0.4895	0.4992	0.1552
	Case	T	C	200	404	186	0.5114	0.4998	0.569
	Control	T	C	579	1275	746	0.4904	0.4979	0.4542
rs9924072	ALL	G	A	739	2581	2098	0.4764	0.4685	0.2234
	Case	G	A	96	383	318	0.4806	0.4612	0.2501
	Control	G	A	373	1248	1003	0.4756	0.4712	0.6487
rs9924618	ALL	G	A	177	1569	3671	0.2896	0.292	0.5454
	Case	G	A	28	226	543	0.2836	0.2912	0.4652
	Control	G	A	86	748	1789	0.2852	0.2892	0.4582
rs9925908	ALL	T	C	196	1683	3537	0.3107	0.3097	0.8607
	Case	T	C	29	243	525	0.3049	0.3064	0.9079
	Control	T	C	94	820	1709	0.3126	0.3105	0.7534
rs9926289	ALL	A	G	1091	2671	1655	0.4931	0.4946	0.8261
	Case	A	G	178	411	208	0.5157	0.4993	0.3945
	Control	A	G	492	1300	831	0.4956	0.4916	0.6914
rs9926841	ALL	G	A	538	2369	2511	0.4372	0.4337	0.5728
	Case	G	A	94	316	387	0.3965	0.4324	0.02163
	Control	G	A	265	1161	1198	0.4425	0.4368	0.5315
rs9928598	ALL	A	G	577	2421	2419	0.4469	0.4422	0.4424
	Case	A	G	79	377	340	0.4736	0.4462	0.09524
	Control	A	G	274	1202	1148	0.4581	0.4445	0.1244
rs9929152	ALL	G	A	186	1736	3495	0.3205	0.3134	0.1086
	Case	G	A	20	261	516	0.3275	0.3064	0.06344
	Control	G	A	94	862	1667	0.3286	0.3202	0.2001
rs9930333	ALL	G	T	1264	2694	1458	0.4974	0.4994	0.7855
	Case	G	T	207	411	179	0.5157	0.4994	0.3946
	Control	G	T	576	1310	737	0.4994	0.4981	0.9064
rs9930506	ALL	G	A	1267	2661	1490	0.4911	0.4992	0.2419
	Case	G	A	203	407	187	0.5107	0.4998	0.571
	Control	G	A	578	1295	751	0.4935	0.4978	0.6662
rs9932117	ALL	C	A	349	2035	3033	0.3757	0.3773	0.7732
	Case	C	A	46	316	435	0.3965	0.3809	0.2656
	Control	C	A	166	989	1468	0.377	0.3768	1
rs9934504	ALL	A	G	87	1290	4041	0.2381	0.2337	0.1811
	Case	A	G	11	180	606	0.2258	0.2213	0.7481
	Control	A	G	46	614	1964	0.234	0.2329	0.8669
rs9934800	ALL	C	T	7	548	4852	0.1014	0.09854	0.03697
	Case	C	T	0	75	721	0.09422	0.08978	0.4112
	Control	C	T	5	244	2369	0.0932	0.09231	0.8317
rs9935401	ALL	A	G	1091	2671	1654	0.4932	0.4946	0.8475
	Case	A	G	178	411	208	0.5157	0.4993	0.3945
	Control	A	G	492	1301	830	0.496	0.4917	0.6625
rs9936365	ALL	C	T	231	1703	3469	0.3152	0.3204	0.2344
	Case	C	T	36	245	514	0.3082	0.3192	0.3185
	Control	C	T	103	824	1693	0.3145	0.3159	0.8049
rs9936385	ALL	C	T	1092	2671	1655	0.493	0.4946	0.8048
	Case	C	T	178	411	208	0.5157	0.4993	0.3945
	Control	C	T	493	1300	831	0.4954	0.4917	0.7209
rs9939609	ALL	A	T	1091	2671	1655	0.4931	0.4946	0.8261
	Case	A	T	178	411	208	0.5157	0.4993	0.3945
	Control	A	T	492	1300	831	0.4956	0.4916	0.6914
rs9939973	ALL	A	G	1266	2694	1458	0.4972	0.4994	0.7647
	Case	A	G	207	411	179	0.5157	0.4994	0.3946
	Control	A	G	577	1310	737	0.4992	0.4981	0.9375
rs9940128	ALL	A	G	1268	2697	1452	0.4979	0.4994	0.8277
	Case	A	G	208	411	178	0.5157	0.4993	0.3945
	Control	A	G	578	1311	734	0.4998	0.4982	0.9064
rs9941349	ALL	T	C	1175	2659	1583	0.4909	0.4972	0.3528
	Case	T	C	187	410	200	0.5144	0.4999	0.436
	Control	T	C	538	1291	794	0.4922	0.4952	0.7525
rs9972796	ALL	C	A	723	2509	2159	0.4654	0.4645	0.9066
	Case	C	A	118	371	302	0.469	0.4729	0.8217
	Control	C	A	339	1213	1055	0.4653	0.4623	0.7668
