# Supplementary material for: Genetic association of FTO/IRX region with obesity and overweight in the Polish population
Source: PLoS One. 2017 Jun 29;12(6):e0180295. doi: 10.1371/journal.pone.0180295 (PMC5491248; doi:10.1371/journal.pone.0180295)
Supplement: S4 Table — SNP—rs number of tested SNP; BP—Physical position of tested SNP on chromosome 16; A, B—Minor and major allele names, respectively (based on whole sample); F_A—Frequency of MAF in cases; F_U—Frequency of MAF allele in controls; CHISQ—Basic allelic test chi-square (1df); P—Asymptotic p-value for this test; OR—Estimated odds ratio (for A, i.e. B is reference); L95—Lower bound of 95% confidence interval for odds ratio; U95—Upper bound of 95% confidence interval for odds ratio. Bold font denotes markers with statistically significant p values. (XLSX) [file pone.0180295.s008.xlsx]

## Sheet: Arkusz1
						FEMALES								MALES
	BLOCK	SNP	BP	A	B	F_A	F_U	CHISQ	P	OR	SE	L95	U95	F_A	F_U	CHISQ	P	OR	SE	L95	U95
1	Block 1	rs1131220	53503934	A	G	0.4812	0.4323	5.758	0.01641	1.218	0.08219	1.037	1.431	0.4371	0.4401	0.02342	0.8784	0.9876	0.08149	0.8418	1.159
2		rs3809634	53538157	C	T	0.3575	0.3055	7.458	0.006315	1.265	0.08621	1.068	1.498	0.3168	0.3174	0.00111	0.9734	0.9971	0.08673	0.8412	1.182
3	Block 2	rs3095631	53545800	C	T	0.469	0.462	0.1178	0.7314	1.029	0.08225	0.8755	1.209	0.4511	0.4624	0.3147	0.5748	0.9554	0.08136	0.8146	1.121
4		rs17194040	53550898	A	G	0.2815	0.2792	0.01536	0.9014	1.011	0.09103	0.8461	1.209	0.2653	0.2724	0.1563	0.6926	0.9647	0.09104	0.807	1.153
5	Block 3	rs1861556	53558150	T	G	0.3311	0.3327	0.006601	0.9352	0.993	0.08693	0.8374	1.177	0.3384	0.3483	0.2631	0.608	0.9574	0.08498	0.8105	1.131
6		rs9788828	53577519	T	G	0.241	0.2515	0.3438	0.5577	0.9448	0.09691	0.7813	1.142	0.2494	0.2653	0.7888	0.3745	0.92	0.09388	0.7654	1.106
7		rs16952304	53578713	G	A	0.05795	0.05567	0.05852	0.8089	1.044	0.1763	0.7387	1.474	0.04965	0.06016	1.258	0.262	0.8161	0.1815	0.5718	1.165
8		rs7193898	53584921	A	G	0.2654	0.2682	0.02408	0.8767	0.9857	0.09262	0.8221	1.182	0.2606	0.2839	1.672	0.196	0.8889	0.09111	0.7435	1.063
9		rs1362572	53587920	A	G	0.3231	0.324	0.002334	0.9615	0.9958	0.08749	0.8389	1.182	0.3101	0.3438	3.141	0.07633	0.858	0.08648	0.7242	1.016
10		rs12599436	53593871	A	G	0.05764	0.05544	0.05461	0.8152	1.042	0.1762	0.7377	1.472	0.04953	0.05945	1.133	0.2871	0.8244	0.1816	0.5775	1.177
11		rs1946155	53634295	T	C	0.3016	0.2902	0.3725	0.5416	1.056	0.08936	0.8864	1.258	0.2677	0.3008	3.269	0.0706	0.8497	0.09014	0.7121	1.014
12		rs4784320	53636000	A	G	0.02145	0.01937	0.1327	0.7157	1.109	0.2854	0.6342	1.941	0.01297	0.01996	1.7	0.1923	0.6451	0.3388	0.3321	1.253
13		rs12443767	53638340	C	T	0.01743	0.02839	2.813	0.09348	0.607	0.3007	0.3367	1.094	0.02837	0.03239	0.3276	0.5671	0.8723	0.2388	0.5462	1.393
14		rs3213758	53639438	T	C	0.06166	0.05845	0.1108	0.7392	1.059	0.171	0.7571	1.48	0.05425	0.06078	0.4741	0.4911	0.8863	0.1754	0.6285	1.25
15		rs17214955	53645976	T	C	0.1877	0.19	0.022	0.8821	0.9846	0.1047	0.8019	1.209	0.1792	0.1932	0.7772	0.378	0.9122	0.1042	0.7437	1.119
16		rs8050354	53649168	T	C	0.319	0.3242	0.07277	0.7873	0.9766	0.08772	0.8223	1.16	0.3026	0.3372	3.338	0.0677	0.853	0.0871	0.7191	1.012
17	Block 4	rs139974543	53653005	C	G	0.02547	0.02505	0.00428	0.9478	1.017	0.2602	0.6109	1.694	0.01769	0.0244	1.259	0.2619	0.72	0.2941	0.4045	1.281
18		rs2111119	53671754	T	C	0.07909	0.07749	0.02131	0.8839	1.022	0.1519	0.7591	1.377	0.06958	0.08119	1.155	0.2824	0.8463	0.1554	0.624	1.148
19	Block 5	rs2302677	53682949	T	C	0.03351	0.02405	2.117	0.1456	1.407	0.2358	0.8864	2.234	0.02123	0.02662	0.7311	0.3925	0.793	0.2718	0.4655	1.351
20		rs9934800	53688494	C	T	0.05376	0.04789	0.4404	0.5069	1.13	0.1838	0.788	1.619	0.04127	0.04933	0.8909	0.3452	0.8296	0.1982	0.5626	1.223
21		rs5005161	53698676	C	T	0.1166	0.1059	0.7154	0.3977	1.115	0.1286	0.8665	1.434	0.09552	0.1114	1.617	0.2035	0.8427	0.1347	0.6473	1.097
22	Block 6	rs7205986	53755146	A	G	0.4692	0.4977	1.94	0.1637	0.8921	0.08197	0.7597	1.048	0.4929	0.4965	0.03065	0.861	0.986	0.08058	0.842	1.155
23		rs1421084	53757740	G	A	0.02011	0.0177	0.1935	0.66	1.139	0.2954	0.6382	2.031	0.01297	0.01597	0.3716	0.5421	0.8097	0.3469	0.4103	1.598
24		rs7203521	53769293	G	A	0.3686	0.4081	3.885	0.04872	0.8467	0.08451	0.7174	0.9992	0.3962	0.4042	0.1618	0.6875	0.9674	0.08229	0.8233	1.137
25		rs6499640	53769677	G	A	0.3686	0.4085	3.95	0.04687	0.8455	0.08451	0.7164	0.9978	0.3962	0.4037	0.1442	0.7041	0.9692	0.08229	0.8249	1.139
26		rs4396532	53773047	A	G	0.05914	0.06367	0.208	0.6483	0.9243	0.1726	0.6591	1.296	0.04717	0.0563	1.007	0.3156	0.8298	0.1861	0.5761	1.195
27	Block 7	rs1861868	53790402	A	G	0.4544	0.4596	0.0641	0.8001	0.9794	0.08217	0.8337	1.151	0.4634	0.4689	0.07489	0.7843	0.9781	0.08077	0.8349	1.146
28		rs1075440	53790906	G	A	0.37	0.3631	0.1232	0.7255	1.03	0.08482	0.8724	1.217	0.3632	0.3561	0.1343	0.714	1.031	0.08388	0.8749	1.215
29		rs13334933	53795636	G	A	0.1434	0.1521	0.349	0.5547	0.9337	0.1162	0.7435	1.172	0.145	0.1511	0.1782	0.673	0.9531	0.1139	0.7624	1.191
30	Block 8	rs9930333	53799977	G	T	0.5416	0.484	7.924	0.004877	1.26	0.08208	1.072	1.479	0.4965	0.4499	5.381	0.02035	1.206	0.08068	1.029	1.412
31		rs9939973	53800568	A	G	0.5416	0.4843	7.831	0.005136	1.258	0.08208	1.071	1.477	0.4965	0.4499	5.381	0.02035	1.206	0.08068	1.029	1.412
32		rs9940128	53800754	A	G	0.5429	0.485	8.017	0.004633	1.261	0.0821	1.074	1.482	0.4976	0.4508	5.447	0.0196	1.207	0.08068	1.031	1.414
33		rs1421085	53800954	C	T	0.5295	0.4643	10.18	0.001416	1.299	0.082	1.106	1.525	0.487	0.4348	6.798	0.009125	1.234	0.08078	1.054	1.446
34		rs16952520	53803038	G	A	0.04021	0.04564	0.4122	0.5208	0.8762	0.206	0.5851	1.312	0.03783	0.0472	1.265	0.2606	0.7937	0.2059	0.5302	1.188
35		rs1558902	53803574	A	T	0.5295	0.4639	10.3	0.001333	1.3	0.082	1.107	1.527	0.487	0.4339	7.033	0.008002	1.239	0.08079	1.057	1.451
36		rs10852521	53804965	T	C	0.3861	0.4331	5.413	0.01999	0.8231	0.08377	0.6984	0.9699	0.4281	0.4667	3.712	0.05401	0.8552	0.08124	0.7293	1.003
37		rs1121980	53809247	T	C	0.5416	0.485	7.649	0.00568	1.255	0.08208	1.068	1.473	0.4965	0.4499	5.381	0.02035	1.206	0.08068	1.029	1.412
38		rs7193144	53810686	C	T	0.5013	0.4489	6.613	0.01012	1.234	0.08193	1.051	1.449	0.4634	0.4187	5.02	0.02505	1.199	0.08104	1.023	1.405
39		rs17817449	53813367	G	T	0.5013	0.4489	6.613	0.01012	1.234	0.08193	1.051	1.449	0.4645	0.4188	5.244	0.02202	1.204	0.08108	1.027	1.411
40		rs11075987	53815161	T	G	0.4142	0.4515	3.37	0.06638	0.8589	0.08291	0.7301	1.01	0.4505	0.4827	2.567	0.1091	0.8785	0.08087	0.7497	1.029
41		rs8050136	53816275	A	C	0.5013	0.4482	6.8	0.009115	1.238	0.08194	1.054	1.454	0.4645	0.4187	5.259	0.02183	1.204	0.0811	1.027	1.412
42		rs9935401	53816838	A	G	0.5013	0.4485	6.706	0.009607	1.236	0.08193	1.053	1.451	0.4634	0.4184	5.106	0.02384	1.201	0.08103	1.024	1.407
43		rs9936385	53819169	C	T	0.5013	0.4489	6.613	0.01012	1.234	0.08193	1.051	1.449	0.4634	0.4179	5.208	0.02248	1.203	0.08103	1.026	1.41
44		rs9926289	53820503	A	G	0.5013	0.4485	6.706	0.009607	1.236	0.08193	1.053	1.451	0.4634	0.4179	5.208	0.02248	1.203	0.08103	1.026	1.41
45		rs76804286	53820512	A	G	0.0134	0.01169	0.1477	0.7007	1.149	0.3609	0.5662	2.33	0.007075	0.01154	1.2	0.2733	0.6106	0.4547	0.2505	1.489
46		rs9939609	53820527	A	T	0.5013	0.4485	6.706	0.009607	1.236	0.08193	1.053	1.451	0.4634	0.4179	5.208	0.02248	1.203	0.08103	1.026	1.41
47		rs9941349	53825488	T	C	0.5134	0.4666	5.25	0.02195	1.206	0.08191	1.027	1.416	0.4729	0.4308	4.425	0.03542	1.185	0.08087	1.012	1.389
48		rs7190492	53828752	A	G	0.2936	0.3324	4.111	0.0426	0.8345	0.08931	0.7005	0.9941	0.3412	0.3554	0.5424	0.4615	0.9394	0.08493	0.7953	1.11
49		rs9930506	53830465	G	A	0.5214	0.4856	3.064	0.08005	1.154	0.08191	0.9829	1.355	0.5	0.4423	8.257	0.00406	1.261	0.08072	1.076	1.477
50		rs9922708	53831146	T	C	0.523	0.4862	3.203	0.07349	1.158	0.08224	0.986	1.361	0.4964	0.4434	6.91	0.008573	1.238	0.08113	1.056	1.451
51		rs9922619	53831771	T	G	0.5202	0.4853	2.898	0.08868	1.15	0.08199	0.979	1.35	0.4976	0.4426	7.482	0.00623	1.247	0.08089	1.065	1.462
52		rs8044769	53839135	T	C	0.4048	0.4325	1.874	0.1711	0.8924	0.08321	0.7581	1.05	0.421	0.4725	6.583	0.01029	0.8117	0.08135	0.6921	0.9521
53		rs12149832	53842908	A	G	0.4946	0.4449	5.969	0.01456	1.221	0.08195	1.04	1.434	0.4658	0.4067	8.825	0.002971	1.272	0.08112	1.085	1.491
54	Block 9	rs10852523	53858954	C	T	0.3777	0.3676	0.2578	0.6116	1.044	0.08459	0.8844	1.232	0.3546	0.3638	0.225	0.6352	0.9609	0.08415	0.8148	1.133
55		rs3826169	53860481	C	T	0.2158	0.2498	3.756	0.05262	0.8264	0.0985	0.6813	1.002	0.2571	0.2205	4.648	0.03109	1.223	0.09357	1.018	1.47
56		rs8061518	53861024	G	A	0.4068	0.3807	1.689	0.1938	1.115	0.08396	0.946	1.315	0.3867	0.4145	1.93	0.1648	0.8907	0.08338	0.7564	1.049
57		rs10521307	53865701	C	T	0.3324	0.3252	0.1423	0.706	1.033	0.08697	0.8714	1.225	0.329	0.3656	3.595	0.05796	0.8509	0.08517	0.7201	1.006
58		rs7203572	53869366	C	A	0.1907	0.1917	0.003413	0.9534	0.9939	0.1049	0.8092	1.221	0.1763	0.1828	0.175	0.6757	0.9566	0.1061	0.777	1.178
59		rs17819033	53873103	T	G	0.1903	0.1874	0.03362	0.8545	1.019	0.1044	0.8307	1.251	0.1757	0.1822	0.1768	0.6742	0.9566	0.1055	0.778	1.176
60	Block 10	rs7205009	53876444	T	C	0.4315	0.4087	1.272	0.2593	1.098	0.08284	0.9334	1.291	0.4054	0.4007	0.05707	0.8112	1.02	0.0822	0.8681	1.198
61		rs2160481	53884113	C	T	0.2151	0.2007	0.7536	0.3853	1.091	0.1002	0.8963	1.328	0.2017	0.1939	0.2363	0.6269	1.05	0.1008	0.8619	1.28
62	Block 11	rs4784329	53910261	C	A	0.4397	0.4506	0.2863	0.5926	0.9569	0.0824	0.8142	1.125	0.4611	0.4561	0.06224	0.803	1.02	0.08083	0.8709	1.196
63		rs7191718	53911023	C	T	0.4531	0.4703	0.7091	0.3998	0.9332	0.08216	0.7944	1.096	0.4717	0.4778	0.0925	0.761	0.9758	0.08069	0.833	1.143
64		rs9934504	53916879	A	G	0.1408	0.1336	0.2614	0.6092	1.062	0.1182	0.8426	1.339	0.1144	0.1358	2.49	0.1146	0.8222	0.1242	0.6446	1.049
65		rs9929152	53939403	G	A	0.2051	0.1972	0.2341	0.6285	1.05	0.1017	0.8607	1.282	0.1745	0.2041	3.415	0.0646	0.8246	0.1045	0.6719	1.012
66		rs12232391	53953119	G	T	0.3834	0.3831	0.000196	0.9888	1.001	0.08416	0.8489	1.181	0.4104	0.3869	1.427	0.2322	1.103	0.08212	0.9391	1.296
67		rs9924072	53966063	G	A	0.3525	0.3831	2.373	0.1234	0.8768	0.08536	0.7417	1.036	0.3679	0.3758	0.1623	0.687	0.9669	0.08344	0.8211	1.139
68		rs12933996	53976662	G	A	0.3414	0.3621	1.107	0.2928	0.9134	0.08616	0.7714	1.081	0.3499	0.3629	0.4535	0.5007	0.9448	0.08435	0.8008	1.115
69	Block 12	rs17224310	53990953	T	C	0.2265	0.1994	2.701	0.1003	1.176	0.0987	0.9691	1.427	0.2111	0.1996	0.4988	0.48	1.073	0.09929	0.883	1.303
70		rs17823199	53998930	C	T	0.4987	0.4846	0.4707	0.4927	1.058	0.08185	0.901	1.242	0.4953	0.4907	0.05216	0.8193	1.019	0.08058	0.8698	1.193
71		rs7194907	54003483	T	C	0.445	0.4472	0.01083	0.9171	0.9915	0.08234	0.8437	1.165	0.4422	0.4627	1.045	0.3066	0.9205	0.08103	0.7853	1.079
72	Block 13	rs6499662	54026739	G	A	0.366	0.3861	1.027	0.3108	0.9177	0.08477	0.7772	1.084	0.3641	0.3909	1.868	0.1717	0.8922	0.08348	0.7575	1.051
73		rs12596210	54027971	C	T	0.1247	0.1142	0.6329	0.4263	1.104	0.1248	0.8647	1.411	0.1274	0.1256	0.0182	0.8927	1.016	0.121	0.8018	1.289
74		rs8046658	54031563	C	T	0.4263	0.4061	1	0.3173	1.086	0.08286	0.9235	1.278	0.421	0.4237	0.01841	0.8921	0.989	0.08158	0.8429	1.16
75		rs7200972	54036352	G	A	0.3763	0.377	0.001109	0.9734	0.9972	0.08456	0.8449	1.177	0.375	0.3585	0.7213	0.3957	1.073	0.08346	0.9115	1.264
76	Block 14	rs9925908	54038336	T	C	0.1957	0.1888	0.1832	0.6687	1.045	0.1034	0.8535	1.28	0.1828	0.1965	0.7493	0.3867	0.9144	0.1035	0.7465	1.12
77		rs12931859	54039486	T	C	0.122	0.1166	0.1688	0.6811	1.053	0.1255	0.8233	1.347	0.1215	0.1247	0.05835	0.8091	0.9707	0.1229	0.7629	1.235
78	Block 15	rs7194243	54056159	T	C	0.2828	0.2495	3.485	0.06194	1.186	0.09161	0.9914	1.42	0.2724	0.2595	0.5262	0.4682	1.068	0.09088	0.8939	1.276
79		rs4784351	54075698	G	A	0.3418	0.336	0.09044	0.7636	1.026	0.08634	0.8665	1.216	0.3514	0.3456	0.09168	0.762	1.026	0.08447	0.8694	1.211
80		rs2540781	54087859	A	C	0.1294	0.1147	1.232	0.2671	1.147	0.1235	0.9002	1.461	0.1277	0.1177	0.5791	0.4467	1.097	0.122	0.8639	1.394
81		rs856973	54093181	T	G	0.05108	0.05281	0.03597	0.8496	0.9654	0.1855	0.6711	1.389	0.06147	0.04715	2.598	0.107	1.323	0.1743	0.9404	1.862
82		rs2003583	54100006	A	G	0.2721	0.2622	0.3028	0.5822	1.052	0.09216	0.8782	1.26	0.2783	0.2706	0.1828	0.6689	1.039	0.0901	0.871	1.24
83	Block 16	rs16953002	54114824	A	G	0.1783	0.1667	0.574	0.4487	1.085	0.1075	0.8787	1.339	0.1509	0.1834	4.503	0.03384	0.7916	0.1103	0.6377	0.9826
84		rs708258	54115369	G	A	0.4893	0.4576	2.412	0.1204	1.136	0.08192	0.9672	1.333	0.4458	0.4681	1.233	0.2668	0.914	0.08096	0.7799	1.071
85		rs1008400	54119892	T	C	0.4571	0.4933	3.135	0.07661	0.8648	0.08208	0.7363	1.016	0.5094	0.484	1.591	0.2071	1.107	0.08059	0.9452	1.296
86		rs11646512	54120952	A	G	0.4625	0.499	3.183	0.07439	0.8638	0.08208	0.7355	1.015	0.5155	0.4897	1.619	0.2033	1.108	0.08094	0.9458	1.299
87		rs11863548	54123512	A	G	0.2997	0.2783	1.344	0.2463	1.11	0.08985	0.9306	1.323	0.2832	0.2729	0.3252	0.5685	1.053	0.08987	0.8826	1.255
88		rs2665271	54127879	G	A	0.4745	0.486	0.3125	0.5762	0.9552	0.08194	0.8135	1.122	0.5047	0.4649	3.912	0.04795	1.173	0.08064	1.001	1.374
89		rs2689264	54137980	T	C	0.1689	0.191	1.916	0.1663	0.861	0.1082	0.6964	1.064	0.2092	0.1783	3.859	0.04947	1.219	0.1009	1	1.485
90	Block 17	rs8053279	54151179	G	A	0.4357	0.4378	0.0115	0.9146	0.9912	0.08252	0.8432	1.165	0.4575	0.4383	0.9218	0.337	1.081	0.08095	0.9222	1.267
91		rs8063722	54166636	C	T	0.3941	0.3814	0.4055	0.5243	1.055	0.08384	0.895	1.243	0.3797	0.3864	0.1171	0.7322	0.972	0.08293	0.8262	1.144
92		rs879679	54175645	C	T	0.1671	0.1724	0.1159	0.7335	0.9633	0.1097	0.7769	1.194	0.1891	0.1832	0.1454	0.703	1.04	0.1034	0.8494	1.274
93	Block 18	rs1610237	54179910	A	G	0.4249	0.4042	1.066	0.3018	1.089	0.08293	0.926	1.282	0.409	0.4067	0.01367	0.9069	1.01	0.08205	0.8597	1.186
94		rs8054310	54187651	C	T	0.3686	0.3774	0.1967	0.6574	0.9631	0.08474	0.8157	1.137	0.3715	0.3647	0.1219	0.727	1.03	0.08346	0.8742	1.213
95	Block 19	rs2542674	54206026	G	A	0.4772	0.4726	0.05108	0.8212	1.019	0.08194	0.8676	1.196	0.4693	0.4876	0.8208	0.3649	0.9295	0.08069	0.7935	1.089
96		rs2689258	54208856	T	G	0.2895	0.2996	0.2888	0.591	0.9528	0.09005	0.7986	1.137	0.2724	0.298	1.95	0.1626	0.8821	0.08985	0.7397	1.052
97		rs1033046	54217720	G	A	0.4249	0.4165	0.1746	0.6761	1.035	0.08282	0.8801	1.218	0.4363	0.4095	1.824	0.1768	1.116	0.08142	0.9516	1.309
98	Block 20	rs2010410	54231250	C	T	0.2131	0.2128	0.000509	0.982	1.002	0.09994	0.824	1.219	0.2217	0.2276	0.1225	0.7263	0.9667	0.09674	0.7997	1.169
99		rs9921416	54244754	C	T	0.4755	0.4851	0.2152	0.6427	0.9625	0.08249	0.8188	1.131	0.4608	0.4495	0.3177	0.573	1.047	0.08116	0.8929	1.227
100		rs17835974	54253020	T	C	0.311	0.3186	0.1612	0.6881	0.9652	0.08829	0.8118	1.148	0.3019	0.2981	0.04133	0.8389	1.018	0.08784	0.857	1.209
101	Block 21	rs4783830	54255346	A	G	0.3445	0.3402	0.04829	0.8261	1.019	0.08617	0.8608	1.207	0.3357	0.3465	0.318	0.5728	0.9531	0.0852	0.8065	1.126
102		rs8060235	54265765	A	G	0.4357	0.4325	0.02375	0.8775	1.013	0.08254	0.8615	1.191	0.4198	0.4423	1.27	0.2598	0.9123	0.08149	0.7776	1.07
103	Block 22	rs16953241	54274020	A	G	0.08311	0.07854	0.1703	0.6799	1.063	0.149	0.7941	1.424	0.08019	0.07587	0.162	0.6873	1.062	0.1494	0.7924	1.423
104		rs16953243	54274354	C	A	0.1676	0.1787	0.5091	0.4755	0.9252	0.109	0.7472	1.146	0.1851	0.173	0.6228	0.43	1.086	0.1045	0.8848	1.333
105		rs17253832	54274562	C	T	0.0847	0.1005	1.661	0.1974	0.8285	0.1462	0.6221	1.103	0.1045	0.09659	0.4313	0.5113	1.092	0.1336	0.8402	1.418
106		rs7200222	54293129	T	G	0.08445	0.07949	0.1984	0.656	1.068	0.148	0.7992	1.428	0.07783	0.07453	0.09598	0.7567	1.048	0.1512	0.7792	1.409
107		rs8049962	54294206	C	T	0.1944	0.1882	0.1496	0.6989	1.041	0.1037	0.8495	1.275	0.1981	0.1874	0.4598	0.4977	1.071	0.1017	0.8778	1.308
108		rs10521300	54299503	A	G	0.08445	0.07916	0.2267	0.634	1.073	0.1481	0.8028	1.434	0.07783	0.07409	0.124	0.7247	1.055	0.1513	0.784	1.419
109		rs16953283	54300172	T	C	0.08445	0.07849	0.2893	0.5907	1.083	0.1482	0.81	1.448	0.07783	0.0732	0.1914	0.6618	1.069	0.1516	0.7939	1.438
110	Block 23	rs1126960	54318172	A	C	0.2279	0.2181	0.3328	0.564	1.058	0.09786	0.8734	1.282	0.2512	0.2183	3.798	0.05132	1.201	0.09418	0.9988	1.445
111		rs1868689	54323268	A	G	0.3003	0.2988	0.006166	0.9374	1.007	0.0893	0.8453	1.2	0.3125	0.299	0.5301	0.4665	1.066	0.08721	0.8981	1.264
112		rs17176417	54327043	C	A	0.1595	0.1637	0.0752	0.7839	0.9699	0.1115	0.7794	1.207	0.1568	0.1544	0.02817	0.8667	1.019	0.111	0.8196	1.266
113		rs1079368	54334280	C	T	0.256	0.257	0.003102	0.9556	0.9948	0.09375	0.8278	1.195	0.2494	0.2582	0.2509	0.6165	0.9545	0.09292	0.7956	1.145
114	Block 24	rs1004299	54343840	C	T	0.4826	0.4833	0.001223	0.9721	0.9971	0.0819	0.8493	1.171	0.5047	0.5067	0.009257	0.9234	0.9923	0.08058	0.8473	1.162
115		rs1004930	54345296	G	A	0.2547	0.2288	2.235	0.1349	1.152	0.09463	0.9569	1.387	0.2264	0.2322	0.1177	0.7315	0.9676	0.09604	0.8016	1.168
116		rs12930159	54349257	T	G	0.1072	0.1186	0.7461	0.3877	0.8929	0.1311	0.6906	1.155	0.1226	0.1251	0.03449	0.8527	0.9775	0.1225	0.7688	1.243
117	Block 25	rs729633	54352290	T	C	0.1595	0.1637	0.0752	0.7839	0.9699	0.1115	0.7794	1.207	0.1769	0.1544	2.314	0.1283	1.177	0.1072	0.9539	1.452
118		rs8056104	54355601	T	G	0.382	0.3918	0.2385	0.6253	0.9597	0.08414	0.8138	1.132	0.3962	0.3731	1.398	0.2371	1.103	0.08262	0.9378	1.296
119	Block 26	rs2388632	54359850	G	A	0.1542	0.1456	0.346	0.5564	1.069	0.1139	0.8554	1.337	0.1533	0.138	1.187	0.276	1.131	0.1132	0.9061	1.412
120		rs7193399	54364647	C	T	0.1716	0.157	0.9478	0.3303	1.112	0.1093	0.8977	1.378	0.1533	0.1642	0.5366	0.4639	0.9219	0.111	0.7417	1.146
121		rs11076030	54365454	T	C	0.3177	0.2966	1.264	0.2608	1.104	0.08823	0.9289	1.313	0.3031	0.2986	0.05906	0.808	1.022	0.08776	0.8601	1.213
122		rs12932839	54374448	C	T	0.2306	0.2114	1.295	0.2551	1.118	0.09777	0.9228	1.354	0.2229	0.2054	1.132	0.2873	1.109	0.0976	0.9162	1.343
123		rs7191827	54388670	G	A	0.1582	0.1493	0.3671	0.5446	1.071	0.1127	0.8585	1.335	0.1604	0.146	1.005	0.3162	1.118	0.111	0.8991	1.389
124	Block 27	rs8050506	54413730	A	G	0.1475	0.1426	0.1135	0.7362	1.04	0.1157	0.8287	1.305	0.1097	0.1349	3.507	0.06112	0.7901	0.126	0.6172	1.011
125		rs11639567	54415702	G	A	0.4584	0.4666	0.1579	0.6911	0.9679	0.08212	0.824	1.137	0.4527	0.4676	0.5465	0.4597	0.9419	0.08096	0.8037	1.104
126		rs17257349	54421825	A	G	0.319	0.3293	0.2872	0.592	0.9541	0.08765	0.8035	1.133	0.342	0.3367	0.07578	0.7831	1.024	0.08501	0.8666	1.209
127		rs7203944	54438254	G	A	0.1743	0.1683	0.149	0.6995	1.043	0.1082	0.8434	1.289	0.1392	0.1659	3.31	0.06884	0.8125	0.1142	0.6495	1.016
128		rs1420303	54439522	C	A	0.1448	0.1396	0.1315	0.7168	1.043	0.1166	0.83	1.311	0.1073	0.1273	2.307	0.1288	0.8239	0.1277	0.6415	1.058
129		rs1530793	54447966	A	G	0.4169	0.4248	0.155	0.6938	0.9679	0.08295	0.8226	1.139	0.4057	0.4264	1.083	0.2981	0.9183	0.08188	0.7822	1.078
130	Block 28	rs4784379	54453976	A	G	0.2252	0.2508	2.117	0.1456	0.8681	0.09726	0.7174	1.05	0.2293	0.2436	0.6843	0.4081	0.9241	0.0954	0.7665	1.114
131		rs7189231	54464218	G	T	0.1488	0.1745	2.798	0.09441	0.8271	0.1136	0.662	1.033	0.1639	0.1639	1.659e-05	0.9968	1	0.1088	0.8083	1.238
132	Block 29	rs9972796	54464336	C	A	0.4054	0.3548	6.553	0.01047	1.24	0.08409	1.052	1.462	0.3646	0.3732	0.1938	0.6598	0.9637	0.08392	0.8176	1.136
133		rs1420285	54473072	C	T	0.4558	0.3938	9.511	0.002043	1.289	0.08248	1.097	1.515	0.3998	0.3975	0.013	0.9092	1.009	0.08226	0.8591	1.186
134	Block 30	rs4784390	54485833	G	T	0.207	0.2544	7.225	0.007188	0.7652	0.09976	0.6293	0.9304	0.2482	0.2402	0.2141	0.6436	1.044	0.09363	0.8692	1.255
135		rs12931301	54486421	T	C	0.2675	0.2664	0.003661	0.9518	1.006	0.09258	0.8387	1.206	0.2488	0.2853	4.103	0.0428	0.8299	0.09211	0.6928	0.9941
136		rs12447674	54492183	G	A	0.2761	0.2572	1.113	0.2914	1.102	0.09195	0.9201	1.319	0.2512	0.2573	0.1221	0.7267	0.9681	0.09269	0.8073	1.161
137	Block 31	rs9921518	54494424	A	G	0.2534	0.2585	0.08336	0.7728	0.9732	0.09396	0.8095	1.17	0.2288	0.2724	6.089	0.0136	0.7923	0.09446	0.6584	0.9535
138		rs4783845	54497854	T	C	0.2507	0.2568	0.1197	0.7293	0.9679	0.09427	0.8046	1.164	0.2288	0.2684	5.063	0.02445	0.8085	0.09457	0.6717	0.9732
139		rs17200070	54502562	G	A	0.2158	0.2015	0.7488	0.3868	1.09	0.09999	0.8963	1.326	0.2488	0.2143	4.232	0.03968	1.215	0.09457	1.009	1.462
140		rs11640012	54503953	T	C	0.07909	0.06647	1.481	0.2235	1.206	0.1542	0.8915	1.632	0.07075	0.06832	0.05673	0.8117	1.038	0.1578	0.7621	1.415
141	Block 32	rs12929998	54514123	C	A	0.2172	0.2027	0.7602	0.3833	1.091	0.09976	0.8971	1.326	0.1816	0.2076	2.604	0.1066	0.8468	0.1031	0.6919	1.036
142		rs733017	54517482	C	T	0.4316	0.4158	0.6127	0.4338	1.067	0.0827	0.9072	1.255	0.3915	0.4241	2.701	0.1003	0.8736	0.08226	0.7435	1.026
143		rs716083	54527384	C	A	0.5134	0.495	0.8101	0.3681	1.076	0.08187	0.9169	1.264	0.4599	0.5009	4.141	0.04185	0.8485	0.08076	0.7243	0.994
144	Block 33	rs751214	54542033	G	T	0.1595	0.1613	0.01441	0.9044	0.9867	0.1117	0.7928	1.228	0.171	0.1801	0.3519	0.553	0.9388	0.1064	0.7621	1.157
145		rs1362437	54550169	A	G	0.3485	0.3405	0.1722	0.6781	1.036	0.08598	0.8756	1.227	0.3667	0.3323	3.25	0.07141	1.164	0.08413	0.9868	1.372
146	Block 34	rs749622	54573024	T	C	0.3874	0.3697	0.7962	0.3722	1.078	0.08415	0.9141	1.271	0.3974	0.3629	3.137	0.07652	1.158	0.08272	0.9845	1.362
147		rs8059628	54578328	A	C	0.2011	0.2288	2.64	0.1042	0.8485	0.1012	0.6958	1.035	0.2158	0.2152	0.001442	0.9697	1.004	0.09796	0.8284	1.216
148		rs12921739	54579967	T	C	0.2609	0.2454	0.7525	0.3857	1.085	0.09422	0.9022	1.305	0.2194	0.2548	4.084	0.04328	0.8223	0.09689	0.6801	0.9943
149	Block 35	rs1201336	54596413	T	C	0.3257	0.3092	0.764	0.3821	1.08	0.08757	0.9093	1.282	0.2925	0.3221	2.513	0.1129	0.8699	0.08792	0.7322	1.034
150		rs1186817	54598514	C	T	0.2145	0.2288	0.6996	0.4029	0.9204	0.09924	0.7577	1.118	0.2087	0.2098	0.004689	0.9454	0.9932	0.09907	0.8179	1.206
151		rs1874025	54599743	T	C	0.4584	0.4599	0.005041	0.9434	0.9942	0.08213	0.8464	1.168	0.4976	0.4658	2.499	0.1139	1.136	0.08062	0.9699	1.33
152		rs8045161	54603152	C	T	0.437	0.4322	0.05709	0.8112	1.02	0.08253	0.8676	1.199	0.4835	0.4441	3.856	0.04957	1.172	0.08074	1	1.373
153		rs1908219	54603266	A	G	0.4878	0.4919	0.04015	0.8412	0.9836	0.08239	0.8369	1.156	0.4487	0.4829	2.854	0.09117	0.8716	0.08141	0.743	1.022
154		rs8051442	54605600	A	G	0.06702	0.0658	0.01455	0.904	1.02	0.1639	0.7397	1.406	0.0566	0.06083	0.1965	0.6575	0.9263	0.1728	0.6602	1.3
155	Block 36	rs1882591	54615410	G	A	0.2252	0.234	0.2568	0.6123	0.9517	0.09771	0.7858	1.153	0.2111	0.2084	0.02596	0.872	1.016	0.09887	0.8371	1.233
156		rs1151277	54620503	T	C	0.1113	0.1379	3.696	0.05454	0.7824	0.1279	0.6089	1.005	0.1144	0.1069	0.3537	0.552	1.079	0.1276	0.8401	1.385
157		rs11861365	54623529	A	G	0.1166	0.1035	1.077	0.2993	1.143	0.1289	0.8879	1.471	0.1014	0.1122	0.7424	0.3889	0.8926	0.1319	0.6893	1.156
158	Block 37	rs2388773	54636780	C	A	0.1425	0.159	1.236	0.2663	0.8789	0.1162	0.6999	1.104	0.1356	0.1287	0.2624	0.6085	1.063	0.1184	0.8425	1.34
159		rs1493897	54667698	A	C	0.1394	0.1516	0.7033	0.4017	0.9063	0.1173	0.7201	1.141	0.1392	0.1207	1.914	0.1665	1.178	0.1184	0.9339	1.486
160	Block 38	rs8044756	54676323	A	G	0.5094	0.4849	1.426	0.2324	1.103	0.08187	0.9392	1.295	0.4716	0.4822	0.2794	0.5971	0.9582	0.08084	0.8178	1.123
161		rs1861532	54677513	T	C	0.2828	0.2508	3.202	0.07354	1.178	0.09157	0.9844	1.41	0.2347	0.2471	0.5179	0.4717	0.9342	0.09461	0.7761	1.125
162	Block 39	rs11639521	54709210	G	A	0.4946	0.4933	0.004151	0.9486	1.005	0.08185	0.8563	1.18	0.4764	0.4783	0.008414	0.9269	0.9926	0.08066	0.8475	1.163
163		rs17205999	54727937	A	G	0.3257	0.3419	0.6975	0.4036	0.9298	0.08711	0.7839	1.103	0.3125	0.3335	1.231	0.2672	0.9085	0.08653	0.7668	1.076
164		rs16953856	54729522	G	A	0.2024	0.1941	0.265	0.6067	1.054	0.1022	0.8627	1.288	0.2252	0.2067	1.262	0.2612	1.115	0.09728	0.9218	1.35
165		rs1420562	54733746	A	G	0.496	0.5037	0.1415	0.7068	0.9697	0.08184	0.826	1.138	0.4493	0.4854	3.214	0.07302	0.8651	0.08088	0.7382	1.014
166		rs2388807	54737459	A	G	0.1783	0.173	0.1148	0.7347	1.037	0.1072	0.8405	1.279	0.1439	0.1597	1.179	0.2775	0.8841	0.1135	0.7078	1.104
167		rs1420553	54745610	A	G	0.2466	0.2522	0.09685	0.7556	0.9709	0.09479	0.8063	1.169	0.2382	0.2484	0.3487	0.5549	0.9459	0.0942	0.7864	1.138
168	Block 40	rs1861538	54752863	G	A	0.2239	0.2154	0.2497	0.6173	1.05	0.09844	0.8661	1.274	0.2618	0.2447	0.9647	0.326	1.095	0.09222	0.9138	1.312
169		rs4784415	54770232	T	C	0.2976	0.3039	0.1142	0.7354	0.9702	0.0894	0.8143	1.156	0.3219	0.3114	0.3145	0.575	1.05	0.08643	0.8861	1.243
170		rs12444481	54770445	T	C	0.09786	0.08083	2.245	0.1341	1.234	0.1403	0.937	1.624	0.1099	0.09406	1.747	0.1862	1.19	0.1315	0.9194	1.539
171		rs1548912	54776603	T	C	0.3592	0.3657	0.1083	0.742	0.9723	0.08522	0.8228	1.149	0.3939	0.3851	0.1999	0.6548	1.038	0.08254	0.8826	1.22
172	Block 41	rs7499390	54780370	T	C	0.3378	0.3206	0.8028	0.3702	1.081	0.08675	0.9118	1.281	0.3514	0.3239	2.11	0.1463	1.131	0.08485	0.9578	1.336
173		rs4622506	54790801	C	T	0.4383	0.4118	1.727	0.1888	1.115	0.08261	0.948	1.311	0.4316	0.4104	1.142	0.2852	1.091	0.08149	0.9299	1.28
174		rs4257585	54793796	T	C	0.3606	0.3657	0.06814	0.7941	0.978	0.08517	0.8277	1.156	0.3455	0.3793	3.021	0.0822	0.8638	0.08426	0.7323	1.019
175		rs4440156	54794101	T	C	0.4236	0.391	2.653	0.1033	1.145	0.08303	0.9728	1.347	0.4116	0.3922	0.9648	0.326	1.084	0.08204	0.9229	1.273
176		rs7198507	54796410	A	G	0.3284	0.311	0.8448	0.358	1.084	0.08739	0.913	1.286	0.3384	0.3088	2.504	0.1136	1.145	0.08571	0.9681	1.355
177	Block 42	rs9924618	54819501	G	A	0.181	0.1748	0.1565	0.6924	1.043	0.1066	0.8464	1.285	0.1733	0.1761	0.03298	0.8559	0.9809	0.1062	0.7965	1.208
178		rs11076057	54827785	A	G	0.3405	0.3363	0.04587	0.8304	1.019	0.08641	0.86	1.207	0.355	0.35	0.06514	0.7986	1.022	0.08426	0.8662	1.205
179		rs4591143	54829975	A	C	0.1756	0.1558	1.738	0.1874	1.154	0.1087	0.9326	1.428	0.1616	0.1699	0.3097	0.5778	0.9412	0.1089	0.7602	1.165
180		rs6499720	54832113	C	T	0.4973	0.5007	0.02679	0.87	0.9867	0.08184	0.8405	1.158	0.4835	0.4854	0.008616	0.926	0.9925	0.08061	0.8475	1.162
181		rs4435250	54856671	T	C	0.1528	0.161	0.2978	0.5852	0.9401	0.1133	0.7529	1.174	0.1769	0.1681	0.3328	0.564	1.063	0.1062	0.8634	1.309
182		rs4383140	54856786	A	G	0.1367	0.1276	0.4429	0.5057	1.083	0.1198	0.8563	1.37	0.138	0.1295	0.382	0.5365	1.075	0.1177	0.8539	1.354
183		rs4784429	54859732	T	G	0.3539	0.3704	0.7001	0.4028	0.931	0.08543	0.7875	1.101	0.3809	0.3857	0.05945	0.8074	0.98	0.08294	0.833	1.153
184	Block 43	rs4555155	54887921	A	C	0.2882	0.2689	1.125	0.2888	1.101	0.09074	0.9216	1.315	0.2719	0.2933	1.374	0.2411	0.8998	0.09007	0.7542	1.074
185		rs9932117	54906895	C	A	0.2587	0.249	0.2999	0.584	1.053	0.09369	0.8761	1.265	0.2535	0.2555	0.01308	0.909	0.9895	0.09254	0.8253	1.186
186		rs11076060	54948857	A	G	0.3003	0.3257	1.767	0.1838	0.8886	0.08889	0.7465	1.058	0.3337	0.3372	0.0329	0.8561	0.9846	0.08537	0.8329	1.164
187		rs12447300	54962136	G	A	0.1971	0.188	0.3151	0.5746	1.06	0.1032	0.8655	1.297	0.1922	0.1948	0.02557	0.8729	0.9838	0.1021	0.8054	1.202
188	Block 44	rs13336114	54967096	A	C	0.3315	0.3533	1.234	0.2667	0.908	0.0869	0.7658	1.077	0.3548	0.368	0.4606	0.4973	0.9443	0.08437	0.8004	1.114
189		rs1133611	54968239	T	C	0.2279	0.2281	0.0001968	0.9888	0.9986	0.09755	0.8248	1.209	0.2217	0.2318	0.3556	0.551	0.944	0.09658	0.7812	1.141
190	Block 45	rs11076063	55025856	G	A	0.1421	0.1527	0.5294	0.4669	0.9187	0.1165	0.7311	1.154	0.1675	0.1486	1.679	0.1951	1.152	0.1094	0.9298	1.428
191		rs11076064	55033694	T	C	0.4785	0.4856	0.1218	0.7271	0.9718	0.082	0.8275	1.141	0.4858	0.4809	0.05989	0.8067	1.02	0.08061	0.8709	1.194
192		rs8060082	55034693	T	C	0.07239	0.06146	1.197	0.2739	1.192	0.1605	0.8701	1.632	0.06368	0.05901	0.2375	0.626	1.085	0.1666	0.7824	1.504
193		rs4238773	55040438	A	G	0.3199	0.3175	0.01555	0.9008	1.011	0.08787	0.8511	1.201	0.3073	0.3225	0.6557	0.4181	0.9319	0.08708	0.7857	1.105
194	Block 46	rs12927600	55045947	A	C	0.3056	0.2821	1.618	0.2033	1.12	0.08926	0.9404	1.334	0.2807	0.2751	0.09636	0.7562	1.028	0.08981	0.8623	1.226
195		rs4238775	55054844	G	A	0.07796	0.08985	1.055	0.3043	0.8565	0.1509	0.6371	1.151	0.09434	0.08171	1.262	0.2612	1.171	0.1404	0.8891	1.542
196		rs13331158	55061621	C	T	0.5081	0.4833	1.465	0.2261	1.104	0.08196	0.9404	1.297	0.4988	0.4742	1.493	0.2218	1.103	0.08062	0.9422	1.292
197	Block 47	rs4783863	55069361	C	T	0.3405	0.3422	0.008252	0.9276	0.9922	0.08634	0.8377	1.175	0.3443	0.3265	0.882	0.3477	1.083	0.08509	0.9168	1.28
198		rs8055853	55078667	C	T	0.4558	0.4439	0.3409	0.5593	1.049	0.0822	0.893	1.233	0.4469	0.4343	0.3971	0.5286	1.052	0.0811	0.8978	1.234
199		rs4784467	55080084	T	C	0.1729	0.1463	3.293	0.06959	1.22	0.1098	0.9839	1.513	0.1521	0.1477	0.09348	0.7598	1.035	0.1125	0.8301	1.29
200	Block 48	rs6499743	55088225	T	G	0.3365	0.3303	0.1014	0.7502	1.028	0.08668	0.8674	1.218	0.3243	0.3088	0.6891	0.4065	1.074	0.08637	0.907	1.272
201		rs16954195	55093432	T	C	0.2332	0.2057	2.711	0.09969	1.174	0.09767	0.9697	1.422	0.204	0.1974	0.1674	0.6825	1.042	0.1003	0.8559	1.268
202		rs4784474	55096404	G	A	0.4611	0.4997	3.549	0.05958	0.8569	0.08204	0.7296	1.006	0.4847	0.5098	1.552	0.2129	0.9045	0.0806	0.7723	1.059
203		rs1352191	55104086	C	A	0.4544	0.4182	3.211	0.07314	1.159	0.08234	0.9862	1.362	0.421	0.4113	0.2401	0.6242	1.041	0.08167	0.8869	1.222
204		rs7197624	55110037	A	G	0.01072	0.0147	0.6873	0.4071	0.7268	0.3866	0.3407	1.55	0.007075	0.008429	0.1413	0.707	0.8382	0.47	0.3336	2.106
205		rs11076070	55114680	A	G	0.2828	0.2512	3.134	0.0767	1.176	0.09157	0.9827	1.407	0.2677	0.256	0.4392	0.5075	1.062	0.09135	0.8882	1.271
206		rs8050248	55117552	A	G	0.3311	0.3717	4.263	0.03894	0.8365	0.0865	0.7061	0.9911	0.3396	0.3563	0.7476	0.3872	0.9293	0.08481	0.787	1.097
207		rs1825730	55122421	G	A	0.2239	0.2475	1.815	0.178	0.877	0.09751	0.7244	1.062	0.2358	0.2298	0.1262	0.7224	1.034	0.09513	0.8584	1.246
208	Block 49	rs16954308	55150174	A	C	0.134	0.1323	0.01652	0.8977	1.016	0.1202	0.8023	1.285	0.1548	0.1309	2.981	0.08424	1.217	0.1137	0.9736	1.52
209		rs11640550	55153815	C	A	0.1834	0.1842	0.002208	0.9625	0.995	0.1065	0.8076	1.226	0.2117	0.1846	2.831	0.09248	1.186	0.1014	0.9721	1.446
210		rs11076076	55155944	T	C	0.04558	0.0481	0.08365	0.7724	0.9451	0.1952	0.6446	1.386	0.05307	0.05102	0.05271	0.8184	1.042	0.1806	0.7316	1.485
211		rs4270172	55157679	G	A	0.2426	0.2381	0.06602	0.7972	1.025	0.09558	0.8498	1.236	0.2736	0.2422	3.223	0.07262	1.178	0.09138	0.985	1.409
212		rs8060698	55161456	T	C	0.13	0.1169	0.9778	0.3227	1.129	0.1228	0.8875	1.436	0.1403	0.114	4.004	0.04538	1.268	0.119	1.005	1.602
213	Block 50	rs12917822	55165407	A	G	0.3194	0.3196	8.577e-05	0.9926	0.9992	0.08799	0.8409	1.187	0.316	0.3375	1.278	0.2583	0.9071	0.08626	0.766	1.074
214		rs8064192	55165921	A	C	0.4866	0.4823	0.04416	0.8336	1.017	0.08187	0.8665	1.194	0.5094	0.4973	0.3606	0.5482	1.05	0.08058	0.8962	1.229
215	Block 51	rs1486735	55180092	G	A	0.4397	0.4309	0.1891	0.6637	1.037	0.08248	0.8818	1.218	0.4599	0.4428	0.7319	0.3923	1.072	0.08091	0.9145	1.256
216		rs745112	55181561	A	C	0.2016	0.2014	0.0002561	0.9872	1.002	0.1029	0.8187	1.226	0.2398	0.2047	4.401	0.03591	1.225	0.09691	1.013	1.481
217	Block 52	rs1552426	55194324	C	A	0.2989	0.2728	2.037	0.1535	1.137	0.08991	0.9532	1.356	0.2766	0.2873	0.3463	0.5562	0.9485	0.08987	0.7953	1.131
218		rs7187108	55199498	T	G	0.1783	0.1961	1.214	0.2706	0.8897	0.1062	0.7226	1.095	0.195	0.1948	0.0002871	0.9865	1.002	0.1018	0.8206	1.223
219		rs8054239	55201013	C	T	0.4383	0.4058	2.607	0.1064	1.143	0.08264	0.9718	1.344	0.4151	0.4197	0.05367	0.8168	0.9812	0.08172	0.836	1.152
220		rs11076081	55206573	C	T	0.378	0.3955	0.7623	0.3826	0.9291	0.08425	0.7877	1.096	0.3865	0.3846	0.009135	0.9239	1.008	0.08282	0.8569	1.186
221		rs2200537	55211634	T	C	0.2346	0.2265	0.2243	0.6358	1.047	0.09681	0.866	1.266	0.2406	0.2378	0.02596	0.872	1.015	0.09435	0.8439	1.222
222		rs9922031	55216971	A	G	0.1783	0.1971	1.35	0.2453	0.884	0.1061	0.718	1.088	0.1946	0.1952	0.001573	0.9684	0.996	0.1017	0.8159	1.216
223	Block 53	rs1486733	55231907	T	C	0.3619	0.3959	2.901	0.08853	0.8655	0.08488	0.7328	1.022	0.4255	0.3964	2.16	0.1417	1.128	0.08181	0.9606	1.324
224		rs12934198	55235214	A	G	0.1394	0.1029	8.133	0.004346	1.413	0.1216	1.113	1.793	0.09434	0.09911	0.1589	0.6902	0.9468	0.137	0.7238	1.239
225		rs2588996	55238808	G	A	0.04826	0.04041	0.9135	0.3392	1.204	0.1944	0.8224	1.762	0.02955	0.03993	1.855	0.1732	0.7322	0.2298	0.4667	1.149
226	Block 54	rs2171262	55239232	C	T	0.2198	0.1747	8.121	0.004375	1.331	0.1007	1.093	1.622	0.1592	0.173	0.8379	0.36	0.905	0.1091	0.7307	1.121
227		rs17291845	55245037	A	G	0.1743	0.1357	7.231	0.007166	1.344	0.1103	1.083	1.669	0.1309	0.1322	0.009283	0.9232	0.9886	0.1193	0.7825	1.249
228		rs7204268	55253123	T	G	0.4611	0.499	3.427	0.06415	0.8592	0.08205	0.7315	1.009	0.4965	0.4938	0.01762	0.8944	1.011	0.08057	0.8631	1.184
229		rs2397376	55253790	T	C	0.4611	0.499	3.427	0.06413	0.8592	0.08204	0.7315	1.009	0.4965	0.4929	0.03125	0.8597	1.014	0.08057	0.8662	1.188
230		rs9928598	55264697	A	G	0.3217	0.3297	0.1709	0.6793	0.9645	0.08749	0.8125	1.145	0.3487	0.3385	0.2841	0.594	1.046	0.08477	0.8861	1.235
231	Block 55	rs12050985	55285845	C	A	0.07775	0.08328	0.242	0.6227	0.928	0.1519	0.689	1.25	0.07683	0.0968	2.955	0.08562	0.7765	0.1475	0.5816	1.037
232		rs4784510	55304203	G	A	0.1662	0.1593	0.2109	0.6461	1.052	0.1103	0.8474	1.306	0.1557	0.1668	0.5598	0.4543	0.9208	0.1103	0.7418	1.143
233		rs1437449	55306430	T	C	0.3861	0.3463	4.136	0.04199	1.187	0.08445	1.006	1.401	0.3278	0.3505	1.401	0.2365	0.9038	0.08544	0.7645	1.069
234	Block 56	rs16954658	55311294	T	G	0.07239	0.08083	0.584	0.4447	0.8874	0.1564	0.6531	1.206	0.08019	0.07808	0.03768	0.8461	1.029	0.1488	0.7689	1.378
235		rs991057	55314110	T	C	0.5214	0.4863	2.951	0.08585	1.151	0.08191	0.9803	1.351	0.4623	0.4814	0.9014	0.3424	0.9262	0.08075	0.7906	1.085
236		rs30922	55315836	G	T	0.3427	0.3273	0.6405	0.4235	1.072	0.08651	0.9045	1.27	0.3121	0.3177	0.08925	0.7651	0.9744	0.08691	0.8218	1.155
237		rs30923	55316496	A	G	0.4169	0.4556	3.615	0.05727	0.8544	0.08283	0.7263	1.005	0.4634	0.4547	0.1878	0.6648	1.036	0.08082	0.8839	1.213
238	Block 57	rs11860394	55326804	G	A	0.3713	0.3457	1.722	0.1895	1.118	0.08496	0.9464	1.32	0.3396	0.3616	1.296	0.2549	0.908	0.08473	0.7691	1.072
239		rs31045	55334034	T	C	0.4745	0.4626	0.3436	0.5578	1.049	0.08198	0.8935	1.232	0.4823	0.4747	0.1427	0.7057	1.031	0.08064	0.8802	1.207
240		rs31046	55334783	A	G	0.1756	0.1797	0.068	0.7943	0.9724	0.1074	0.7879	1.2	0.1899	0.1704	1.617	0.2035	1.141	0.104	0.9309	1.399
241		rs6499755	55341135	C	T	0.3566	0.3132	5.153	0.0232	1.215	0.086	1.027	1.439	0.3191	0.3363	0.8155	0.3665	0.9251	0.08618	0.7813	1.095
242		rs893263	55349837	T	G	0.03619	0.03874	0.1057	0.7451	0.9317	0.2177	0.6081	1.428	0.03892	0.03416	0.4071	0.5235	1.145	0.2121	0.7554	1.735
243	Block 58	rs31064	55350601	G	A	0.2359	0.2391	0.03409	0.8535	0.9824	0.09629	0.8134	1.186	0.2488	0.2227	2.372	0.1235	1.156	0.09419	0.9612	1.39
244		rs4784523	55356697	C	T	0.4008	0.4362	3.055	0.08048	0.8646	0.08331	0.7343	1.018	0.4175	0.4321	0.5415	0.4618	0.9417	0.08159	0.8026	1.105
245		rs31103	55373850	T	C	0.3284	0.2963	2.914	0.08782	1.161	0.08764	0.978	1.379	0.2913	0.3088	0.893	0.3447	0.92	0.08827	0.7738	1.094
246		rs31104	55374309	G	A	0.3338	0.3082	1.817	0.1776	1.125	0.08718	0.948	1.334	0.3073	0.3191	0.3922	0.5312	0.9469	0.0872	0.7981	1.123
247	Block 59	rs360774	55401333	C	T	0.256	0.2614	0.08815	0.7665	0.9726	0.09364	0.8095	1.169	0.2624	0.2635	0.00398	0.9497	0.9942	0.09161	0.8308	1.19
248		rs30905	55417219	T	C	0.3083	0.2916	0.8036	0.37	1.083	0.0889	0.9098	1.289	0.2677	0.3026	3.62	0.0571	0.8426	0.0901	0.7062	1.005
249		rs12918370	55424127	A	G	0.2386	0.2255	0.587	0.4436	1.077	0.09639	0.8913	1.301	0.1981	0.226	2.811	0.09363	0.846	0.09981	0.6957	1.029
250		rs7199709	55436813	C	T	0.374	0.3591	0.5774	0.4473	1.066	0.08472	0.9033	1.259	0.3373	0.3625	1.708	0.1912	0.8951	0.08483	0.758	1.057
251		rs1370385	55441341	C	T	0.3901	0.3794	0.2909	0.5897	1.046	0.08401	0.8875	1.234	0.3585	0.3832	1.606	0.205	0.8993	0.08374	0.7632	1.06
252		rs9926841	55452383	G	A	0.3405	0.3166	1.557	0.212	1.114	0.08668	0.9401	1.321	0.2948	0.3296	3.434	0.06388	0.8502	0.08764	0.716	1.01
253		rs1610101	55460729	A	G	0.3311	0.3163	0.6019	0.4379	1.07	0.08716	0.9019	1.269	0.3196	0.3163	0.03003	0.8624	1.015	0.08646	0.8569	1.203
254	Block 60	rs1420227	55465544	C	T	0.2735	0.2667	0.1385	0.7097	1.035	0.09196	0.8642	1.239	0.2547	0.2582	0.03929	0.8429	0.9819	0.09235	0.8193	1.177
255		rs8045690	55471946	C	T	0.2842	0.2779	0.1175	0.7317	1.032	0.09085	0.8634	1.233	0.2712	0.2737	0.01954	0.8888	0.9874	0.09054	0.8269	1.179
256		rs2540707	55472551	C	A	0.3606	0.358	0.01803	0.8932	1.012	0.08525	0.8559	1.195	0.3479	0.3474	0.0006656	0.9794	1.002	0.08459	0.8491	1.183
257		rs2576542	55479952	T	C	0.08847	0.09003	0.01767	0.8942	0.9811	0.1439	0.74	1.301	0.09338	0.08925	0.1274	0.7212	1.051	0.1394	0.7998	1.381
258		rs11643666	55490089	A	G	0.2212	0.2231	0.01242	0.9113	0.9891	0.09855	0.8154	1.2	0.1991	0.2071	0.2447	0.6209	0.9514	0.1007	0.781	1.159
259	Block 61	rs7184310	55491302	G	T	0.4477	0.4318	0.6144	0.4331	1.067	0.08236	0.9077	1.254	0.4066	0.4264	0.9827	0.3215	0.922	0.08193	0.7852	1.083
260		rs9936365	55492809	C	T	0.2105	0.1926	1.201	0.2731	1.117	0.1011	0.9163	1.362	0.1896	0.2018	0.5747	0.4484	0.9254	0.1023	0.7572	1.131
261		rs837537	55496628	T	G	0.1528	0.1376	1.137	0.2864	1.13	0.1148	0.9024	1.415	0.1344	0.1413	0.2443	0.6211	0.9436	0.1175	0.7496	1.188
262		rs7187242	55499994	C	T	0.1863	0.182	0.07377	0.7859	1.029	0.1053	0.8371	1.265	0.1863	0.1815	0.09766	0.7547	1.033	0.1038	0.8429	1.266
	SNP – rs number of tested SNP
	BP – Physical position of tested SNP on chromosome 16.
	A, B – Minor and major allele names, respectively (based on whole sample)
	F_A - Frequency of MAF in cases
	F_U - Frequency of MAF allele in controls
	CHISQ - Basic allelic test chi-square (1df)
	P - Asymptotic p-value for this test
	OR - Estimated odds ratio (for A, i.e. B is reference)
	L95 - Lower bound of 95% confidence interval for odds ratio
	U95 - Upper bound of 95% confidence interval for odds ratio
