# Supplementary material for: Genetic association of FTO/IRX region with obesity and overweight in the Polish population
Source: PLoS One. 2017 Jun 29;12(6):e0180295. doi: 10.1371/journal.pone.0180295 (PMC5491248; doi:10.1371/journal.pone.0180295)
Supplement: S5 Table — SNP—rs number of tested SNP; BP—Physical position of tested SNP on chromosome 16; A, B—Minor and major allele names, respectively (based on whole sample); F_A—Frequency of MAF in cases; F_U—Frequency of MAF allele in controls; CHISQ—Basic allelic test chi-square (1df); P—Asymptotic p-value for this test; OR—Estimated odds ratio (for A, i.e. B is reference); L95—Lower bound of 95% confidence interval for odds ratio; U95—Upper bound of 95% confidence interval for odds ratio. Bold font denotes markers with statistically significant p values. (XLSX) [file pone.0180295.s009.xlsx]

## Sheet: Arkusz1
						FEMALE								MALE
	BLOCK	SNP	BP	A	B	F_A	F_U	CHISQ	P	OR	SE	L95	U95	F_A	F_U	CHISQ	P	OR	SE	L95	U95
1	Block 1	rs1131220	53503934	A	G	0.433	0.4323	0.001662	0.9675	1.003	0.06448	0.8836	1.138	0.4434	0.4401	0.04615	0.8299	1.013	0.06091	0.8992	1.142
2		rs3809634	53538157	C	T	0.3121	0.3055	0.1985	0.6559	1.031	0.0691	0.9006	1.181	0.3168	0.3174	0.001749	0.9666	0.9973	0.06496	0.8781	1.133
3	Block 2	rs3095631	53545800	C	T	0.467	0.462	0.09851	0.7536	1.02	0.06416	0.8998	1.157	0.4743	0.4624	0.6188	0.4315	1.049	0.06063	0.9313	1.181
4		rs17194040	53550898	A	G	0.2844	0.2792	0.1329	0.7155	1.026	0.07079	0.8932	1.179	0.2864	0.2724	1.066	0.3017	1.072	0.06724	0.9396	1.223
5	Block 3	rs1861556	53558150	T	G	0.3388	0.3327	0.1661	0.6836	1.028	0.06748	0.9005	1.173	0.3548	0.3483	0.206	0.6499	1.029	0.0632	0.9092	1.165
6		rs9788828	53577519	T	G	0.259	0.2515	0.2851	0.5934	1.04	0.07375	0.9002	1.202	0.2653	0.2653	4.208e-09	0.9999	1	0.06931	0.873	1.146
7		rs16952304	53578713	G	A	0.05479	0.05567	0.01427	0.9049	0.9834	0.14	0.7474	1.294	0.05987	0.06016	0.001648	0.9676	0.9948	0.1272	0.7753	1.277
8		rs7193898	53584921	A	G	0.2776	0.2682	0.4395	0.5074	1.049	0.07145	0.9115	1.206	0.2803	0.2839	0.07119	0.7896	0.9823	0.06704	0.8613	1.12
9		rs1362572	53587920	A	G	0.3329	0.324	0.3541	0.5518	1.041	0.0678	0.9116	1.189	0.3405	0.3438	0.05472	0.815	0.9852	0.06359	0.8698	1.116
10		rs12599436	53593871	A	G	0.05389	0.05544	0.0459	0.8304	0.9703	0.1406	0.7367	1.278	0.0597	0.05945	0.001242	0.9719	1.005	0.1274	0.7825	1.29
11		rs1946155	53634295	T	C	0.294	0.2902	0.06702	0.7957	1.018	0.07006	0.8877	1.168	0.3134	0.3008	0.8245	0.3639	1.061	0.0654	0.9335	1.206
12		rs4784320	53636000	A	G	0.02456	0.01937	1.282	0.2575	1.274	0.2146	0.8368	1.941	0.02285	0.01996	0.4388	0.5077	1.148	0.2087	0.7627	1.728
13		rs12443767	53638340	C	T	0.02596	0.02839	0.2171	0.6413	0.912	0.1978	0.6189	1.344	0.02192	0.03239	4.534	0.03322	0.6696	0.1895	0.4619	0.9708
14		rs3213758	53639438	T	C	0.05593	0.05845	0.1147	0.7349	0.9544	0.1378	0.7285	1.25	0.05924	0.06078	0.04653	0.8292	0.973	0.127	0.7585	1.248
15		rs17214955	53645976	T	C	0.1872	0.19	0.05027	0.8226	0.9818	0.08171	0.8365	1.152	0.2015	0.1932	0.4815	0.4878	1.054	0.07582	0.9085	1.223
16		rs8050354	53649168	T	C	0.3274	0.3242	0.04659	0.8291	1.015	0.06799	0.8882	1.159	0.3396	0.3372	0.02766	0.8679	1.011	0.06376	0.8919	1.145
17	Block 4	rs139974543	53653005	C	G	0.02115	0.02505	0.6465	0.4214	0.8408	0.2159	0.5506	1.284	0.02799	0.0244	0.5543	0.4566	1.151	0.1892	0.7945	1.668
18		rs2111119	53671754	T	C	0.07776	0.07749	0.001035	0.9743	1.004	0.1191	0.7949	1.268	0.08209	0.08119	0.01189	0.9132	1.012	0.1102	0.8155	1.256
19	Block 5	rs2302677	53682949	T	C	0.02865	0.02405	0.8365	0.3604	1.197	0.1968	0.8138	1.76	0.03032	0.02662	0.5441	0.4607	1.143	0.1816	0.8008	1.632
20		rs9934800	53688494	C	T	0.0589	0.04789	2.435	0.1187	1.244	0.1404	0.9451	1.638	0.05649	0.04933	1.123	0.2893	1.154	0.135	0.8854	1.503
21		rs5005161	53698676	C	T	0.1146	0.1059	0.7719	0.3796	1.093	0.1012	0.8963	1.333	0.1166	0.1114	0.2997	0.5841	1.053	0.09493	0.8745	1.269
22	Block 6	rs7205986	53755146	A	G	0.4918	0.4977	0.1346	0.7137	0.9769	0.06376	0.8621	1.107	0.4776	0.4965	1.561	0.2115	0.9274	0.06037	0.8239	1.044
23		rs1421084	53757740	G	A	0.02319	0.0177	1.551	0.213	1.318	0.2221	0.8526	2.036	0.01867	0.01597	0.4721	0.492	1.172	0.2317	0.7444	1.846
24		rs7203521	53769293	G	A	0.4011	0.4081	0.2033	0.6521	0.9711	0.06498	0.855	1.103	0.3708	0.4042	5.153	0.02321	0.8688	0.06198	0.7694	0.981
25		rs6499640	53769677	G	A	0.4011	0.4085	0.223	0.6368	0.9698	0.06498	0.8538	1.101	0.3708	0.4037	5.018	0.02509	0.8704	0.06198	0.7708	0.9828
26		rs4396532	53773047	A	G	0.05389	0.06367	1.657	0.198	0.8376	0.1378	0.6393	1.097	0.05712	0.0563	0.0136	0.9072	1.015	0.1308	0.7858	1.312
27	Block 7	rs1861868	53790402	A	G	0.4563	0.4596	0.04166	0.8383	0.987	0.06399	0.8707	1.119	0.4571	0.4689	0.621	0.4307	0.9534	0.06051	0.8468	1.073
28		rs1075440	53790906	G	A	0.3622	0.3631	0.003071	0.9558	0.9963	0.06631	0.8749	1.135	0.3633	0.3561	0.248	0.6185	1.032	0.06287	0.9122	1.167
29		rs13334933	53795636	G	A	0.1508	0.1521	0.01336	0.908	0.9898	0.08899	0.8313	1.178	0.1493	0.1511	0.02967	0.8632	0.9856	0.08449	0.8352	1.163
30	Block 8	rs9930333	53799977	G	T	0.47	0.484	0.7695	0.3804	0.9455	0.06385	0.8343	1.072	0.4939	0.4499	8.558	0.00344	1.194	0.0605	1.06	1.344
31		rs9939973	53800568	A	G	0.47	0.4843	0.8081	0.3687	0.9442	0.06384	0.8332	1.07	0.4944	0.4499	8.746	0.003103	1.196	0.06049	1.062	1.346
32		rs9940128	53800754	A	G	0.4714	0.485	0.73	0.3929	0.9469	0.06384	0.8355	1.073	0.4944	0.4508	8.4	0.003752	1.192	0.06048	1.058	1.341
33		rs1421085	53800954	C	T	0.4577	0.4643	0.1701	0.6801	0.974	0.06396	0.8592	1.104	0.4809	0.4348	9.407	0.002161	1.204	0.06061	1.069	1.356
34		rs16952520	53803038	G	A	0.05082	0.04564	0.5834	0.445	1.12	0.1481	0.8376	1.497	0.04128	0.0472	0.9049	0.3415	0.8692	0.1475	0.651	1.161
35		rs1558902	53803574	A	T	0.4568	0.4642	0.2112	0.6458	0.971	0.06408	0.8564	1.101	0.4827	0.4334	10.73	0.001055	1.22	0.06069	1.083	1.374
36		rs10852521	53804965	T	C	0.4393	0.4331	0.1529	0.6958	1.025	0.06428	0.9041	1.163	0.4352	0.4667	4.419	0.03554	0.8803	0.06066	0.7816	0.9914
37		rs1121980	53809247	T	C	0.4707	0.485	0.8064	0.3692	0.9443	0.06384	0.8332	1.07	0.4949	0.4499	8.93	0.002806	1.198	0.06049	1.064	1.349
38		rs7193144	53810686	C	T	0.4447	0.4489	0.06856	0.7934	0.9833	0.06413	0.8672	1.115	0.4599	0.4187	7.552	0.005994	1.182	0.06085	1.049	1.332
39		rs17817449	53813367	G	T	0.4447	0.4489	0.06856	0.7934	0.9833	0.06413	0.8672	1.115	0.4608	0.4188	7.856	0.005066	1.186	0.06084	1.053	1.336
40		rs11075987	53815161	T	G	0.4529	0.4515	0.007738	0.9299	1.006	0.06405	0.887	1.14	0.4562	0.4827	3.107	0.07794	0.8989	0.06047	0.7984	1.012
41		rs8050136	53816275	A	C	0.4453	0.4482	0.03295	0.856	0.9884	0.0642	0.8716	1.121	0.4599	0.4187	7.552	0.005994	1.182	0.06085	1.049	1.332
42		rs9935401	53816838	A	G	0.4447	0.4485	0.05916	0.8078	0.9845	0.06417	0.8682	1.116	0.4599	0.4184	7.693	0.005543	1.184	0.06084	1.051	1.334
43		rs9936385	53819169	C	T	0.4441	0.4489	0.09295	0.7605	0.9806	0.06413	0.8648	1.112	0.4604	0.4179	8.034	0.00459	1.188	0.06084	1.055	1.339
44		rs9926289	53820503	A	G	0.4441	0.4485	0.07931	0.7782	0.9821	0.06414	0.8661	1.114	0.4604	0.4179	8.034	0.00459	1.188	0.06084	1.055	1.339
45		rs76804286	53820512	A	G	0.01091	0.01169	0.05242	0.8189	0.9329	0.3035	0.5146	1.691	0.008862	0.01154	0.7753	0.3786	0.7662	0.3033	0.4228	1.388
46		rs9939609	53820527	A	T	0.4441	0.4485	0.07931	0.7782	0.9821	0.06414	0.8661	1.114	0.4604	0.4179	8.034	0.00459	1.188	0.06084	1.055	1.339
47		rs9941349	53825488	T	C	0.4563	0.4666	0.4144	0.5197	0.9597	0.06397	0.8466	1.088	0.4734	0.4308	8.061	0.004523	1.188	0.06067	1.055	1.338
48		rs7190492	53828752	A	G	0.342	0.3324	0.4038	0.5251	1.044	0.06756	0.9144	1.192	0.3249	0.3554	4.544	0.03304	0.8727	0.06389	0.77	0.9891
49		rs9930506	53830465	G	A	0.4775	0.4856	0.2617	0.609	0.9679	0.06381	0.8541	1.097	0.4911	0.4423	10.52	0.00118	1.217	0.06054	1.081	1.37
50		rs9922708	53831146	T	C	0.4779	0.4862	0.2695	0.6037	0.9673	0.06414	0.853	1.097	0.492	0.4434	10.36	0.001286	1.216	0.06077	1.079	1.37
51		rs9922619	53831771	T	G	0.4775	0.4853	0.2417	0.623	0.9691	0.06384	0.8551	1.098	0.4911	0.4426	10.37	0.001284	1.215	0.0606	1.079	1.369
52		rs8044769	53839135	T	C	0.4318	0.4325	0.002223	0.9624	0.997	0.06435	0.8788	1.131	0.4403	0.4725	4.59	0.03216	0.8783	0.0606	0.7799	0.989
53		rs12149832	53842908	A	G	0.4434	0.4449	0.008606	0.9261	0.9941	0.06417	0.8766	1.127	0.4548	0.4067	10.36	0.001289	1.217	0.06102	1.08	1.371
54	Block 9	rs10852523	53858954	C	T	0.3608	0.3676	0.1963	0.6577	0.9711	0.0663	0.8527	1.106	0.3609	0.3638	0.04053	0.8405	0.9874	0.06278	0.8731	1.117
55		rs3826169	53860481	C	T	0.2415	0.2498	0.3697	0.5432	0.9559	0.0742	0.8265	1.106	0.2332	0.2205	1.013	0.3142	1.075	0.07204	0.9336	1.238
56		rs8061518	53861024	G	A	0.3968	0.3807	1.048	0.3059	1.07	0.06605	0.94	1.218	0.4051	0.4145	0.3981	0.5281	0.9617	0.0619	0.8518	1.086
57		rs10521307	53865701	C	T	0.3404	0.3252	1.025	0.3113	1.071	0.06754	0.938	1.222	0.3424	0.3656	2.59	0.1075	0.9034	0.06312	0.7983	1.022
58		rs7203572	53869366	C	A	0.1754	0.1917	1.697	0.1927	0.8971	0.08341	0.7618	1.056	0.194	0.1828	0.8942	0.3443	1.076	0.07767	0.9242	1.253
59		rs17819033	53873103	T	G	0.1746	0.1874	1.075	0.2997	0.9173	0.08325	0.7792	1.08	0.1908	0.1822	0.5283	0.4673	1.058	0.07748	0.9089	1.231
60	Block 10	rs7205009	53876444	T	C	0.4032	0.4087	0.1244	0.7243	0.9773	0.0651	0.8602	1.11	0.4064	0.4007	0.1454	0.7029	1.024	0.0616	0.9073	1.155
61		rs2160481	53884113	C	T	0.204	0.2007	0.06341	0.8012	1.02	0.07927	0.8734	1.192	0.1968	0.1939	0.06088	0.8051	1.019	0.07609	0.8778	1.183
62	Block 11	rs4784329	53910261	C	A	0.4475	0.4506	0.03801	0.8454	0.9876	0.06409	0.871	1.12	0.4375	0.4561	1.534	0.2155	0.9276	0.06069	0.8236	1.045
63		rs7191718	53911023	C	T	0.4693	0.4703	0.003715	0.9514	0.9961	0.06387	0.8789	1.129	0.4627	0.4778	1.01	0.315	0.9411	0.06045	0.8359	1.059
64		rs9934504	53916879	A	G	0.1241	0.1336	0.7751	0.3786	0.9192	0.0957	0.762	1.109	0.1516	0.1358	2.24	0.1345	1.137	0.08607	0.9608	1.346
65		rs9929152	53939403	G	A	0.193	0.1972	0.1076	0.7429	0.9739	0.08056	0.8317	1.141	0.194	0.2041	0.696	0.4041	0.9389	0.07559	0.8096	1.089
66		rs12232391	53953119	G	T	0.3798	0.3831	0.04585	0.8304	0.986	0.06567	0.8669	1.121	0.3918	0.3869	0.112	0.7378	1.021	0.06187	0.9043	1.153
67		rs9924072	53966063	G	A	0.369	0.3831	0.828	0.3629	0.9418	0.0659	0.8277	1.072	0.3801	0.3758	0.08861	0.7659	1.019	0.06222	0.9017	1.151
68		rs12933996	53976662	G	A	0.3654	0.3621	0.04856	0.8256	1.015	0.06627	0.8911	1.155	0.3832	0.3629	1.929	0.1649	1.091	0.06242	0.965	1.232
69	Block 12	rs17224310	53990953	T	C	0.1985	0.1994	0.004993	0.9437	0.9944	0.07987	0.8503	1.163	0.1954	0.1996	0.1232	0.7256	0.9738	0.07578	0.8394	1.13
70		rs17823199	53998930	C	T	0.5007	0.4846	1.015	0.3137	1.066	0.06377	0.9411	1.208	0.4837	0.4907	0.216	0.6421	0.9723	0.06036	0.8639	1.094
71		rs7194907	54003483	T	C	0.4393	0.4472	0.2465	0.6195	0.9686	0.0642	0.8541	1.099	0.4589	0.4627	0.06437	0.7997	0.9848	0.06054	0.8746	1.109
72	Block 13	rs6499662	54026739	G	A	0.3806	0.3861	0.1248	0.7239	0.9771	0.06559	0.8592	1.111	0.4179	0.3909	3.339	0.06766	1.119	0.06149	0.9919	1.262
73		rs12596210	54027971	C	T	0.1146	0.1142	0.001324	0.971	1.004	0.1001	0.8248	1.221	0.1073	0.1256	3.563	0.05908	0.8369	0.0944	0.6956	1.007
74		rs8046658	54031563	C	T	0.3984	0.4061	0.2476	0.6187	0.9681	0.06505	0.8523	1.1	0.4007	0.4237	2.407	0.1208	0.9093	0.06131	0.8063	1.025
75		rs7200972	54036352	G	A	0.3704	0.377	0.1834	0.6684	0.9722	0.06594	0.8543	1.106	0.3549	0.3585	0.06187	0.8036	0.9844	0.06302	0.8701	1.114
76	Block 14	rs9925908	54038336	T	C	0.1787	0.1888	0.6668	0.4142	0.9348	0.08264	0.795	1.099	0.1984	0.1965	0.02432	0.8761	1.012	0.07579	0.8722	1.174
77		rs12931859	54039486	T	C	0.1119	0.1166	0.2133	0.6442	0.9546	0.1005	0.7839	1.163	0.1074	0.1247	3.196	0.0738	0.8446	0.09453	0.7018	1.017
78	Block 15	rs7194243	54056159	T	C	0.2408	0.2495	0.4016	0.5263	0.954	0.07426	0.8248	1.104	0.2285	0.2595	5.715	0.01682	0.8452	0.07038	0.7363	0.9702
79		rs4784351	54075698	G	A	0.3213	0.336	0.9631	0.3264	0.9354	0.06801	0.8187	1.069	0.3321	0.3456	0.8961	0.3438	0.9414	0.06375	0.8309	1.067
80		rs2540781	54087859	A	C	0.1142	0.1147	0.002311	0.9617	0.9952	0.1003	0.8176	1.211	0.1042	0.1177	2.015	0.1557	0.8722	0.09635	0.7221	1.054
81		rs856973	54093181	T	G	0.05281	0.05281	4.119e-07	0.9995	1	0.1428	0.7559	1.323	0.04771	0.04715	0.007475	0.9311	1.012	0.1421	0.7662	1.338
82		rs2003583	54100006	A	G	0.2551	0.2622	0.2561	0.6128	0.9638	0.07291	0.8354	1.112	0.2598	0.2706	0.6618	0.4159	0.9459	0.06836	0.8273	1.082
83	Block 16	rs16953002	54114824	A	G	0.1617	0.1667	0.1787	0.6725	0.9642	0.08624	0.8142	1.142	0.1828	0.1834	0.002276	0.962	0.9963	0.07802	0.855	1.161
84		rs708258	54115369	G	A	0.4693	0.4576	0.5442	0.4607	1.048	0.06391	0.9249	1.188	0.4557	0.4681	0.6761	0.4109	0.9515	0.06052	0.845	1.071
85		rs1008400	54119892	T	C	0.4741	0.4933	1.458	0.2272	0.9258	0.06381	0.817	1.049	0.4981	0.484	0.8748	0.3496	1.058	0.06035	0.94	1.191
86		rs11646512	54120952	A	G	0.4759	0.499	2.078	0.1494	0.9118	0.06405	0.8042	1.034	0.4986	0.4897	0.3431	0.5581	1.036	0.06048	0.9202	1.166
87		rs11863548	54123512	A	G	0.3044	0.2783	3.252	0.07135	1.134	0.07	0.9891	1.301	0.2687	0.2729	0.09612	0.7565	0.9791	0.06799	0.857	1.119
88		rs2665271	54127879	G	A	0.5178	0.486	3.976	0.04616	1.136	0.06383	1.002	1.287	0.4645	0.4649	0.0007094	0.9788	0.9984	0.06051	0.8867	1.124
89		rs2689264	54137980	T	C	0.2015	0.191	0.6961	0.4041	1.069	0.08006	0.9138	1.251	0.1889	0.1783	0.8162	0.3663	1.073	0.07792	0.921	1.25
90	Block 17	rs8053279	54151179	G	A	0.4407	0.4378	0.03179	0.8585	1.012	0.06423	0.8919	1.147	0.4468	0.4383	0.3177	0.573	1.035	0.06075	0.9187	1.166
91		rs8063722	54166636	C	T	0.3827	0.3814	0.006457	0.936	1.005	0.0656	0.884	1.143	0.3759	0.3864	0.5127	0.474	0.9565	0.06212	0.8468	1.08
92		rs879679	54175645	C	T	0.1699	0.1724	0.04305	0.8356	0.9825	0.08504	0.8317	1.161	0.1791	0.1832	0.119	0.7301	0.9733	0.07848	0.8345	1.135
93	Block 18	rs1610237	54179910	A	G	0.3928	0.4042	0.5313	0.4661	0.9536	0.06524	0.8391	1.084	0.3989	0.4067	0.2764	0.5991	0.9681	0.0616	0.858	1.092
94		rs8054310	54187651	C	T	0.3902	0.3774	0.6786	0.4101	1.055	0.06548	0.9283	1.2	0.3811	0.3647	1.261	0.2615	1.073	0.06239	0.9491	1.212
95	Block 19	rs2542674	54206026	G	A	0.4427	0.4726	3.536	0.06004	0.8865	0.06408	0.7819	1.005	0.4669	0.4876	1.886	0.1697	0.9204	0.06041	0.8176	1.036
96		rs2689258	54208856	T	G	0.2797	0.2996	1.886	0.1696	0.9077	0.07055	0.7904	1.042	0.2892	0.298	0.408	0.523	0.9586	0.06627	0.8418	1.092
97		rs1033046	54217720	G	A	0.4441	0.4165	3.059	0.08029	1.119	0.06432	0.9865	1.269	0.4216	0.4095	0.6677	0.4139	1.051	0.06122	0.9324	1.185
98	Block 20	rs2010410	54231250	C	T	0.2121	0.2128	0.002238	0.9623	0.9963	0.07794	0.8552	1.161	0.2155	0.2276	0.934	0.3338	0.9322	0.07268	0.8084	1.075
99		rs9921416	54244754	C	T	0.5021	0.4851	1.117	0.2906	1.07	0.06433	0.9436	1.214	0.4825	0.4495	4.773	0.02891	1.142	0.06083	1.014	1.287
100		rs17835974	54253020	T	C	0.3356	0.3186	1.293	0.2554	1.08	0.06781	0.9457	1.234	0.3214	0.2981	2.774	0.09583	1.115	0.06526	0.9809	1.267
101	Block 21	rs4783830	54255346	A	G	0.3101	0.3402	4.034	0.04458	0.8716	0.06842	0.7622	0.9967	0.338	0.3465	0.3519	0.5531	0.963	0.06361	0.8501	1.091
102		rs8060235	54265765	A	G	0.4093	0.4325	2.178	0.14	0.909	0.06467	0.8008	1.032	0.4268	0.4423	1.082	0.2984	0.9387	0.06087	0.8331	1.058
103	Block 22	rs16953241	54274020	A	G	0.08868	0.07854	1.344	0.2463	1.142	0.1143	0.9125	1.428	0.07229	0.07587	0.2041	0.6514	0.9493	0.1152	0.7573	1.19
104		rs16953243	54274354	C	A	0.1794	0.1787	0.003367	0.9537	1.005	0.08312	0.8538	1.183	0.1786	0.173	0.2389	0.625	1.039	0.07924	0.89	1.214
105		rs17253832	54274562	C	T	0.09116	0.1005	0.9588	0.3275	0.898	0.1099	0.724	1.114	0.1066	0.09659	1.181	0.2771	1.116	0.1007	0.9158	1.359
106		rs7200222	54293129	T	G	0.08868	0.07949	1.097	0.295	1.127	0.114	0.9011	1.409	0.0709	0.07453	0.2156	0.6424	0.9475	0.1162	0.7544	1.19
107		rs8049962	54294206	C	T	0.1883	0.1882	6.305e-05	0.9937	1.001	0.08156	0.8528	1.174	0.1898	0.1874	0.04284	0.836	1.016	0.07713	0.8735	1.182
108		rs10521300	54299503	A	G	0.08868	0.07916	1.181	0.2772	1.132	0.1141	0.9051	1.416	0.0709	0.07409	0.1667	0.683	0.9536	0.1164	0.7591	1.198
109		rs16953283	54300172	T	C	0.08868	0.07849	1.359	0.2437	1.142	0.1143	0.9132	1.429	0.07043	0.0732	0.1268	0.7218	0.9592	0.1169	0.7628	1.206
110	Block 23	rs1126960	54318172	A	C	0.2206	0.2181	0.03667	0.8481	1.015	0.07701	0.8727	1.18	0.2127	0.2183	0.2032	0.6521	0.9675	0.07339	0.8379	1.117
111		rs1868689	54323268	A	G	0.2995	0.2988	0.002029	0.9641	1.003	0.06962	0.8752	1.15	0.2929	0.299	0.1971	0.6571	0.9711	0.0661	0.8531	1.105
112		rs17176417	54327043	C	A	0.1637	0.1637	1.806e-05	0.9966	1	0.08615	0.8449	1.184	0.1451	0.1544	0.7519	0.3859	0.9293	0.08461	0.7873	1.097
113		rs1079368	54334280	C	T	0.2572	0.257	9.279e-05	0.9923	1.001	0.07296	0.8674	1.155	0.2584	0.2582	0.0001721	0.9895	1.001	0.06895	0.8744	1.146
114	Block 24	rs1004299	54343840	C	T	0.4939	0.4833	0.4402	0.507	1.043	0.06378	0.9206	1.182	0.514	0.5067	0.2367	0.6266	1.03	0.06035	0.9149	1.159
115		rs1004930	54345296	G	A	0.2234	0.2288	0.1652	0.6844	0.9694	0.07636	0.8347	1.126	0.2257	0.2322	0.2621	0.6087	0.9639	0.07183	0.8373	1.11
116		rs12930159	54349257	T	G	0.1255	0.1186	0.4463	0.5041	1.067	0.09701	0.8822	1.29	0.1241	0.1251	0.01097	0.9166	0.9905	0.09135	0.8281	1.185
117	Block 25	rs729633	54352290	T	C	0.1546	0.1637	0.6002	0.4385	0.9344	0.0876	0.787	1.109	0.1684	0.1544	1.589	0.2074	1.109	0.08203	0.9442	1.302
118		rs8056104	54355601	T	G	0.4045	0.3918	0.6656	0.4146	1.055	0.06507	0.9283	1.198	0.3764	0.3731	0.0506	0.822	1.014	0.06232	0.8975	1.146
119	Block 26	rs2388632	54359850	G	A	0.1548	0.1456	0.6608	0.4163	1.075	0.08886	0.9031	1.279	0.1646	0.138	6.097	0.01354	1.231	0.08439	1.044	1.453
120		rs7193399	54364647	C	T	0.1651	0.157	0.4806	0.4881	1.062	0.08645	0.8963	1.258	0.1423	0.1642	4.054	0.04405	0.8445	0.084	0.7163	0.9956
121		rs11076030	54365454	T	C	0.3186	0.2966	2.244	0.1341	1.109	0.06887	0.9687	1.269	0.3022	0.2986	0.06999	0.7914	1.018	0.0658	0.8944	1.158
122		rs12932839	54374448	C	T	0.221	0.2114	0.5367	0.4638	1.058	0.07724	0.9096	1.231	0.2309	0.2054	4.182	0.04086	1.161	0.07311	1.006	1.34
123		rs7191827	54388670	G	A	0.1687	0.1493	2.82	0.09308	1.156	0.0866	0.9759	1.37	0.1656	0.146	3.219	0.07278	1.161	0.08328	0.9862	1.367
124	Block 27	rs8050506	54413730	A	G	0.1405	0.1426	0.03564	0.8503	0.9829	0.09154	0.8214	1.176	0.139	0.1349	0.158	0.691	1.035	0.08775	0.8719	1.23
125		rs11639567	54415702	G	A	0.444	0.4666	2.015	0.1557	0.913	0.06412	0.8052	1.035	0.4678	0.4676	0.0001813	0.9893	1.001	0.06049	0.8889	1.127
126		rs17257349	54421825	A	G	0.3083	0.3293	1.987	0.1586	0.9078	0.06864	0.7935	1.039	0.333	0.3367	0.06798	0.7943	0.9835	0.06392	0.8677	1.115
127		rs7203944	54438254	G	A	0.1701	0.1683	0.02133	0.8839	1.012	0.085	0.8571	1.196	0.166	0.1659	0.0001097	0.9916	1.001	0.08108	0.8538	1.173
128		rs1420303	54439522	C	A	0.1351	0.1396	0.1712	0.679	0.9623	0.09284	0.8022	1.154	0.1292	0.1273	0.03432	0.853	1.017	0.09021	0.8521	1.214
129		rs1530793	54447966	A	G	0.3799	0.4248	8.203	0.004183	0.8295	0.06529	0.7299	0.9428	0.41	0.4264	1.21	0.2713	0.9349	0.06117	0.8293	1.054
130	Block 28	rs4784379	54453976	A	G	0.2442	0.2508	0.2318	0.6302	0.965	0.07398	0.8348	1.116	0.2365	0.2436	0.3018	0.5828	0.9619	0.07068	0.8375	1.105
131		rs7189231	54464218	G	T	0.1792	0.1745	0.1522	0.6964	1.033	0.08349	0.8772	1.217	0.1656	0.1639	0.02373	0.8776	1.013	0.08134	0.8634	1.188
132	Block 29	rs9972796	54464336	C	A	0.3529	0.3548	0.01475	0.9033	0.9919	0.06678	0.8702	1.131	0.3701	0.3732	0.04538	0.8313	0.9868	0.06261	0.8728	1.116
133		rs1420285	54473072	C	T	0.384	0.3938	0.393	0.5307	0.9598	0.06544	0.8443	1.091	0.3951	0.3975	0.02778	0.8676	0.9898	0.06168	0.8771	1.117
134	Block 30	rs4784390	54485833	G	T	0.2456	0.2544	0.4036	0.5252	0.9542	0.07387	0.8255	1.103	0.2547	0.2402	1.23	0.2674	1.081	0.06999	0.9422	1.24
135		rs12931301	54486421	T	C	0.2814	0.2664	1.125	0.2888	1.079	0.07133	0.9379	1.24	0.2724	0.2853	0.9066	0.341	0.9379	0.0673	0.822	1.07
136		rs12447674	54492183	G	A	0.2681	0.2572	0.606	0.4363	1.058	0.07228	0.9181	1.219	0.2551	0.2573	0.02764	0.8679	0.9886	0.06911	0.8633	1.132
137	Block 31	rs9921518	54494424	A	G	0.234	0.2585	3.159	0.07552	0.876	0.07449	0.757	1.014	0.2668	0.2724	0.1758	0.675	0.9719	0.06799	0.8506	1.11
138		rs4783845	54497854	T	C	0.2333	0.2568	2.92	0.08748	0.8804	0.07459	0.7606	1.019	0.2649	0.2684	0.06829	0.7938	0.9823	0.06822	0.8594	1.123
139		rs17200070	54502562	G	A	0.2165	0.2015	1.349	0.2455	1.095	0.07812	0.9395	1.276	0.2124	0.2143	0.02282	0.8799	0.9889	0.07366	0.856	1.143
140		rs11640012	54503953	T	C	0.07435	0.06647	0.9519	0.3292	1.128	0.1237	0.8853	1.438	0.07789	0.06832	1.487	0.2227	1.152	0.116	0.9176	1.446
141	Block 32	rs12929998	54514123	C	A	0.1808	0.2027	3.021	0.08217	0.8677	0.08169	0.7393	1.018	0.2071	0.2076	0.001959	0.9647	0.9967	0.07441	0.8614	1.153
142		rs733017	54517482	C	T	0.3813	0.4158	4.869	0.02734	0.8658	0.06532	0.7618	0.9841	0.4104	0.4241	0.8465	0.3576	0.9453	0.06119	0.8384	1.066
143		rs716083	54527384	C	A	0.4509	0.495	7.669	0.005619	0.8377	0.06396	0.739	0.9496	0.479	0.5009	2.104	0.1469	0.9162	0.06036	0.8139	1.031
144	Block 33	rs751214	54542033	G	T	0.1828	0.1613	3.245	0.07164	1.163	0.08387	0.9867	1.371	0.1665	0.1801	1.42	0.2334	0.9093	0.07978	0.7777	1.063
145		rs1362437	54550169	A	G	0.3281	0.3405	0.6737	0.4118	0.9459	0.0677	0.8284	1.08	0.347	0.3323	1.061	0.3029	1.068	0.0637	0.9425	1.21
146	Block 34	rs749622	54573024	T	C	0.3793	0.3697	0.3817	0.5367	1.041	0.06581	0.9155	1.185	0.3839	0.3629	2.062	0.151	1.094	0.06238	0.9678	1.236
147		rs8059628	54578328	A	C	0.2367	0.2288	0.3484	0.555	1.045	0.07531	0.902	1.212	0.2197	0.2152	0.1314	0.717	1.027	0.07313	0.8897	1.185
148		rs12921739	54579967	T	C	0.2304	0.2454	1.184	0.2766	0.9207	0.07595	0.7934	1.068	0.2355	0.2548	2.163	0.1414	0.9009	0.07096	0.7839	1.035
149	Block 35	rs1201336	54596413	T	C	0.3067	0.3092	0.02798	0.8672	0.9885	0.06912	0.8633	1.132	0.3083	0.3221	0.968	0.3252	0.9381	0.06495	0.826	1.065
150		rs1186817	54598514	C	T	0.2347	0.2288	0.1905	0.6625	1.033	0.07544	0.8914	1.198	0.2155	0.2098	0.2085	0.6479	1.034	0.07372	0.8951	1.195
151		rs1874025	54599743	T	C	0.457	0.4599	0.03389	0.8539	0.9883	0.06402	0.8717	1.12	0.4753	0.4658	0.3932	0.5306	1.039	0.06044	0.9226	1.169
152		rs8045161	54603152	C	T	0.4359	0.4322	0.05567	0.8135	1.015	0.06431	0.895	1.152	0.444	0.4441	2.152e-05	0.9963	0.9997	0.06072	0.8876	1.126
153		rs1908219	54603266	A	G	0.4869	0.4919	0.09741	0.755	0.9802	0.06412	0.8644	1.111	0.4849	0.4829	0.01751	0.8947	1.008	0.06078	0.8949	1.136
154		rs8051442	54605600	A	G	0.06548	0.0658	0.00158	0.9683	0.9949	0.1288	0.773	1.281	0.0611	0.06083	0.001357	0.9706	1.005	0.1261	0.7847	1.286
155	Block 36	rs1882591	54615410	G	A	0.2422	0.234	0.3661	0.5452	1.046	0.07471	0.9037	1.211	0.2297	0.2084	2.898	0.08868	1.132	0.07302	0.9813	1.307
156		rs1151277	54620503	T	C	0.1323	0.1379	0.2634	0.6078	0.9531	0.09354	0.7935	1.145	0.1283	0.1069	4.834	0.02791	1.229	0.0939	1.022	1.477
157		rs11861365	54623529	A	G	0.1228	0.1035	3.726	0.05357	1.212	0.09966	0.9968	1.473	0.1139	0.1122	0.03045	0.8615	1.017	0.09528	0.8436	1.226
158	Block 37	rs2388773	54636780	C	A	0.1612	0.159	0.03603	0.8495	1.017	0.08689	0.8574	1.205	0.1493	0.1287	3.901	0.04826	1.188	0.08735	1.001	1.41
159		rs1493897	54667698	A	C	0.1603	0.1516	0.5655	0.4521	1.068	0.08754	0.8996	1.268	0.1385	0.1207	3.109	0.07787	1.172	0.08994	0.9823	1.398
160	Block 38	rs8044756	54676323	A	G	0.5055	0.4849	1.655	0.1983	1.086	0.06381	0.9579	1.23	0.493	0.4822	0.5108	0.4748	1.044	0.06038	0.9276	1.175
161		rs1861532	54677513	T	C	0.2531	0.2508	0.0261	0.8717	1.012	0.07339	0.8764	1.168	0.2607	0.2471	1.075	0.2998	1.075	0.06931	0.938	1.231
162	Block 39	rs11639521	54709210	G	A	0.4816	0.4933	0.5426	0.4614	0.9541	0.06378	0.842	1.081	0.5019	0.4783	2.45	0.1175	1.099	0.06036	0.9764	1.237
163		rs17205999	54727937	A	G	0.3172	0.3419	2.704	0.1001	0.8941	0.06808	0.7824	1.022	0.3237	0.3335	0.4788	0.489	0.9565	0.0643	0.8432	1.085
164		rs16953856	54729522	G	A	0.2183	0.1941	3.583	0.05838	1.16	0.07831	0.9947	1.352	0.1959	0.2067	0.8038	0.37	0.9347	0.07527	0.8065	1.083
165		rs1420562	54733746	A	G	0.485	0.5037	1.374	0.2412	0.928	0.06377	0.8189	1.052	0.4944	0.4854	0.3596	0.5487	1.037	0.06035	0.9212	1.167
166		rs2388807	54737459	A	G	0.1769	0.173	0.1032	0.7481	1.027	0.08384	0.8716	1.211	0.1793	0.1597	2.987	0.08392	1.149	0.08049	0.9815	1.346
167		rs1420553	54745610	A	G	0.2469	0.2522	0.144	0.7044	0.9724	0.07375	0.8415	1.124	0.2486	0.2484	0.0001387	0.9906	1.001	0.06981	0.8728	1.148
168	Block 40	rs1861538	54752863	G	A	0.2428	0.2154	4.247	0.03933	1.168	0.07541	1.008	1.354	0.2495	0.2447	0.1396	0.7087	1.026	0.06995	0.895	1.177
169		rs4784415	54770232	T	C	0.3081	0.3039	0.07865	0.7791	1.02	0.06916	0.8903	1.168	0.3144	0.3114	0.04356	0.8347	1.014	0.06506	0.8923	1.152
170		rs12444481	54770445	T	C	0.103	0.08083	6.021	0.01413	1.306	0.109	1.055	1.617	0.1049	0.09406	1.456	0.2276	1.129	0.1009	0.9268	1.376
171		rs1548912	54776603	T	C	0.3752	0.3657	0.3766	0.5394	1.041	0.06595	0.915	1.185	0.3764	0.3851	0.3522	0.5529	0.9638	0.06213	0.8533	1.089
172	Block 41	rs7499390	54780370	T	C	0.3492	0.3206	3.643	0.05632	1.137	0.06734	0.9965	1.298	0.3438	0.3239	1.954	0.1622	1.094	0.06398	0.9647	1.24
173		rs4622506	54790801	C	T	0.425	0.4118	0.6996	0.4029	1.055	0.06458	0.93	1.198	0.43	0.4104	1.743	0.1868	1.084	0.06113	0.9616	1.222
174		rs4257585	54793796	T	C	0.3574	0.3657	0.2929	0.5883	0.9647	0.06641	0.847	1.099	0.3629	0.3793	1.274	0.259	0.9319	0.06246	0.8245	1.053
175		rs4440156	54794101	T	C	0.4004	0.391	0.3671	0.5446	1.04	0.06516	0.9155	1.182	0.4107	0.3922	1.573	0.2097	1.08	0.06158	0.9575	1.219
176		rs7198507	54796410	A	G	0.3131	0.311	0.02104	0.8847	1.01	0.06878	0.8826	1.156	0.3302	0.3088	2.324	0.1274	1.104	0.06471	0.9722	1.253
177	Block 42	rs9924618	54819501	G	A	0.1814	0.1748	0.2984	0.5849	1.046	0.08313	0.8891	1.232	0.1763	0.1761	0.0002309	0.9879	1.001	0.07918	0.8573	1.169
178		rs11076057	54827785	A	G	0.3274	0.3363	0.3522	0.5529	0.9606	0.06778	0.8411	1.097	0.3288	0.35	2.206	0.1375	0.9097	0.06374	0.8028	1.031
179		rs4591143	54829975	A	C	0.1546	0.1558	0.01165	0.9141	0.9905	0.08821	0.8333	1.177	0.1684	0.1699	0.01885	0.8908	0.989	0.08064	0.8444	1.158
180		rs6499720	54832113	C	T	0.5041	0.5007	0.04617	0.8299	1.014	0.06376	0.8947	1.149	0.5047	0.4854	1.638	0.2006	1.08	0.06035	0.9598	1.216
181		rs4435250	54856671	T	C	0.1583	0.161	0.05474	0.815	0.9798	0.08714	0.826	1.162	0.1539	0.1681	1.645	0.1997	0.9	0.08218	0.7661	1.057
182		rs4383140	54856786	A	G	0.1351	0.1276	0.4858	0.4858	1.068	0.09402	0.888	1.284	0.1273	0.1295	0.04817	0.8263	0.9804	0.09018	0.8216	1.17
183		rs4784429	54859732	T	G	0.3682	0.3704	0.02089	0.8851	0.9905	0.06612	0.8701	1.128	0.3775	0.3857	0.3138	0.5754	0.9658	0.06219	0.8549	1.091
184	Block 43	rs4555155	54887921	A	C	0.266	0.2689	0.0405	0.8405	0.9856	0.07206	0.8558	1.135	0.2565	0.2933	7.428	0.006422	0.8316	0.06772	0.7282	0.9496
185		rs9932117	54906895	C	A	0.2503	0.249	0.009489	0.9224	1.007	0.07363	0.8718	1.164	0.2477	0.2555	0.362	0.5474	0.959	0.06954	0.8368	1.099
186		rs11076060	54948857	A	G	0.3281	0.3257	0.02692	0.8697	1.011	0.06794	0.8851	1.155	0.3214	0.3372	1.244	0.2647	0.9309	0.06422	0.8208	1.056
187		rs12447300	54962136	G	A	0.1849	0.188	0.06571	0.7977	0.9792	0.08194	0.8339	1.15	0.1931	0.1948	0.01955	0.8888	0.9894	0.0763	0.852	1.149
188	Block 44	rs13336114	54967096	A	C	0.351	0.3533	0.02258	0.8806	0.99	0.06697	0.8682	1.129	0.3509	0.368	1.382	0.2397	0.9285	0.06311	0.8205	1.051
189		rs1133611	54968239	T	C	0.2254	0.2281	0.04122	0.8391	0.9846	0.07622	0.848	1.143	0.2264	0.2318	0.182	0.6697	0.9698	0.07186	0.8424	1.116
190	Block 45	rs11076063	55025856	G	A	0.1473	0.1527	0.2239	0.6361	0.9585	0.08951	0.8043	1.142	0.1437	0.1486	0.2173	0.6411	0.961	0.08543	0.8128	1.136
191	Block 45	rs11076064	55033694	T	C	0.4795	0.4856	0.1467	0.7017	0.9759	0.0638	0.8612	1.106	0.4907	0.4809	0.4181	0.5179	1.04	0.06036	0.9238	1.17
192		rs8060082	55034693	T	C	0.05252	0.06146	1.425	0.2326	0.8466	0.1396	0.6439	1.113	0.0583	0.05901	0.009861	0.9209	0.9873	0.1284	0.7677	1.27
193		rs4238773	55040438	A	G	0.3204	0.3175	0.03658	0.8483	1.013	0.06841	0.886	1.159	0.3377	0.3225	1.141	0.2855	1.071	0.06415	0.9444	1.214
194	Block 46	rs12927600	55045947	A	C	0.2831	0.2821	0.004832	0.9446	1.005	0.07079	0.8747	1.155	0.2864	0.2751	0.6968	0.4039	1.058	0.06714	0.9272	1.206
195		rs4238775	55054844	G	A	0.08322	0.08985	0.5403	0.4623	0.9195	0.1141	0.7352	1.15	0.08022	0.08171	0.03238	0.8572	0.9803	0.1106	0.7892	1.218
196		rs13331158	55061621	C	T	0.4904	0.4833	0.2008	0.6541	1.029	0.06385	0.908	1.166	0.4752	0.4742	0.004294	0.9478	1.004	0.06048	0.8917	1.13
197	Block 47	rs4783863	55069361	C	T	0.3456	0.3422	0.04988	0.8233	1.015	0.06712	0.89	1.158	0.3214	0.3265	0.134	0.7143	0.9767	0.06447	0.8607	1.108
198		rs8055853	55078667	C	T	0.4509	0.4439	0.1951	0.6587	1.029	0.06409	0.9073	1.166	0.4473	0.4343	0.7483	0.387	1.054	0.06077	0.9356	1.187
199		rs4784467	55080084	T	C	0.1473	0.1463	0.008623	0.926	1.008	0.09002	0.8453	1.203	0.1572	0.1477	0.7592	0.3836	1.076	0.08393	0.9127	1.268
200	Block 48	rs6499743	55088225	T	G	0.334	0.3303	0.06038	0.8059	1.017	0.06768	0.8905	1.161	0.3326	0.3088	2.852	0.09127	1.115	0.06465	0.9826	1.266
201		rs16954195	55093432	T	C	0.2203	0.2057	1.259	0.2618	1.091	0.07755	0.9371	1.27	0.2136	0.1974	1.766	0.1839	1.104	0.07468	0.9539	1.278
202		rs4784474	55096404	G	A	0.4939	0.4997	0.1327	0.7157	0.977	0.06376	0.8623	1.107	0.5005	0.5098	0.3797	0.5378	0.9635	0.06034	0.856	1.084
203		rs1352191	55104086	C	A	0.4304	0.4182	0.6057	0.4364	1.051	0.06446	0.9267	1.193	0.4198	0.4113	0.3275	0.5672	1.036	0.06122	0.9186	1.168
204		rs7197624	55110037	A	G	0.01364	0.0147	0.07722	0.7811	0.9273	0.2716	0.5446	1.579	0.01119	0.008429	0.8674	0.3517	1.332	0.3086	0.7273	2.438
205		rs11076070	55114680	A	G	0.2606	0.2512	0.459	0.4981	1.051	0.07291	0.9107	1.212	0.257	0.256	0.005842	0.9391	1.005	0.06908	0.878	1.151
206		rs8050248	55117552	A	G	0.3431	0.3717	3.492	0.06166	0.8827	0.06676	0.7745	1.006	0.3507	0.3563	0.1459	0.7025	0.9762	0.06311	0.8626	1.105
207		rs1825730	55122421	G	A	0.2244	0.2475	2.874	0.09005	0.8798	0.07558	0.7587	1.02	0.2449	0.2298	1.377	0.2407	1.087	0.07092	0.9457	1.249
208	Block 49	rs16954308	55150174	A	C	0.1057	0.1323	6.399	0.01142	0.7757	0.1006	0.6368	0.9448	0.1362	0.1309	0.2684	0.6044	1.047	0.08868	0.88	1.246
209		rs11640550	55153815	C	A	0.1611	0.1842	3.53	0.06027	0.8506	0.0862	0.7184	1.007	0.199	0.1846	1.428	0.2321	1.097	0.07732	0.9426	1.276
210		rs11076076	55155944	T	C	0.0498	0.0481	0.06138	0.8043	1.037	0.1473	0.777	1.384	0.0611	0.05102	2.114	0.1459	1.21	0.1315	0.9354	1.566
211		rs4270172	55157679	G	A	0.2046	0.2381	6.293	0.01212	0.8231	0.07767	0.7069	0.9584	0.2593	0.2422	1.709	0.1911	1.095	0.06961	0.9556	1.255
212		rs8060698	55161456	T	C	0.09277	0.1169	5.902	0.01512	0.7725	0.1065	0.627	0.9518	0.1255	0.114	1.367	0.2423	1.115	0.09297	0.9291	1.338
213	Block 50	rs12917822	55165407	A	G	0.3253	0.3196	0.149	0.6995	1.027	0.06828	0.8981	1.174	0.3092	0.3375	4.015	0.04509	0.8786	0.06462	0.7741	0.9972
214		rs8064192	55165921	A	C	0.4563	0.4823	2.659	0.103	0.901	0.06393	0.7949	1.021	0.4827	0.4973	0.9367	0.3331	0.9433	0.06035	0.838	1.062
215	Block 51	rs1486735	55180092	G	A	0.4209	0.4309	0.4012	0.5265	0.96	0.0645	0.846	1.089	0.4361	0.4428	0.1983	0.6561	0.9733	0.06079	0.864	1.096
216		rs745112	55181561	A	C	0.1711	0.2014	5.692	0.01704	0.8186	0.08399	0.6943	0.9651	0.2111	0.2047	0.2622	0.6086	1.039	0.07529	0.8967	1.205
217	Block 52	rs1552426	55194324	C	A	0.2921	0.2728	1.819	0.1774	1.1	0.07068	0.9577	1.263	0.2911	0.2873	0.07795	0.7801	1.019	0.06658	0.8941	1.161
218		rs7187108	55199498	T	G	0.1883	0.1961	0.3828	0.5361	0.951	0.08113	0.8112	1.115	0.1838	0.1948	0.8654	0.3522	0.9308	0.07706	0.8003	1.083
219		rs8054239	55201013	C	T	0.4236	0.4058	1.286	0.2568	1.076	0.06464	0.948	1.221	0.4267	0.4197	0.2208	0.6384	1.029	0.06107	0.913	1.16
220		rs11076081	55206573	C	T	0.3881	0.3955	0.2214	0.6379	0.9697	0.06534	0.8532	1.102	0.3885	0.3846	0.06964	0.7919	1.016	0.06195	0.9003	1.148
221		rs2200537	55211634	T	C	0.2374	0.2265	0.6635	0.4153	1.063	0.07533	0.9173	1.232	0.2393	0.2378	0.01313	0.9088	1.008	0.07078	0.8775	1.158
222		rs9922031	55216971	A	G	0.1855	0.1971	0.8379	0.36	0.9282	0.08139	0.7913	1.089	0.1833	0.1952	1.015	0.3138	0.9253	0.07707	0.7956	1.076
223	Block 53	rs1486733	55231907	T	C	0.3834	0.3959	0.6512	0.4197	0.9486	0.06546	0.8343	1.078	0.3801	0.3964	1.23	0.2674	0.9336	0.06194	0.8269	1.054
224		rs12934198	55235214	A	G	0.1153	0.1029	1.586	0.2079	1.136	0.1015	0.9313	1.386	0.1063	0.09911	0.6234	0.4298	1.082	0.09943	0.8901	1.314
225		rs2588996	55238808	G	A	0.0382	0.04041	0.1267	0.7219	0.943	0.1649	0.6826	1.303	0.04291	0.03993	0.2462	0.6198	1.078	0.1514	0.8012	1.451
226	Block 54	rs2171262	55239232	C	T	0.1862	0.1747	0.8936	0.3445	1.081	0.08257	0.9196	1.271	0.1814	0.173	0.5333	0.4652	1.059	0.079	0.9074	1.237
227		rs17291845	55245037	A	G	0.1501	0.1357	1.684	0.1944	1.125	0.09054	0.9418	1.343	0.1381	0.1322	0.3219	0.5704	1.051	0.08824	0.8844	1.25
228		rs7204268	55253123	T	G	0.5	0.499	0.003957	0.9498	1.004	0.06376	0.8861	1.138	0.5042	0.4938	0.4762	0.4901	1.043	0.06034	0.9262	1.173
229		rs2397376	55253790	T	C	0.5	0.499	0.003952	0.9499	1.004	0.06375	0.8861	1.138	0.5042	0.4929	0.5609	0.4539	1.046	0.06034	0.9295	1.178
230		rs9928598	55264697	A	G	0.3151	0.3297	0.9455	0.3309	0.9357	0.06835	0.8184	1.07	0.3204	0.3385	1.625	0.2023	0.9214	0.06421	0.8124	1.045
231	Block 55	rs12050985	55285845	C	A	0.07923	0.08328	0.2135	0.644	0.9473	0.1172	0.7528	1.192	0.09869	0.0968	0.04432	0.8333	1.022	0.1017	0.8371	1.247
232		rs4784510	55304203	G	A	0.1617	0.1593	0.04027	0.8409	1.018	0.08676	0.8584	1.206	0.1488	0.1668	2.684	0.1014	0.873	0.08291	0.7421	1.027
233		rs1437449	55306430	T	C	0.3586	0.3463	0.6588	0.417	1.056	0.06668	0.9263	1.203	0.3389	0.3505	0.6488	0.4206	0.9501	0.0635	0.8389	1.076
234	Block 56	rs16954658	55311294	T	G	0.07776	0.08083	0.1259	0.7227	0.9589	0.1184	0.7604	1.209	0.08722	0.07808	1.211	0.2711	1.128	0.1096	0.91	1.399
235		rs991057	55314110	T	C	0.4864	0.4863	1.044e-05	0.9974	1	0.06378	0.8827	1.133	0.4823	0.4814	0.003642	0.9519	1.004	0.06037	0.8916	1.13
236		rs30922	55315836	G	T	0.3197	0.3273	0.2623	0.6085	0.9657	0.06825	0.8447	1.104	0.3279	0.3177	0.5266	0.468	1.048	0.06452	0.9234	1.189
237		rs30923	55316496	A	G	0.4523	0.4556	0.04393	0.834	0.9867	0.06403	0.8703	1.119	0.4552	0.4547	0.001007	0.9747	1.002	0.06058	0.8898	1.128
238	Block 57	rs11860394	55326804	G	A	0.3561	0.3457	0.4666	0.4946	1.047	0.06672	0.9183	1.193	0.3451	0.3616	1.298	0.2546	0.9306	0.06313	0.8223	1.053
239		rs31045	55334034	T	C	0.4789	0.4626	1.048	0.3059	1.068	0.06386	0.942	1.21	0.4557	0.4747	1.598	0.2062	0.9264	0.06049	0.8228	1.043
240		rs31046	55334783	A	G	0.1787	0.1797	0.006357	0.9365	0.9934	0.08315	0.844	1.169	0.1744	0.1704	0.128	0.7205	1.029	0.07986	0.8799	1.203
241		rs6499755	55341135	C	T	0.337	0.3132	2.558	0.1098	1.115	0.06787	0.9758	1.273	0.3162	0.3363	2.011	0.1562	0.9128	0.06438	0.8046	1.036
242		rs893263	55349837	T	G	0.03547	0.03874	0.2909	0.5896	0.9124	0.17	0.6538	1.273	0.03965	0.03416	0.9315	0.3345	1.167	0.1603	0.8525	1.598
243	Block 58	rs31064	55350601	G	A	0.2305	0.2391	0.4062	0.5239	0.9531	0.07544	0.8221	1.105	0.2374	0.2227	1.34	0.2471	1.087	0.07169	0.9441	1.25
244		rs4784523	55356697	C	T	0.4236	0.4362	0.6371	0.4248	0.9499	0.06443	0.8372	1.078	0.438	0.4321	0.1528	0.6959	1.024	0.06085	0.9089	1.154
245		rs31103	55373850	T	C	0.3035	0.2963	0.2452	0.6205	1.035	0.0695	0.9032	1.186	0.2878	0.3088	2.315	0.1281	0.9045	0.06599	0.7948	1.029
246		rs31104	55374309	G	A	0.3169	0.3082	0.3451	0.5569	1.041	0.06886	0.9098	1.192	0.2965	0.3191	2.608	0.1063	0.8996	0.06552	0.7912	1.023
247	Block 59	rs360774	55401333	C	T	0.2544	0.2614	0.2461	0.6198	0.9644	0.07299	0.8359	1.113	0.2682	0.2635	0.1239	0.7249	1.024	0.06831	0.896	1.171
248		rs30905	55417219	T	C	0.2885	0.2916	0.0442	0.8335	0.9853	0.07028	0.8585	1.131	0.2878	0.3026	1.155	0.2824	0.9314	0.06617	0.8181	1.06
249		rs12918370	55424127	A	G	0.2251	0.2255	0.000685	0.9791	0.998	0.07631	0.8594	1.159	0.2132	0.226	1.061	0.303	0.9276	0.07293	0.8041	1.07
250		rs7199709	55436813	C	T	0.3608	0.3591	0.01376	0.9066	1.008	0.0664	0.8848	1.148	0.3591	0.3625	0.05267	0.8185	0.9857	0.06282	0.8715	1.115
251		rs1370385	55441341	C	T	0.3818	0.3794	0.02551	0.8731	1.011	0.06571	0.8884	1.149	0.3759	0.3832	0.2481	0.6184	0.9694	0.0623	0.858	1.095
252		rs9926841	55452383	G	A	0.3138	0.3166	0.03711	0.8472	0.9869	0.06864	0.8626	1.129	0.3167	0.3296	0.8407	0.3592	0.9426	0.06452	0.8306	1.07
253		rs1610101	55460729	A	G	0.3158	0.3163	0.001022	0.9745	0.9978	0.06857	0.8723	1.141	0.3316	0.3163	1.174	0.2785	1.072	0.06447	0.9451	1.217
254	Block 60	rs1420227	55465544	C	T	0.2538	0.2667	0.8537	0.3555	0.9349	0.07288	0.8104	1.078	0.2738	0.2582	1.367	0.2424	1.083	0.06828	0.9474	1.238
255		rs8045690	55471946	C	T	0.2769	0.2779	0.004383	0.9472	0.9953	0.07121	0.8656	1.144	0.2882	0.2737	1.146	0.2845	1.074	0.06712	0.942	1.226
256		rs2540707	55472551	C	A	0.3608	0.358	0.03575	0.85	1.013	0.06642	0.889	1.153	0.3685	0.3474	2.127	0.1447	1.096	0.06294	0.9689	1.24
257		rs2576542	55479952	T	C	0.09166	0.09003	0.03161	0.8589	1.02	0.1109	0.8206	1.268	0.09167	0.08925	0.07812	0.7799	1.03	0.1053	0.8379	1.266
258		rs11643666	55490089	A	G	0.2097	0.2231	1.029	0.3103	0.9241	0.07779	0.7934	1.076	0.2281	0.2071	2.837	0.0921	1.131	0.07318	0.98	1.306
259	Block 61	rs7184310	55491302	G	T	0.4276	0.4318	0.07149	0.7892	0.9829	0.06444	0.8663	1.115	0.445	0.4264	1.548	0.2134	1.079	0.06085	0.9574	1.215
260		rs9936365	55492809	C	T	0.211	0.1926	2.068	0.1505	1.121	0.07915	0.9595	1.309	0.2015	0.2018	0.0005267	0.9817	0.9983	0.07531	0.8613	1.157
261		rs837537	55496628	T	G	0.1464	0.1376	0.6197	0.4312	1.074	0.09108	0.8987	1.284	0.1469	0.1413	0.2722	0.6018	1.046	0.086	0.8837	1.238
262		rs7187242	55499994	C	T	0.1821	0.182	6.284e-05	0.9937	1.001	0.0826	0.8511	1.177	0.174	0.1815	0.4207	0.5166	0.9501	0.07895	0.8139	1.109
	SNP – rs number of tested SNP
	BP – Physical position of tested SNP on chromosome 16.
	A, B – Minor and major allele names, respectively (based on whole sample)
	F_A - Frequency of MAF in cases
	F_U - Frequency of MAF allele in controls
	CHISQ - Basic allelic test chi-square (1df)
	P - Asymptotic p-value for this test
	OR - Estimated odds ratio (for A, i.e. B is reference)
	L95 - Lower bound of 95% confidence interval for odds ratio
	U95 - Upper bound of 95% confidence interval for odds ratio
