# Supplementary material for: Genetic association of FTO/IRX region with obesity and overweight in the Polish population
Source: PLoS One. 2017 Jun 29;12(6):e0180295. doi: 10.1371/journal.pone.0180295 (PMC5491248; doi:10.1371/journal.pone.0180295)
Supplement: S6 Table — SNP—rs number of tested SNP; BP—Physical position of tested SNP on chromosome 16; A, B—Minor and major allele names, respectively (based on whole sample); F_A—Frequency of MAF in cases; F_U—Frequency of MAF allele in controls; CHISQ—Basic allelic test chi-square (1df); P—Asymptotic p-value for this test; OR—Estimated odds ratio (for A, i.e. B is reference); L95—Lower bound of 95% confidence interval for odds ratio; U95—Upper bound of 95% confidence interval for odds ratio. Bold font denotes markers with statistically significant p values. (XLSX) [file pone.0180295.s010.xlsx]

## Sheet: Arkusz1
						FEMALE								MALE
	BLOCK	SNP	BP	A	B	F_A	F_U	CHISQ	P	OR	SE	L95	U95	F_A	F_U	CHISQ	P	OR	SE	L95	U95
1	Block 1	rs1131220	53503934	A	G	0.4492	0.4323	1.469	0.2256	1.071	0.0566	0.9585	1.197	0.4416	0.4401	0.01084	0.9171	1.006	0.05635	0.9007	1.123
2		rs3809634	53538157	C	T	0.3274	0.3055	2.824	0.09286	1.107	0.06036	0.9833	1.246	0.3168	0.3174	0.00212	0.9633	0.9972	0.06006	0.8865	1.122
3	Block 2	rs3095631	53545800	C	T	0.4677	0.462	0.1644	0.6852	1.023	0.05642	0.916	1.143	0.4677	0.4624	0.1464	0.702	1.022	0.05613	0.9153	1.141
4		rs17194040	53550898	A	G	0.2835	0.2792	0.1126	0.7372	1.021	0.06233	0.9037	1.154	0.2804	0.2724	0.4119	0.521	1.041	0.06241	0.921	1.176
5	Block 3	rs1861556	53558150	T	G	0.3362	0.3327	0.07136	0.7894	1.016	0.05943	0.9043	1.142	0.3502	0.3483	0.02036	0.8865	1.008	0.05852	0.8991	1.131
6		rs9788828	53577519	T	G	0.253	0.2515	0.01412	0.9054	1.008	0.06533	0.8867	1.145	0.2608	0.2653	0.1314	0.7169	0.977	0.06424	0.8614	1.108
7		rs16952304	53578713	G	A	0.05586	0.05567	0.0008776	0.9764	1.004	0.1224	0.7895	1.276	0.05697	0.06016	0.2372	0.6262	0.9438	0.1188	0.7477	1.191
8		rs7193898	53584921	A	G	0.2735	0.2682	0.1797	0.6716	1.027	0.06308	0.9077	1.162	0.2747	0.2839	0.5421	0.4616	0.9553	0.06212	0.8458	1.079
9		rs1362572	53587920	A	G	0.3296	0.324	0.1805	0.671	1.026	0.05976	0.9123	1.153	0.3319	0.3438	0.8214	0.3648	0.948	0.05894	0.8446	1.064
10		rs12599436	53593871	A	G	0.05515	0.05544	0.002054	0.9638	0.9945	0.1227	0.7819	1.265	0.05682	0.05945	0.1631	0.6863	0.9531	0.119	0.7547	1.204
11		rs1946155	53634295	T	C	0.2966	0.2902	0.2451	0.6206	1.031	0.06155	0.9138	1.163	0.3005	0.3008	0.0006686	0.9794	0.9984	0.06082	0.8862	1.125
12		rs4784320	53636000	A	G	0.02351	0.01937	1.052	0.305	1.219	0.1931	0.8347	1.779	0.02005	0.01996	0.0005188	0.9818	1.005	0.1992	0.6798	1.484
13		rs12443767	53638340	C	T	0.02308	0.02839	1.41	0.235	0.8084	0.1794	0.5688	1.149	0.02375	0.03239	3.593	0.05801	0.7267	0.1691	0.5217	1.012
14		rs3213758	53639438	T	C	0.05787	0.05845	0.007917	0.9291	0.9894	0.1198	0.7823	1.251	0.05782	0.06078	0.2026	0.6527	0.9483	0.1179	0.7526	1.195
15		rs17214955	53645976	T	C	0.1874	0.19	0.05863	0.8087	0.9828	0.07176	0.8538	1.131	0.1952	0.1932	0.03367	0.8544	1.013	0.07055	0.8822	1.163
16		rs8050354	53649168	T	C	0.3246	0.3242	0.0009067	0.976	1.002	0.0599	0.8908	1.127	0.3291	0.3372	0.3781	0.5386	0.9643	0.05916	0.8587	1.083
17	Block 4	rs139974543	53653005	C	G	0.0226	0.02505	0.3248	0.5687	0.9001	0.1848	0.6266	1.293	0.02507	0.0244	0.02358	0.878	1.028	0.1798	0.7227	1.462
18		rs2111119	53671754	T	C	0.07821	0.07749	0.009229	0.9235	1.01	0.1046	0.8228	1.24	0.07854	0.08119	0.1228	0.7261	0.9646	0.1028	0.7886	1.18
19	Block 5	rs2302677	53682949	T	C	0.03029	0.02405	1.907	0.1673	1.268	0.1721	0.9047	1.776	0.02774	0.02662	0.06096	0.805	1.043	0.1718	0.745	1.461
20		rs9934800	53688494	C	T	0.05717	0.04789	2.221	0.1361	1.205	0.1255	0.9425	1.542	0.05217	0.04933	0.2142	0.6435	1.061	0.1274	0.8263	1.362
21		rs5005161	53698676	C	T	0.1153	0.1059	1.15	0.2836	1.1	0.08922	0.9238	1.311	0.1106	0.1114	0.006931	0.9336	0.9926	0.08877	0.8341	1.181
22	Block 6	rs7205986	53755146	A	G	0.4842	0.4977	0.9255	0.336	0.9475	0.05609	0.8488	1.058	0.482	0.4965	1.082	0.2983	0.9436	0.0558	0.8459	1.053
23		rs1421084	53757740	G	A	0.02215	0.0177	1.311	0.2522	1.257	0.2002	0.8491	1.861	0.01706	0.01597	0.09278	0.7607	1.069	0.2195	0.6953	1.644
24		rs7203521	53769293	G	A	0.3901	0.4081	1.718	0.19	0.9277	0.05729	0.8291	1.038	0.378	0.4042	3.701	0.05437	0.8959	0.05713	0.801	1.002
25		rs6499640	53769677	G	A	0.3901	0.4085	1.782	0.1819	0.9264	0.05729	0.828	1.036	0.378	0.4037	3.577	0.05857	0.8976	0.05714	0.8025	1.004
26		rs4396532	53773047	A	G	0.05566	0.06367	1.441	0.23	0.8667	0.1193	0.686	1.095	0.05429	0.0563	0.09922	0.7528	0.9622	0.1222	0.7573	1.223
27	Block 7	rs1861868	53790402	A	G	0.4557	0.4596	0.07753	0.7807	0.9845	0.05628	0.8816	1.099	0.4589	0.4689	0.5226	0.4697	0.9604	0.05592	0.8607	1.072
28		rs1075440	53790906	G	A	0.3648	0.3631	0.0172	0.8957	1.008	0.05827	0.8989	1.13	0.3633	0.3561	0.287	0.5922	1.032	0.05815	0.9205	1.156
29		rs13334933	53795636	G	A	0.1483	0.1521	0.1429	0.7054	0.9707	0.07856	0.8322	1.132	0.1481	0.1511	0.094	0.7592	0.9763	0.07819	0.8376	1.138
30	Block 8	rs9930333	53799977	G	T	0.4941	0.484	0.526	0.4683	1.042	0.0561	0.9331	1.163	0.4946	0.4499	10.33	0.001306	1.197	0.05595	1.073	1.336
31		rs9939973	53800568	A	G	0.4941	0.4843	0.4911	0.4835	1.04	0.05609	0.9318	1.161	0.495	0.4499	10.49	0.001198	1.199	0.05594	1.074	1.337
32		rs9940128	53800754	A	G	0.4955	0.485	0.5632	0.453	1.043	0.05609	0.9344	1.164	0.4953	0.4508	10.24	0.001377	1.196	0.05594	1.072	1.334
33		rs1421085	53800954	C	T	0.4819	0.4643	1.591	0.2072	1.073	0.05616	0.9615	1.198	0.4826	0.4348	11.84	0.000581	1.213	0.05607	1.086	1.354
34		rs16952520	53803038	G	A	0.04723	0.04564	0.07268	0.7875	1.037	0.1334	0.7981	1.346	0.0403	0.0472	1.473	0.2249	0.8477	0.1363	0.6489	1.107
35		rs1558902	53803574	A	T	0.4819	0.4639	1.656	0.1981	1.075	0.05617	0.9629	1.2	0.4826	0.4339	12.28	0.0004578	1.217	0.05608	1.09	1.358
36		rs10852521	53804965	T	C	0.4213	0.4331	0.7197	0.3963	0.953	0.05671	0.8528	1.065	0.4332	0.4667	5.86	0.01549	0.8731	0.05607	0.7822	0.9745
37		rs1121980	53809247	T	C	0.4946	0.485	0.4697	0.4931	1.039	0.05609	0.931	1.16	0.4953	0.4499	10.65	0.001101	1.2	0.05594	1.076	1.339
38		rs7193144	53810686	C	T	0.4638	0.4489	1.144	0.2847	1.062	0.05628	0.9511	1.186	0.4609	0.4187	9.255	0.002348	1.187	0.0563	1.063	1.325
39		rs17817449	53813367	G	T	0.4638	0.4489	1.144	0.2847	1.062	0.05628	0.9511	1.186	0.4618	0.4188	9.642	0.001901	1.191	0.0563	1.067	1.33
40		rs11075987	53815161	T	G	0.4399	0.4515	0.7001	0.4028	0.9539	0.05643	0.854	1.065	0.4545	0.4827	4.094	0.04305	0.8931	0.0559	0.8004	0.9965
41		rs8050136	53816275	A	C	0.4642	0.4482	1.321	0.2504	1.067	0.05633	0.9554	1.191	0.4612	0.4187	9.388	0.002185	1.188	0.05631	1.064	1.327
42		rs9935401	53816838	A	G	0.4638	0.4485	1.195	0.2742	1.063	0.05631	0.9524	1.188	0.4609	0.4184	9.425	0.002141	1.189	0.05629	1.064	1.327
43		rs9936385	53819169	C	T	0.4634	0.4489	1.076	0.2996	1.06	0.05629	0.9494	1.184	0.4612	0.4179	9.772	0.001771	1.192	0.05629	1.068	1.331
44		rs9926289	53820503	A	G	0.4634	0.4485	1.131	0.2875	1.062	0.0563	0.9508	1.186	0.4612	0.4179	9.772	0.001771	1.192	0.05629	1.068	1.331
45		rs76804286	53820512	A	G	0.01175	0.01169	0.0004503	0.9831	1.006	0.2604	0.6036	1.675	0.008356	0.01154	1.35	0.2453	0.722	0.2815	0.4159	1.254
46		rs9939609	53820527	A	T	0.4634	0.4485	1.131	0.2875	1.062	0.0563	0.9508	1.186	0.4612	0.4179	9.772	0.001771	1.192	0.05629	1.068	1.331
47		rs9941349	53825488	T	C	0.4756	0.4666	0.4144	0.5197	1.037	0.05617	0.9287	1.157	0.4733	0.4308	9.352	0.002228	1.187	0.05613	1.064	1.325
48		rs7190492	53828752	A	G	0.3256	0.3324	0.2669	0.6054	0.9696	0.05984	0.8623	1.09	0.3295	0.3554	3.825	0.0505	0.8913	0.05885	0.7942	1
49		rs9930506	53830465	G	A	0.4923	0.4856	0.227	0.6338	1.027	0.05609	0.9202	1.146	0.4936	0.4423	13.59	0.0002274	1.229	0.056	1.101	1.372
50		rs9922708	53831146	T	C	0.4931	0.4862	0.2423	0.6225	1.028	0.05634	0.9206	1.148	0.4933	0.4434	12.72	0.0003627	1.222	0.05625	1.094	1.364
51		rs9922619	53831771	T	G	0.4918	0.4853	0.2184	0.6403	1.027	0.05613	0.9196	1.146	0.493	0.4426	13.04	0.0003045	1.224	0.05607	1.097	1.367
52		rs8044769	53839135	T	C	0.4227	0.4325	0.5028	0.4783	0.9606	0.05669	0.8596	1.073	0.4348	0.4725	7.367	0.006645	0.8589	0.05604	0.7696	0.9587
53		rs12149832	53842908	A	G	0.4607	0.4449	1.285	0.257	1.066	0.05633	0.9545	1.19	0.4579	0.4067	13.7	0.0002142	1.232	0.05647	1.103	1.377
54	Block 9	rs10852523	53858954	C	T	0.3665	0.3676	0.007	0.9333	0.9951	0.05819	0.8879	1.115	0.3591	0.3638	0.1227	0.7261	0.9799	0.05806	0.8745	1.098
55		rs3826169	53860481	C	T	0.2328	0.2498	2.004	0.1569	0.9112	0.06567	0.8012	1.036	0.24	0.2205	2.74	0.09786	1.116	0.06644	0.9799	1.271
56		rs8061518	53861024	G	A	0.4002	0.3807	1.987	0.1586	1.085	0.05802	0.9686	1.216	0.3999	0.4145	1.115	0.2909	0.9413	0.05733	0.8412	1.053
57		rs10521307	53865701	C	T	0.3377	0.3252	0.8985	0.3432	1.058	0.05953	0.9415	1.189	0.3386	0.3656	4.119	0.0424	0.8883	0.05836	0.7923	0.996
58		rs7203572	53869366	C	A	0.1806	0.1917	1.021	0.3124	0.9292	0.07266	0.8059	1.071	0.189	0.1828	0.3209	0.5711	1.042	0.07223	0.9042	1.2
59		rs17819033	53873103	T	G	0.1799	0.1874	0.4743	0.491	0.9513	0.07254	0.8252	1.097	0.1865	0.1822	0.1559	0.693	1.029	0.07201	0.8934	1.185
60	Block 10	rs7205009	53876444	T	C	0.4127	0.4087	0.08514	0.7705	1.017	0.05709	0.9092	1.137	0.4061	0.4007	0.1547	0.6941	1.023	0.05696	0.9146	1.143
61		rs2160481	53884113	C	T	0.2077	0.2007	0.3795	0.5379	1.044	0.06951	0.9108	1.196	0.1982	0.1939	0.1519	0.6967	1.028	0.0703	0.8955	1.18
62	Block 11	rs4784329	53910261	C	A	0.4448	0.4506	0.1684	0.6815	0.9771	0.05639	0.8749	1.091	0.4442	0.4561	0.735	0.3913	0.9531	0.05606	0.8539	1.064
63		rs7191718	53911023	C	T	0.4638	0.4703	0.2119	0.6452	0.9745	0.0562	0.8728	1.088	0.4652	0.4778	0.8162	0.3663	0.9508	0.05587	0.8522	1.061
64		rs9934504	53916879	A	G	0.1297	0.1336	0.1649	0.6847	0.9669	0.083	0.8217	1.138	0.141	0.1358	0.3003	0.5837	1.045	0.08087	0.8921	1.225
65		rs9929152	53939403	G	A	0.1971	0.1972	5.918e-05	0.9939	0.9995	0.07048	0.8705	1.148	0.1885	0.2041	1.986	0.1587	0.9059	0.07012	0.7896	1.039
66		rs12232391	53953119	G	T	0.381	0.3831	0.02384	0.8773	0.9911	0.05772	0.8851	1.11	0.3971	0.3869	0.5598	0.4543	1.044	0.05715	0.9331	1.167
67		rs9924072	53966063	G	A	0.3635	0.3831	2.092	0.1481	0.9195	0.05803	0.8207	1.03	0.3767	0.3758	0.004385	0.9472	1.004	0.05757	0.8967	1.124
68		rs12933996	53976662	G	A	0.3573	0.3621	0.1229	0.7259	0.9797	0.05847	0.8736	1.099	0.3737	0.3629	0.6474	0.421	1.048	0.05788	0.9353	1.174
69	Block 12	rs17224310	53990953	T	C	0.208	0.1994	0.5758	0.448	1.054	0.06955	0.9199	1.208	0.1999	0.1996	0.0003936	0.9842	1.001	0.06976	0.8734	1.148
70		rs17823199	53998930	C	T	0.5	0.4846	1.203	0.2728	1.063	0.05609	0.9527	1.187	0.487	0.4907	0.07112	0.7897	0.9852	0.05579	0.8832	1.099
71		rs7194907	54003483	T	C	0.4412	0.4472	0.1809	0.6706	0.9763	0.05645	0.874	1.09	0.4542	0.4627	0.3787	0.5383	0.9661	0.05598	0.8657	1.078
72	Block 13	rs6499662	54026739	G	A	0.3757	0.3861	0.5861	0.4439	0.9567	0.05776	0.8543	1.071	0.4027	0.3909	0.749	0.3868	1.051	0.05704	0.9395	1.175
73		rs12596210	54027971	C	T	0.118	0.1142	0.176	0.6748	1.037	0.08744	0.874	1.231	0.113	0.1256	1.951	0.1624	0.887	0.08589	0.7496	1.05
74		rs8046658	54031563	C	T	0.4078	0.4061	0.01401	0.9058	1.007	0.05707	0.9002	1.126	0.4064	0.4237	1.581	0.2086	0.9313	0.05659	0.8335	1.041
75		rs7200972	54036352	G	A	0.3724	0.377	0.1151	0.7344	0.9805	0.05796	0.8752	1.098	0.3606	0.3585	0.02428	0.8762	1.009	0.05817	0.9004	1.131
76	Block 14	rs9925908	54038336	T	C	0.1844	0.1888	0.1611	0.6881	0.9715	0.07202	0.8436	1.119	0.194	0.1965	0.05362	0.8169	0.9838	0.07035	0.8571	1.129
77		rs12931859	54039486	T	C	0.1153	0.1166	0.02052	0.8861	0.9875	0.08761	0.8317	1.173	0.1114	0.1247	2.198	0.1382	0.88	0.08628	0.7431	1.042
78	Block 15	rs7194243	54056159	T	C	0.255	0.2495	0.2023	0.6529	1.029	0.06453	0.9072	1.168	0.241	0.2595	2.369	0.1238	0.9058	0.06431	0.7985	1.027
79		rs4784351	54075698	G	A	0.3282	0.336	0.3482	0.5551	0.9655	0.05956	0.8591	1.085	0.3376	0.3456	0.3699	0.5431	0.9649	0.05879	0.8599	1.083
80		rs2540781	54087859	A	C	0.1193	0.1147	0.2619	0.6088	1.046	0.08724	0.8813	1.241	0.1109	0.1177	0.5926	0.4414	0.9348	0.08761	0.7873	1.11
81		rs856973	54093181	T	G	0.05223	0.05281	0.008635	0.926	0.9884	0.1259	0.7722	1.265	0.05161	0.04715	0.539	0.4629	1.1	0.1294	0.8533	1.417
82		rs2003583	54100006	A	G	0.2608	0.2622	0.01184	0.9133	0.9931	0.06381	0.8763	1.125	0.265	0.2706	0.205	0.6507	0.9719	0.06296	0.8591	1.1
83	Block 16	rs16953002	54114824	A	G	0.1673	0.1667	0.003324	0.954	1.004	0.07517	0.8668	1.164	0.1738	0.1834	0.8089	0.3684	0.9367	0.07275	0.8122	1.08
84		rs708258	54115369	G	A	0.476	0.4576	1.742	0.1869	1.077	0.0562	0.9647	1.202	0.4529	0.4681	1.193	0.2747	0.9407	0.05595	0.843	1.05
85		rs1008400	54119892	T	C	0.4684	0.4933	3.175	0.07476	0.9048	0.05614	0.8105	1.01	0.5013	0.484	1.541	0.2145	1.072	0.0558	0.9607	1.196
86		rs11646512	54120952	A	G	0.4714	0.499	3.863	0.04935	0.8953	0.0563	0.8017	0.9997	0.5034	0.4897	0.9487	0.3301	1.056	0.05594	0.9463	1.178
87		rs11863548	54123512	A	G	0.3028	0.2783	3.698	0.05447	1.126	0.06178	0.9977	1.271	0.2728	0.2729	3.175e-05	0.9955	0.9996	0.0627	0.884	1.13
88		rs2665271	54127879	G	A	0.5032	0.486	1.505	0.2199	1.071	0.05611	0.9597	1.196	0.4759	0.4649	0.6237	0.4297	1.045	0.05591	0.9367	1.166
89		rs2689264	54137980	T	C	0.1905	0.191	0.001835	0.9658	0.9969	0.07141	0.8667	1.147	0.1946	0.1783	2.24	0.1345	1.113	0.07184	0.9672	1.282
90	Block 17	rs8053279	54151179	G	A	0.439	0.4378	0.006655	0.935	1.005	0.05651	0.8993	1.122	0.4498	0.4383	0.6883	0.4067	1.048	0.05616	0.9385	1.17
91		rs8063722	54166636	C	T	0.3865	0.3814	0.1399	0.7084	1.022	0.05764	0.9126	1.144	0.377	0.3864	0.4835	0.4868	0.9609	0.05739	0.8586	1.075
92		rs879679	54175645	C	T	0.1689	0.1724	0.1052	0.7456	0.976	0.07482	0.8429	1.13	0.182	0.1832	0.01205	0.9126	0.9921	0.07232	0.861	1.143
93	Block 18	rs1610237	54179910	A	G	0.4036	0.4042	0.001513	0.969	0.9978	0.0572	0.892	1.116	0.4017	0.4067	0.1291	0.7194	0.9798	0.0569	0.8764	1.095
94		rs8054310	54187651	C	T	0.3829	0.3774	0.1628	0.6866	1.024	0.05775	0.914	1.146	0.3783	0.3647	1.026	0.3111	1.06	0.05776	0.9468	1.187
95	Block 19	rs2542674	54206026	G	A	0.4543	0.4726	1.703	0.1918	0.9292	0.05625	0.8322	1.038	0.4676	0.4876	2.061	0.1511	0.923	0.05584	0.8273	1.03
96		rs2689258	54208856	T	G	0.283	0.2996	1.693	0.1932	0.9227	0.0618	0.8175	1.042	0.2844	0.298	1.142	0.2852	0.9365	0.06136	0.8304	1.056
97		rs1033046	54217720	G	A	0.4376	0.4165	2.32	0.1277	1.09	0.05667	0.9755	1.218	0.4258	0.4095	1.405	0.236	1.069	0.05658	0.9571	1.195
98	Block 20	rs2010410	54231250	C	T	0.2125	0.2128	0.0006019	0.9804	0.9983	0.06853	0.8729	1.142	0.2172	0.2276	0.798	0.3717	0.9419	0.067	0.826	1.074
99		rs9921416	54244754	C	T	0.4931	0.4851	0.3211	0.5709	1.033	0.05654	0.9242	1.154	0.4763	0.4495	3.697	0.05453	1.114	0.05624	0.9979	1.244
100		rs17835974	54253020	T	C	0.3273	0.3186	0.4376	0.5083	1.04	0.05993	0.9251	1.17	0.3158	0.2981	1.89	0.1692	1.087	0.06056	0.9652	1.224
101	Block 21	rs4783830	54255346	A	G	0.3217	0.3402	1.965	0.161	0.9197	0.05969	0.8182	1.034	0.3373	0.3465	0.478	0.4893	0.9602	0.05879	0.8557	1.077
102		rs8060235	54265765	A	G	0.4182	0.4325	1.072	0.3004	0.9429	0.05674	0.8437	1.054	0.4248	0.4423	1.609	0.2047	0.9311	0.05627	0.8339	1.04
103	Block 22	rs16953241	54274020	A	G	0.0868	0.07854	1.151	0.2833	1.115	0.1016	0.9138	1.361	0.07453	0.07587	0.03289	0.8561	0.981	0.1057	0.7974	1.207
104		rs16953243	54274354	C	A	0.1754	0.1787	0.09405	0.7591	0.9777	0.07349	0.8466	1.129	0.1805	0.173	0.4899	0.484	1.053	0.07321	0.9119	1.215
105		rs17253832	54274562	C	T	0.08899	0.1005	1.913	0.1666	0.8745	0.09696	0.7232	1.058	0.106	0.09659	1.222	0.2691	1.109	0.09345	0.9232	1.332
106		rs7200222	54293129	T	G	0.08725	0.07949	1.009	0.3152	1.107	0.1012	0.9078	1.35	0.07286	0.07453	0.0528	0.8183	0.9758	0.1067	0.7917	1.203
107		rs8049962	54294206	C	T	0.1903	0.1882	0.03859	0.8443	1.014	0.07156	0.8814	1.167	0.1922	0.1874	0.1915	0.6617	1.032	0.0712	0.8973	1.186
108		rs10521300	54299503	A	G	0.08725	0.07916	1.1	0.2944	1.112	0.1013	0.9118	1.356	0.07286	0.07409	0.02858	0.8658	0.9821	0.1068	0.7966	1.211
109		rs16953283	54300172	T	C	0.08725	0.07849	1.294	0.2553	1.122	0.1015	0.9199	1.369	0.07253	0.0732	0.008713	0.9256	0.99	0.1073	0.8023	1.222
110	Block 23	rs1126960	54318172	A	C	0.2231	0.2181	0.1832	0.6686	1.029	0.0676	0.9016	1.175	0.2236	0.2183	0.2109	0.646	1.031	0.06727	0.904	1.177
111		rs1868689	54323268	A	G	0.2997	0.2988	0.005268	0.9421	1.004	0.06123	0.8909	1.133	0.2985	0.299	0.001934	0.9649	0.9973	0.06093	0.8851	1.124
112		rs17176417	54327043	C	A	0.1623	0.1637	0.01734	0.8952	0.9901	0.07593	0.8532	1.149	0.1484	0.1544	0.3606	0.5482	0.9544	0.07774	0.8195	1.111
113		rs1079368	54334280	C	T	0.2568	0.257	0.0004059	0.9839	0.9987	0.0642	0.8806	1.133	0.2559	0.2582	0.03776	0.8459	0.9877	0.06385	0.8715	1.119
114	Block 24	rs1004299	54343840	C	T	0.4901	0.4833	0.233	0.6293	1.027	0.0561	0.9205	1.147	0.5114	0.5067	0.1141	0.7356	1.019	0.05579	0.9135	1.137
115		rs1004930	54345296	G	A	0.2339	0.2288	0.1895	0.6633	1.029	0.06647	0.9036	1.173	0.2259	0.2322	0.2894	0.5906	0.9649	0.06634	0.8473	1.099
116		rs12930159	54349257	T	G	0.1193	0.1186	0.00736	0.9316	1.007	0.08659	0.8502	1.194	0.1237	0.1251	0.02476	0.875	0.9868	0.08448	0.8362	1.164
117	Block 25	rs729633	54352290	T	C	0.1562	0.1637	0.5179	0.4717	0.9463	0.07665	0.8143	1.1	0.1708	0.1544	2.524	0.1121	1.128	0.07588	0.9722	1.309
118		rs8056104	54355601	T	G	0.3969	0.3918	0.1409	0.7074	1.022	0.05736	0.9131	1.143	0.382	0.3731	0.4334	0.5103	1.039	0.05755	0.9278	1.163
119	Block 26	rs2388632	54359850	G	A	0.1546	0.1456	0.8083	0.3686	1.073	0.07838	0.9202	1.251	0.1614	0.138	5.505	0.01896	1.203	0.07873	1.031	1.403
120		rs7193399	54364647	C	T	0.1673	0.157	0.9952	0.3185	1.079	0.07596	0.9295	1.252	0.1454	0.1642	3.485	0.06194	0.8662	0.07696	0.7449	1.007
121		rs11076030	54365454	T	C	0.3183	0.2966	2.814	0.09343	1.107	0.0607	0.983	1.247	0.3025	0.2986	0.09263	0.7609	1.019	0.06085	0.9042	1.148
122		rs12932839	54374448	C	T	0.2242	0.2114	1.229	0.2676	1.078	0.06784	0.9439	1.231	0.2286	0.2054	4.049	0.04419	1.146	0.06792	1.004	1.31
123		rs7191827	54388670	G	A	0.1652	0.1493	2.429	0.1191	1.127	0.07689	0.9696	1.311	0.1641	0.146	3.208	0.07327	1.149	0.07743	0.9869	1.337
124	Block 27	rs8050506	54413730	A	G	0.1429	0.1426	0.0005918	0.9806	1.002	0.08015	0.8563	1.172	0.1307	0.1349	0.1963	0.6577	0.9643	0.08212	0.8209	1.133
125		rs11639567	54415702	G	A	0.4489	0.4666	1.601	0.2058	0.9312	0.05633	0.8339	1.04	0.4635	0.4676	0.08523	0.7703	0.9838	0.05594	0.8816	1.098
126		rs17257349	54421825	A	G	0.3119	0.3293	1.762	0.1843	0.9233	0.06015	0.8206	1.039	0.3356	0.3367	0.00793	0.929	0.9948	0.05904	0.8861	1.117
127		rs7203944	54438254	G	A	0.1715	0.1683	0.08992	0.7643	1.023	0.07464	0.8835	1.184	0.1584	0.1659	0.5343	0.4648	0.9463	0.07558	0.816	1.097
128		rs1420303	54439522	C	A	0.1383	0.1396	0.01731	0.8953	0.9894	0.08108	0.844	1.16	0.123	0.1273	0.221	0.6382	0.9612	0.08421	0.8149	1.134
129		rs1530793	54447966	A	G	0.3924	0.4248	5.531	0.01868	0.8743	0.05712	0.7817	0.9779	0.4088	0.4264	1.638	0.2006	0.9302	0.05654	0.8326	1.039
130	Block 28	rs4784379	54453976	A	G	0.2378	0.2508	1.169	0.2797	0.9318	0.06536	0.8198	1.059	0.2344	0.2436	0.5866	0.4437	0.9512	0.06539	0.8367	1.081
131		rs7189231	54464218	G	T	0.1689	0.1745	0.2731	0.6013	0.9618	0.07447	0.8312	1.113	0.1651	0.1639	0.01466	0.9036	1.009	0.07527	0.8707	1.17
132	Block 29	rs9972796	54464336	C	A	0.3706	0.3548	1.366	0.2425	1.071	0.05841	0.9548	1.201	0.3685	0.3732	0.119	0.7301	0.9802	0.05793	0.875	1.098
133		rs1420285	54473072	C	T	0.4082	0.3938	1.105	0.2931	1.062	0.05719	0.9494	1.188	0.3964	0.3975	0.006799	0.9343	0.9953	0.057	0.8901	1.113
134	Block 30	rs4784390	54485833	G	T	0.2325	0.2544	3.261	0.07096	0.8883	0.06561	0.7811	1.01	0.2529	0.2402	1.097	0.2949	1.07	0.06487	0.9425	1.215
135		rs12931301	54486421	T	C	0.2767	0.2664	0.6884	0.4067	1.054	0.06303	0.9312	1.192	0.2657	0.2853	2.472	0.1159	0.9066	0.06236	0.8023	1.024
136		rs12447674	54492183	G	A	0.2708	0.2572	1.217	0.27	1.073	0.06354	0.947	1.215	0.254	0.2573	0.07404	0.7855	0.9828	0.06392	0.867	1.114
137	Block 31	rs9921518	54494424	A	G	0.2405	0.2585	2.196	0.1384	0.9083	0.06494	0.7997	1.032	0.256	0.2724	1.781	0.182	0.9191	0.06319	0.8121	1.04
138		rs4783845	54497854	T	C	0.2392	0.2568	2.129	0.1446	0.9094	0.06507	0.8005	1.033	0.2547	0.2684	1.258	0.262	0.9314	0.0634	0.8225	1.055
139		rs17200070	54502562	G	A	0.2163	0.2015	1.68	0.1949	1.093	0.06889	0.9553	1.251	0.2227	0.2143	0.5372	0.4636	1.051	0.06758	0.9204	1.2
140		rs11640012	54503953	T	C	0.07595	0.06647	1.746	0.1864	1.154	0.1087	0.9328	1.429	0.07587	0.06832	1.087	0.2972	1.12	0.1083	0.9053	1.384
141	Block 32	rs12929998	54514123	C	A	0.193	0.2027	0.7521	0.3858	0.9407	0.07049	0.8193	1.08	0.1999	0.2076	0.4787	0.489	0.9533	0.06919	0.8324	1.092
142		rs733017	54517482	C	T	0.3983	0.4158	1.622	0.2029	0.9299	0.05711	0.8314	1.04	0.4051	0.4241	1.925	0.1653	0.9245	0.0566	0.8274	1.033
143		rs716083	54527384	C	A	0.472	0.495	2.699	0.1004	0.9119	0.05613	0.8169	1.018	0.4736	0.5009	3.833	0.05025	0.8965	0.05581	0.8036	1
144	Block 33	rs751214	54542033	G	T	0.175	0.1613	1.698	0.1925	1.102	0.07484	0.952	1.277	0.1678	0.1801	1.368	0.2421	0.9177	0.07347	0.7946	1.06
145		rs1362437	54550169	A	G	0.335	0.3405	0.1704	0.6797	0.9758	0.05932	0.8687	1.096	0.3526	0.3323	2.35	0.1253	1.094	0.05885	0.9752	1.228
146	Block 34	rs749622	54573024	T	C	0.382	0.3697	0.8169	0.3661	1.054	0.05786	0.9407	1.18	0.3877	0.3629	3.364	0.06666	1.112	0.05768	0.9927	1.245
147		rs8059628	54578328	A	C	0.2247	0.2288	0.1205	0.7284	0.977	0.06701	0.8567	1.114	0.2186	0.2152	0.08794	0.7668	1.02	0.0677	0.8935	1.165
148		rs12921739	54579967	T	C	0.2408	0.2454	0.1466	0.7018	0.9751	0.06598	0.8568	1.11	0.2309	0.2548	3.916	0.04783	0.8782	0.06564	0.7722	0.9988
149	Block 35	rs1201336	54596413	T	C	0.3131	0.3092	0.09326	0.7601	1.019	0.06057	0.9046	1.147	0.3038	0.3221	2.003	0.157	0.9185	0.0601	0.8164	1.033
150		rs1186817	54598514	C	T	0.2278	0.2288	0.006417	0.9362	0.9947	0.0668	0.8726	1.134	0.2136	0.2098	0.1065	0.7441	1.023	0.06831	0.8944	1.169
151		rs1874025	54599743	T	C	0.4575	0.4599	0.03015	0.8621	0.9903	0.05629	0.8868	1.106	0.4816	0.4658	1.284	0.2572	1.065	0.05587	0.9548	1.189
152		rs8045161	54603152	C	T	0.4363	0.4322	0.08722	0.7677	1.017	0.05657	0.9101	1.136	0.4552	0.4441	0.6415	0.4232	1.046	0.05608	0.9371	1.167
153		rs1908219	54603266	A	G	0.4872	0.4919	0.1115	0.7385	0.9813	0.05641	0.8786	1.096	0.4746	0.4829	0.3462	0.5562	0.9675	0.05622	0.8665	1.08
154		rs8051442	54605600	A	G	0.066	0.0658	0.0008717	0.9764	1.003	0.113	0.804	1.252	0.05983	0.06083	0.02308	0.8792	0.9824	0.1171	0.7809	1.236
155	Block 36	rs1882591	54615410	G	A	0.2364	0.234	0.04352	0.8347	1.014	0.0661	0.8907	1.154	0.2244	0.2084	1.924	0.1655	1.099	0.06794	0.9618	1.255
156		rs1151277	54620503	T	C	0.1252	0.1379	1.789	0.181	0.8946	0.08328	0.7599	1.053	0.1243	0.1069	3.776	0.05199	1.186	0.08784	0.9984	1.409
157		rs11861365	54623529	A	G	0.1207	0.1035	3.803	0.05115	1.189	0.08864	0.999	1.414	0.1104	0.1122	0.04582	0.8305	0.9812	0.08865	0.8247	1.167
158	Block 37	rs2388773	54636780	C	A	0.1549	0.159	0.1607	0.6885	0.9695	0.07719	0.8334	1.128	0.1454	0.1287	3.02	0.08223	1.152	0.08153	0.982	1.352
159		rs1493897	54667698	A	C	0.1533	0.1516	0.0258	0.8724	1.013	0.07797	0.8691	1.18	0.1387	0.1207	3.672	0.05535	1.173	0.08354	0.9962	1.382
160	Block 38	rs8044756	54676323	A	G	0.5068	0.4849	2.424	0.1195	1.091	0.05612	0.9776	1.218	0.4869	0.4822	0.1148	0.7348	1.019	0.05585	0.9134	1.137
161		rs1861532	54677513	T	C	0.2631	0.2508	1.006	0.3158	1.066	0.0641	0.9405	1.209	0.2533	0.2471	0.2653	0.6065	1.034	0.06443	0.9111	1.173
162	Block 39	rs11639521	54709210	G	A	0.486	0.4933	0.2738	0.6008	0.9711	0.05609	0.87	1.084	0.4947	0.4783	1.382	0.2397	1.068	0.05581	0.9572	1.191
163		rs17205999	54727937	A	G	0.3201	0.3419	2.733	0.09832	0.9061	0.05969	0.806	1.019	0.3205	0.3335	0.9851	0.3209	0.9427	0.05946	0.839	1.059
164		rs16953856	54729522	G	A	0.2129	0.1941	2.811	0.09364	1.124	0.06952	0.9805	1.288	0.2042	0.2067	0.05053	0.8221	0.9846	0.06901	0.8601	1.127
165		rs1420562	54733746	A	G	0.4887	0.5037	1.141	0.2854	0.9418	0.05608	0.8438	1.051	0.4816	0.4854	0.07207	0.7883	0.9851	0.05581	0.8831	1.099
166		rs2388807	54737459	A	G	0.1774	0.173	0.1666	0.6831	1.031	0.07376	0.8919	1.191	0.1692	0.1597	0.8439	0.3583	1.072	0.0754	0.9245	1.242
167		rs1420553	54745610	A	G	0.2468	0.2522	0.1932	0.6603	0.9719	0.06483	0.8559	1.104	0.2457	0.2484	0.05391	0.8164	0.9851	0.06465	0.8679	1.118
168	Block 40	rs1861538	54752863	G	A	0.2364	0.2154	3.226	0.07248	1.128	0.06693	0.9891	1.286	0.253	0.2447	0.477	0.4898	1.046	0.06458	0.9213	1.187
169		rs4784415	54770232	T	C	0.3045	0.3039	0.002046	0.9639	1.003	0.06095	0.8898	1.13	0.3165	0.3114	0.153	0.6957	1.024	0.06011	0.91	1.152
170		rs12444481	54770445	T	C	0.1013	0.08083	6.52	0.01067	1.281	0.09728	1.059	1.55	0.1064	0.09406	2.14	0.1435	1.146	0.09341	0.9546	1.377
171		rs1548912	54776603	T	C	0.3698	0.3657	0.09064	0.7634	1.018	0.05814	0.9081	1.14	0.3814	0.3851	0.07621	0.7825	0.9843	0.05736	0.8796	1.101
172	Block 41	rs7499390	54780370	T	C	0.3454	0.3206	3.518	0.06072	1.118	0.05944	0.995	1.256	0.3459	0.3239	2.801	0.09423	1.104	0.05919	0.9832	1.24
173		rs4622506	54790801	C	T	0.4295	0.4118	1.628	0.202	1.075	0.05678	0.9619	1.202	0.4305	0.4104	2.129	0.1445	1.086	0.05654	0.9721	1.213
174		rs4257585	54793796	T	C	0.3585	0.3657	0.2879	0.5916	0.9692	0.05836	0.8644	1.087	0.358	0.3793	2.527	0.1119	0.9122	0.05778	0.8146	1.022
175		rs4440156	54794101	T	C	0.4082	0.391	1.58	0.2088	1.075	0.05724	0.9606	1.202	0.411	0.3922	1.885	0.1698	1.081	0.05695	0.9671	1.209
176		rs7198507	54796410	A	G	0.3183	0.311	0.3154	0.5744	1.034	0.06035	0.9191	1.164	0.3326	0.3088	3.325	0.06824	1.115	0.05987	0.9918	1.254
177	Block 42	rs9924618	54819501	G	A	0.1813	0.1748	0.3662	0.5451	1.045	0.07323	0.9055	1.207	0.1755	0.1761	0.003906	0.9502	0.9954	0.07326	0.8623	1.149
178		rs11076057	54827785	A	G	0.3318	0.3363	0.1164	0.733	0.9799	0.05946	0.8721	1.101	0.3362	0.35	1.09	0.2965	0.9405	0.05872	0.8383	1.055
179		rs4591143	54829975	A	C	0.1617	0.1558	0.3263	0.5678	1.045	0.07674	0.8989	1.214	0.1664	0.1699	0.1119	0.738	0.9753	0.07467	0.8425	1.129
180		rs6499720	54832113	C	T	0.5018	0.5007	0.006617	0.9352	1.005	0.05607	0.9	1.121	0.4987	0.4854	0.9103	0.34	1.055	0.05579	0.9454	1.177
181		rs4435250	54856671	T	C	0.1564	0.161	0.1986	0.6559	0.9664	0.0768	0.8313	1.123	0.1604	0.1681	0.5592	0.4546	0.9453	0.07519	0.8158	1.095
182		rs4383140	54856786	A	G	0.1356	0.1276	0.7215	0.3956	1.073	0.08281	0.9121	1.262	0.1303	0.1295	0.007277	0.932	1.007	0.08296	0.856	1.185
183		rs4784429	54859732	T	G	0.3633	0.3704	0.2713	0.6024	0.9701	0.05824	0.8655	1.087	0.3784	0.3857	0.2852	0.5933	0.9698	0.05746	0.8665	1.085
184	Block 43	rs4555155	54887921	A	C	0.2735	0.2689	0.1385	0.7098	1.024	0.06304	0.9047	1.158	0.2609	0.2933	6.764	0.009299	0.8506	0.06225	0.7529	0.961
185		rs9932117	54906895	C	A	0.2532	0.249	0.1175	0.7317	1.022	0.06464	0.9007	1.161	0.2493	0.2555	0.2634	0.6078	0.9676	0.06417	0.8533	1.097
186		rs11076060	54948857	A	G	0.3187	0.3257	0.2799	0.5967	0.9687	0.06002	0.8612	1.09	0.3249	0.3372	0.8812	0.3479	0.9459	0.05924	0.8422	1.062
187		rs12447300	54962136	G	A	0.189	0.188	0.007141	0.9327	1.006	0.07168	0.8742	1.158	0.1928	0.1948	0.03026	0.8619	0.9878	0.07054	0.8603	1.134
188	Block 44	rs13336114	54967096	A	C	0.3444	0.3533	0.436	0.5091	0.9618	0.05903	0.8567	1.08	0.352	0.368	1.418	0.2337	0.933	0.05828	0.8323	1.046
189		rs1133611	54968239	T	C	0.2262	0.2281	0.02555	0.873	0.9894	0.06695	0.8677	1.128	0.2251	0.2318	0.3317	0.5646	0.9625	0.06644	0.8449	1.096
190	Block 45	rs11076063	55025856	G	A	0.1456	0.1527	0.5138	0.4735	0.9451	0.07885	0.8097	1.103	0.1504	0.1486	0.03188	0.8583	1.014	0.07824	0.8699	1.182
191	Block 45	rs11076064	55033694	T	C	0.4792	0.4856	0.212	0.6452	0.9745	0.05613	0.873	1.088	0.4893	0.4809	0.3616	0.5476	1.034	0.05581	0.927	1.154
192		rs8060082	55034693	T	C	0.05922	0.06146	0.1117	0.7383	0.9614	0.1179	0.763	1.211	0.05983	0.05901	0.01545	0.9011	1.015	0.118	0.8052	1.279
193		rs4238773	55040438	A	G	0.3202	0.3175	0.04221	0.8372	1.012	0.06019	0.8998	1.139	0.3291	0.3225	0.2515	0.616	1.03	0.05954	0.9168	1.158
194	Block 46	rs12927600	55045947	A	C	0.2907	0.2821	0.461	0.4971	1.043	0.06199	0.9237	1.178	0.2848	0.2751	0.5983	0.4392	1.049	0.06218	0.9289	1.185
195		rs4238775	55054844	G	A	0.08145	0.08985	1.138	0.2862	0.8982	0.1007	0.7374	1.094	0.08422	0.08171	0.107	0.7436	1.034	0.1012	0.8476	1.261
196		rs13331158	55061621	C	T	0.4964	0.4833	0.8713	0.3506	1.054	0.05615	0.944	1.176	0.4819	0.4742	0.3043	0.5812	1.031	0.05589	0.9243	1.151
197	Block 47	rs4783863	55069361	C	T	0.3439	0.3422	0.01527	0.9016	1.007	0.05908	0.8972	1.131	0.3279	0.3265	0.01054	0.9182	1.006	0.05945	0.8955	1.13
198		rs8055853	55078667	C	T	0.4525	0.4439	0.3844	0.5352	1.036	0.05637	0.9272	1.157	0.4472	0.4343	0.8613	0.3534	1.054	0.05619	0.9437	1.176
199		rs4784467	55080084	T	C	0.156	0.1463	0.9319	0.3344	1.078	0.07816	0.9252	1.257	0.1557	0.1477	0.6391	0.4241	1.064	0.07788	0.9136	1.24
200	Block 48	rs6499743	55088225	T	G	0.3348	0.3303	0.1168	0.7325	1.021	0.05951	0.9082	1.147	0.3302	0.3088	2.709	0.09981	1.104	0.05991	0.9813	1.241
201		rs16954195	55093432	T	C	0.2247	0.2057	2.715	0.09943	1.119	0.06811	0.9789	1.278	0.2109	0.1974	1.43	0.2317	1.086	0.06934	0.9484	1.245
202		rs4784474	55096404	G	A	0.4828	0.4997	1.444	0.2295	0.9348	0.05609	0.8375	1.043	0.496	0.5098	0.9752	0.3234	0.9464	0.05579	0.8484	1.056
203		rs1352191	55104086	C	A	0.4385	0.4182	2.153	0.1423	1.087	0.05665	0.9725	1.214	0.4201	0.4113	0.4145	0.5197	1.037	0.05661	0.9282	1.159
204		rs7197624	55110037	A	G	0.01266	0.0147	0.3873	0.5337	0.8596	0.2434	0.5335	1.385	0.01003	0.008429	0.3545	0.5516	1.191	0.2945	0.6689	2.122
205		rs11076070	55114680	A	G	0.2681	0.2512	1.899	0.1681	1.092	0.06387	0.9635	1.238	0.26	0.256	0.1094	0.7408	1.021	0.06377	0.9013	1.157
206		rs8050248	55117552	A	G	0.3391	0.3717	5.914	0.01502	0.867	0.05871	0.7727	0.9727	0.3476	0.3563	0.4232	0.5153	0.9627	0.05838	0.8586	1.079
207		rs1825730	55122421	G	A	0.2242	0.2475	3.801	0.05124	0.8788	0.06627	0.7718	1.001	0.2423	0.2298	1.111	0.2919	1.072	0.06578	0.9421	1.219
208	Block 49	rs16954308	55150174	A	C	0.1153	0.1323	3.354	0.06704	0.8549	0.08569	0.7227	1.011	0.1415	0.1309	1.22	0.2693	1.094	0.08157	0.9326	1.284
209		rs11640550	55153815	C	A	0.1687	0.1842	2.054	0.1518	0.8987	0.07454	0.7765	1.04	0.2025	0.1846	2.579	0.1083	1.122	0.07146	0.975	1.29
210		rs11076076	55155944	T	C	0.04837	0.0481	0.002117	0.9633	1.006	0.1308	0.7785	1.3	0.05882	0.05102	1.494	0.2216	1.163	0.1233	0.913	1.48
211		rs4270172	55157679	G	A	0.2175	0.2381	3.082	0.07917	0.889	0.06706	0.7795	1.014	0.2634	0.2422	3.028	0.08186	1.118	0.06434	0.9859	1.269
212		rs8060698	55161456	T	C	0.1053	0.1169	1.711	0.1908	0.8894	0.08962	0.7461	1.06	0.1297	0.114	2.923	0.0873	1.158	0.08575	0.9787	1.37
213	Block 50	rs12917822	55165407	A	G	0.3233	0.3196	0.08206	0.7745	1.017	0.06015	0.9042	1.145	0.3111	0.3375	4.083	0.04332	0.8866	0.05957	0.7889	0.9964
214		rs8064192	55165921	A	C	0.4665	0.4823	1.266	0.2606	0.9388	0.05616	0.8409	1.048	0.4903	0.4973	0.2542	0.6141	0.9723	0.05579	0.8716	1.085
215	Block 51	rs1486735	55180092	G	A	0.4272	0.4309	0.06904	0.7927	0.9852	0.05665	0.8817	1.101	0.4428	0.4428	3.267e-05	0.9954	1	0.05615	0.8961	1.117
216		rs745112	55181561	A	C	0.1814	0.2014	3.173	0.07488	0.8791	0.07237	0.7628	1.013	0.2192	0.2047	1.582	0.2085	1.091	0.06921	0.9526	1.249
217	Block 52	rs1552426	55194324	C	A	0.2944	0.2728	2.933	0.08677	1.112	0.06219	0.9847	1.257	0.287	0.2873	0.0005427	0.9814	0.9986	0.06169	0.8848	1.127
218		rs7187108	55199498	T	G	0.1849	0.1961	1.024	0.3116	0.9302	0.07154	0.8085	1.07	0.187	0.1948	0.5085	0.4758	0.9507	0.07092	0.8273	1.092
219		rs8054239	55201013	C	T	0.4286	0.4058	2.713	0.09951	1.098	0.05684	0.9824	1.228	0.4234	0.4197	0.07265	0.7875	1.015	0.05649	0.9089	1.134
220		rs11076081	55206573	C	T	0.3847	0.3955	0.6161	0.4325	0.9559	0.05751	0.854	1.07	0.388	0.3846	0.05939	0.8075	1.014	0.0573	0.9063	1.135
221		rs2200537	55211634	T	C	0.2364	0.2265	0.7146	0.3979	1.058	0.06641	0.9286	1.205	0.2396	0.2378	0.02393	0.8771	1.01	0.06544	0.8886	1.148
222		rs9922031	55216971	A	G	0.1831	0.1971	1.606	0.2051	0.9132	0.07165	0.7936	1.051	0.1865	0.1952	0.6333	0.4262	0.9451	0.0709	0.8225	1.086
223	Block 53	rs1486733	55231907	T	C	0.3761	0.3959	2.097	0.1476	0.9199	0.05767	0.8216	1.03	0.393	0.3964	0.06464	0.7993	0.9856	0.05709	0.8813	1.102
224		rs12934198	55235214	A	G	0.1234	0.1029	5.416	0.01995	1.228	0.08831	1.033	1.46	0.1029	0.09911	0.2069	0.6492	1.043	0.09272	0.8697	1.251
225		rs2588996	55238808	G	A	0.04159	0.04041	0.04492	0.8321	1.03	0.1413	0.7812	1.359	0.03913	0.03993	0.02162	0.8831	0.9792	0.1431	0.7398	1.296
226	Block 54	rs2171262	55239232	C	T	0.1976	0.1747	4.426	0.03539	1.163	0.07189	1.01	1.339	0.1751	0.173	0.0397	0.8421	1.015	0.07358	0.8785	1.172
227		rs17291845	55245037	A	G	0.1582	0.1357	5.2	0.02258	1.197	0.07902	1.025	1.398	0.136	0.1322	0.1613	0.688	1.033	0.08192	0.8801	1.213
228		rs7204268	55253123	T	G	0.4869	0.499	0.7459	0.3878	0.9527	0.05609	0.8535	1.063	0.502	0.4938	0.3472	0.5557	1.033	0.05578	0.9264	1.153
229		rs2397376	55253790	T	C	0.4869	0.499	0.7461	0.3877	0.9527	0.05609	0.8535	1.063	0.502	0.4929	0.4262	0.5139	1.037	0.05578	0.9297	1.157
230		rs9928598	55264697	A	G	0.3174	0.3297	0.878	0.3487	0.9453	0.05998	0.8405	1.063	0.3284	0.3385	0.5883	0.4431	0.9557	0.05914	0.8511	1.073
231	Block 55	rs12050985	55285845	C	A	0.07873	0.08328	0.3512	0.5534	0.9408	0.103	0.7687	1.151	0.09249	0.0968	0.279	0.5974	0.9509	0.09524	0.789	1.146
232		rs4784510	55304203	G	A	0.1632	0.1593	0.142	0.7063	1.029	0.07618	0.8864	1.195	0.1507	0.1668	2.503	0.1136	0.8865	0.07618	0.7636	1.029
233		rs1437449	55306430	T	C	0.3679	0.3463	2.593	0.1074	1.099	0.0585	0.9797	1.232	0.3358	0.3505	1.234	0.2666	0.9368	0.05872	0.835	1.051
234	Block 56	rs16954658	55311294	T	G	0.07595	0.08083	0.4174	0.5182	0.9347	0.1046	0.7615	1.147	0.08523	0.07808	0.87	0.3509	1.1	0.1022	0.9003	1.344
235		rs991057	55314110	T	C	0.4982	0.4863	0.7191	0.3964	1.049	0.05608	0.9395	1.171	0.4766	0.4814	0.1168	0.7325	0.9811	0.05583	0.8794	1.095
236		rs30922	55315836	G	T	0.3274	0.3273	8.923e-05	0.9925	1.001	0.05978	0.8899	1.125	0.3234	0.3177	0.1952	0.6586	1.027	0.05979	0.9132	1.154
237		rs30923	55316496	A	G	0.4403	0.4556	1.196	0.2741	0.9402	0.0564	0.8418	1.05	0.4576	0.4547	0.04081	0.8399	1.011	0.056	0.9062	1.129
238	Block 57	rs11860394	55326804	G	A	0.3612	0.3457	1.343	0.2465	1.07	0.05862	0.9541	1.201	0.3436	0.3616	1.827	0.1765	0.9242	0.05834	0.8243	1.036
239		rs31045	55334034	T	C	0.4774	0.4626	1.123	0.2893	1.061	0.05618	0.9507	1.185	0.4632	0.4747	0.68	0.4096	0.955	0.05589	0.8559	1.066
240		rs31046	55334783	A	G	0.1777	0.1797	0.03554	0.8505	0.9863	0.07321	0.8545	1.138	0.1788	0.1704	0.6347	0.4256	1.06	0.07359	0.918	1.225
241		rs6499755	55341135	C	T	0.3436	0.3132	5.353	0.02069	1.148	0.05965	1.021	1.29	0.3171	0.3363	2.166	0.1411	0.9163	0.05943	0.8155	1.029
242		rs893263	55349837	T	G	0.03571	0.03874	0.3239	0.5693	0.9189	0.1486	0.6867	1.23	0.03944	0.03416	1	0.3173	1.161	0.1492	0.8664	1.555
243	Block 58	rs31064	55350601	G	A	0.2323	0.2391	0.3264	0.5678	0.9629	0.06614	0.8458	1.096	0.2406	0.2227	2.312	0.1284	1.106	0.06627	0.9713	1.259
244		rs4784523	55356697	C	T	0.4159	0.4362	2.14	0.1435	0.9204	0.05674	0.8235	1.029	0.4322	0.4321	5.275e-06	0.9982	1	0.0563	0.8956	1.117
245		rs31103	55373850	T	C	0.3119	0.2963	1.468	0.2257	1.077	0.06091	0.9554	1.213	0.2888	0.3088	2.465	0.1164	0.9089	0.06088	0.8066	1.024
246		rs31104	55374309	G	A	0.3226	0.3082	1.222	0.2691	1.069	0.06041	0.9497	1.203	0.2996	0.3191	2.279	0.1311	0.9129	0.0604	0.8109	1.028
247	Block 59	rs360774	55401333	C	T	0.255	0.2614	0.2709	0.6027	0.9672	0.06412	0.853	1.097	0.2666	0.2635	0.06114	0.8047	1.016	0.06324	0.8974	1.15
248		rs30905	55417219	T	C	0.2952	0.2916	0.08067	0.7764	1.018	0.06156	0.902	1.148	0.2821	0.3026	2.616	0.1058	0.9057	0.06126	0.8032	1.021
249		rs12918370	55424127	A	G	0.2297	0.2255	0.1281	0.7204	1.024	0.06684	0.8984	1.168	0.2089	0.226	2.225	0.1358	0.9042	0.06753	0.7921	1.032
250		rs7199709	55436813	C	T	0.3653	0.3591	0.2138	0.6438	1.027	0.05832	0.9164	1.152	0.3529	0.3625	0.5081	0.476	0.9594	0.05817	0.856	1.075
251		rs1370385	55441341	C	T	0.3846	0.3794	0.1488	0.6997	1.023	0.05775	0.9131	1.145	0.371	0.3832	0.8211	0.3649	0.9491	0.05763	0.8477	1.063
252		rs9926841	55452383	G	A	0.3228	0.3166	0.2215	0.6379	1.029	0.0601	0.9144	1.157	0.3105	0.3296	2.169	0.1408	0.9158	0.05974	0.8146	1.03
253		rs1610101	55460729	A	G	0.321	0.3163	0.1283	0.7202	1.022	0.06016	0.9081	1.15	0.3282	0.3163	0.8299	0.3623	1.056	0.05973	0.9393	1.187
254	Block 60	rs1420227	55465544	C	T	0.2604	0.2667	0.2609	0.6095	0.968	0.06369	0.8544	1.097	0.2684	0.2582	0.6849	0.4079	1.054	0.06339	0.9307	1.193
255		rs8045690	55471946	C	T	0.2794	0.2779	0.01417	0.9052	1.007	0.06253	0.8913	1.139	0.2834	0.2737	0.5993	0.4388	1.049	0.06227	0.9288	1.186
256		rs2540707	55472551	C	A	0.3608	0.358	0.04347	0.8348	1.012	0.05843	0.9027	1.135	0.3626	0.3474	1.304	0.2535	1.069	0.05834	0.9534	1.198
257		rs2576542	55479952	T	C	0.09058	0.09003	0.004728	0.9452	1.007	0.09789	0.831	1.22	0.09216	0.08925	0.131	0.7174	1.036	0.0973	0.856	1.253
258		rs11643666	55490089	A	G	0.2136	0.2231	0.6708	0.4128	0.9458	0.068	0.8278	1.081	0.2199	0.2071	1.242	0.265	1.079	0.06825	0.9439	1.233
259	Block 61	rs7184310	55491302	G	T	0.4344	0.4318	0.03422	0.8532	1.011	0.0566	0.9044	1.129	0.4341	0.4264	0.3157	0.5742	1.032	0.05635	0.9242	1.153
260		rs9936365	55492809	C	T	0.2108	0.1926	2.609	0.1062	1.119	0.06982	0.9762	1.284	0.1981	0.2018	0.1073	0.7432	0.9774	0.06981	0.8524	1.121
261		rs837537	55496628	T	G	0.1486	0.1376	1.238	0.2659	1.093	0.08001	0.9344	1.279	0.1433	0.1413	0.0421	0.8374	1.017	0.07994	0.8691	1.189
262		rs7187242	55499994	C	T	0.1835	0.182	0.01952	0.8889	1.01	0.07253	0.8763	1.164	0.1775	0.1815	0.1386	0.7097	0.9733	0.07264	0.8442	1.122
