# Supplementary material for: Genetic association of FTO/IRX region with obesity and overweight in the Polish population
Source: PLoS One. 2017 Jun 29;12(6):e0180295. doi: 10.1371/journal.pone.0180295 (PMC5491248; doi:10.1371/journal.pone.0180295)
Supplement: S7 Table — SNP—rs number of tested SNP; BP—Physical position of tested SNP on chromosome 16; A, B—Minor and major allele names, respectively (based on whole sample); F_A—Frequency of MAF in cases; F_U—Frequency of MAF allele in controls; CHISQ—Basic allelic test chi-square (1df); P—Asymptotic p-value for this test; OR—Estimated odds ratio (for A, i.e. B is reference); L95—Lower bound of 95% confidence interval for odds ratio; U95—Upper bound of 95% confidence interval for odds ratio. Bold font denotes markers with statistically significant p values. (XLSX) [file pone.0180295.s011.xlsx]

## Sheet: Arkusz1
						ALL (N=5559)
	BLOCK	SNP	BP	A	B	F_A	F_U	CHISQ	P	OR	SE	L95	U95
1	Block 1	rs1131220	53503934	A	G	0.4578	0.4357	2.404	0.121	1.093	0.05763	0.9767	1.224
2		rs3809634	53538157	C	T	0.3358	0.3106	3.589	0.05815	1.122	0.06094	0.996	1.265
3	Block 2	rs3095631	53545800	C	T	0.4595	0.4622	0.03465	0.8523	0.9893	0.05763	0.8837	1.108
4		rs17194040	53550898	A	G	0.2729	0.2763	0.0707	0.7903	0.9831	0.06415	0.8669	1.115
5	Block 3	rs1861556	53558150	T	G	0.335	0.3394	0.1039	0.7472	0.9807	0.06055	0.8709	1.104
6		rs9788828	53577519	T	G	0.2455	0.2574	0.8962	0.3438	0.9384	0.06718	0.8226	1.07
7		rs16952304	53578713	G	A	0.05353	0.0576	0.3776	0.5389	0.9253	0.1263	0.7224	1.185
8		rs7193898	53584921	A	G	0.2629	0.275	0.9065	0.341	0.9402	0.06476	0.8281	1.067
9		rs1362572	53587920	A	G	0.3162	0.3325	1.476	0.2244	0.9282	0.06132	0.8231	1.047
10		rs12599436	53593871	A	G	0.05332	0.05716	0.3394	0.5602	0.929	0.1263	0.7253	1.19
11		rs1946155	53634295	T	C	0.2836	0.2948	0.7437	0.3885	0.9469	0.06328	0.8364	1.072
12		rs4784320	53636000	A	G	0.01694	0.01963	0.4739	0.4912	0.8607	0.2181	0.5613	1.32
13		rs12443767	53638340	C	T	0.02324	0.03011	2.079	0.1494	0.7665	0.1849	0.5335	1.101
14		rs3213758	53639438	T	C	0.05772	0.05945	0.06623	0.7969	0.969	0.1222	0.7626	1.231
15		rs17214955	53645976	T	C	0.1832	0.1914	0.5349	0.4646	0.9476	0.07365	0.8202	1.095
16		rs8050354	53649168	T	C	0.3103	0.3298	2.11	0.1463	0.9144	0.06162	0.8104	1.032
17	Block 4	rs139974543	53653005	C	G	0.02133	0.02477	0.6189	0.4314	0.858	0.1948	0.5857	1.257
18		rs2111119	53671754	T	C	0.07403	0.07908	0.4341	0.51	0.931	0.1085	0.7527	1.152
19	Block 5	rs2302677	53682949	T	C	0.02698	0.02515	0.1632	0.6863	1.075	0.178	0.7581	1.523
20		rs9934800	53688494	C	T	0.04711	0.04851	0.05216	0.8194	0.9697	0.1346	0.7448	1.263
21		rs5005161	53698676	C	T	0.1054	0.1082	0.1025	0.7489	0.9707	0.09289	0.8091	1.165
22	Block 6	rs7205986	53755146	A	G	0.4818	0.4971	1.15	0.2835	0.9405	0.05723	0.8407	1.052
23		rs1421084	53757740	G	A	0.01631	0.01696	0.03104	0.8602	0.9612	0.2248	0.6187	1.493
24		rs7203521	53769293	G	A	0.3833	0.4064	2.723	0.09893	0.9077	0.05868	0.8091	1.018
25		rs6499640	53769677	G	A	0.3833	0.4064	2.723	0.09893	0.9077	0.05868	0.8091	1.018
26		rs4396532	53773047	A	G	0.05276	0.06051	1.326	0.2495	0.8648	0.1262	0.6752	1.108
27	Block 7	rs1861868	53790402	A	G	0.4592	0.4636	0.09448	0.7586	0.9825	0.05738	0.878	1.099
28		rs1075440	53790906	G	A	0.3664	0.3601	0.2095	0.6471	1.028	0.05941	0.9146	1.154
29		rs13334933	53795636	G	A	0.1443	0.1517	0.5207	0.4705	0.9432	0.08102	0.8047	1.106
30	Block 8	rs9930333	53799977	G	T	0.5176	0.4693	11.4	0.0007326	1.213	0.05725	1.084	1.357
31		rs9939973	53800568	A	G	0.5176	0.4695	11.31	0.0007709	1.212	0.05725	1.083	1.356
32		rs9940128	53800754	A	G	0.5188	0.4703	11.55	0.000679	1.215	0.05726	1.086	1.359
33		rs1421085	53800954	C	T	0.5069	0.4516	15.03	0.0001057	1.248	0.05727	1.116	1.397
34		rs16952520	53803038	G	A	0.03894	0.04631	1.553	0.2127	0.8346	0.1453	0.6277	1.11
35		rs1558902	53803574	A	T	0.5075	0.4509	15.72	7.354e-05	1.255	0.05734	1.122	1.404
36		rs10852521	53804965	T	C	0.4084	0.4476	7.611	0.005802	0.8521	0.05803	0.7605	0.9548
37		rs1121980	53809247	T	C	0.5176	0.4699	11.13	0.0008491	1.21	0.05725	1.082	1.354
38		rs7193144	53810686	C	T	0.4812	0.436	10.12	0.001467	1.2	0.05734	1.072	1.343
39		rs17817449	53813367	G	T	0.4818	0.436	10.37	0.00128	1.203	0.05737	1.075	1.346
40		rs11075987	53815161	T	G	0.4335	0.4649	4.864	0.02742	0.8807	0.05763	0.7866	0.986
41		rs8050136	53816275	A	C	0.4818	0.4355	10.58	0.001145	1.205	0.05737	1.077	1.348
42		rs9935401	53816838	A	G	0.4812	0.4356	10.29	0.001336	1.202	0.05734	1.074	1.345
43		rs9936385	53819169	C	T	0.4812	0.4356	10.28	0.001344	1.202	0.05734	1.074	1.345
44		rs9926289	53820503	A	G	0.4812	0.4354	10.38	0.001275	1.203	0.05734	1.075	1.346
45		rs76804286	53820512	A	G	0.01004	0.01162	0.2763	0.5991	0.8622	0.2823	0.4958	1.499
46		rs9939609	53820527	A	T	0.4812	0.4354	10.39	0.001268	1.203	0.05735	1.075	1.346
47		rs9941349	53825488	T	C	0.4918	0.4512	8.128	0.004358	1.177	0.05727	1.052	1.317
48		rs7190492	53828752	A	G	0.3189	0.3423	3.003	0.08309	0.8994	0.0612	0.7977	1.014
49		rs9930506	53830465	G	A	0.51	0.467	9.063	0.002609	1.188	0.05724	1.062	1.329
50		rs9922708	53831146	T	C	0.5089	0.4679	8.155	0.004294	1.178	0.05749	1.053	1.319
51		rs9922619	53831771	T	G	0.5082	0.467	8.293	0.003979	1.179	0.05733	1.054	1.32
52		rs8044769	53839135	T	C	0.4134	0.4497	6.524	0.01065	0.8625	0.05794	0.7699	0.9662
53		rs12149832	53842908	A	G	0.4793	0.4285	12.82	0.0003434	1.228	0.05738	1.097	1.374
54	Block 9	rs10852523	53858954	C	T	0.3654	0.366	0.001796	0.9662	0.9975	0.05945	0.8878	1.121
55		rs3826169	53860481	C	T	0.2378	0.2372	0.001922	0.965	1.003	0.06719	0.8792	1.144
56		rs8061518	53861024	G	A	0.3962	0.3952	0.004427	0.947	1.004	0.05898	0.8943	1.127
57		rs10521307	53865701	C	T	0.3306	0.3425	0.7759	0.3784	0.948	0.06067	0.8417	1.068
58		rs7203572	53869366	C	A	0.183	0.1879	0.1846	0.6674	0.9686	0.07435	0.8372	1.121
59		rs17819033	53873103	T	G	0.1826	0.1852	0.05598	0.813	0.9827	0.07395	0.8501	1.136
60	Block 10	rs7205009	53876444	T	C	0.4176	0.4053	0.7687	0.3806	1.052	0.05812	0.939	1.179
61		rs2160481	53884113	C	T	0.2079	0.1978	0.7822	0.3765	1.065	0.07082	0.9267	1.223
62	Block 11	rs4784329	53910261	C	A	0.4511	0.4529	0.01722	0.8956	0.9925	0.05747	0.8868	1.111
63		rs7191718	53911023	C	T	0.463	0.4735	0.5438	0.4608	0.9586	0.05734	0.8567	1.073
64		rs9934504	53916879	A	G	0.1267	0.1345	0.6466	0.4213	0.9336	0.08547	0.7896	1.104
65		rs9929152	53939403	G	A	0.1888	0.2002	0.9883	0.3202	0.9303	0.07271	0.8067	1.073
66		rs12232391	53953119	G	T	0.3977	0.3847	0.8735	0.35	1.056	0.05851	0.9418	1.185
67		rs9924072	53966063	G	A	0.3607	0.38	1.927	0.165	0.9208	0.05941	0.8196	1.035
68		rs12933996	53976662	G	A	0.3459	0.3624	1.447	0.2291	0.9303	0.06004	0.8271	1.047
69	Block 12	rs17224310	53990953	T	C	0.2183	0.1995	2.666	0.1025	1.121	0.06978	0.9774	1.285
70		rs17823199	53998930	C	T	0.4969	0.4872	0.4542	0.5004	1.039	0.05721	0.9291	1.163
71		rs7194907	54003483	T	C	0.4435	0.4539	0.5251	0.4687	0.9592	0.05754	0.8569	1.074
72	Block 13	rs6499662	54026739	G	A	0.3649	0.3881	2.782	0.09531	0.9059	0.05927	0.8065	1.017
73		rs12596210	54027971	C	T	0.1261	0.1191	0.5652	0.4522	1.067	0.08666	0.9006	1.265
74		rs8046658	54031563	C	T	0.4235	0.4137	0.4815	0.4877	1.041	0.05792	0.9293	1.166
75		rs7200972	54036352	G	A	0.3756	0.3691	0.2242	0.6359	1.028	0.05914	0.9158	1.155
76	Block 14	rs9925908	54038336	T	C	0.1888	0.1921	0.08672	0.7684	0.9787	0.07296	0.8483	1.129
77		rs12931859	54039486	T	C	0.1217	0.12	0.03183	0.8584	1.016	0.08759	0.8555	1.206
78	Block 15	rs7194243	54056159	T	C	0.2773	0.2538	3.509	0.06102	1.128	0.06432	0.9944	1.28
79		rs4784351	54075698	G	A	0.3469	0.3401	0.2511	0.6163	1.031	0.06015	0.916	1.16
80		rs2540781	54087859	A	C	0.1285	0.116	1.811	0.1784	1.123	0.08652	0.9482	1.331
81		rs856973	54093181	T	G	0.0566	0.05038	0.961	0.3269	1.131	0.1256	0.8842	1.446
82		rs2003583	54100006	A	G	0.2754	0.2658	0.5734	0.4489	1.05	0.06419	0.9257	1.191
83	Block 16	rs16953002	54114824	A	G	0.1637	0.1738	0.8791	0.3485	0.9305	0.07687	0.8003	1.082
84		rs708258	54115369	G	A	0.4661	0.4621	0.08035	0.7768	1.016	0.05734	0.9083	1.137
85		rs1008400	54119892	T	C	0.4849	0.4893	0.09412	0.759	0.9826	0.05722	0.8784	1.099
86		rs11646512	54120952	A	G	0.4905	0.495	0.09735	0.755	0.9823	0.05736	0.8778	1.099
87		rs11863548	54123512	A	G	0.2909	0.276	1.35	0.2453	1.076	0.06332	0.9507	1.219
88		rs2665271	54127879	G	A	0.4906	0.4769	0.9143	0.339	1.056	0.05723	0.9442	1.182
89		rs2689264	54137980	T	C	0.1903	0.1855	0.1839	0.668	1.032	0.07306	0.8942	1.191
90	Block 17	rs8053279	54151179	G	A	0.4473	0.438	0.4249	0.5145	1.038	0.05755	0.9275	1.162
91		rs8063722	54166636	C	T	0.3864	0.3836	0.0427	0.8363	1.012	0.05875	0.9021	1.136
92		rs879679	54175645	C	T	0.1788	0.177	0.02793	0.8673	1.013	0.07485	0.8744	1.173
93	Block 18	rs1610237	54179910	A	G	0.4165	0.4052	0.6366	0.425	1.047	0.05812	0.9347	1.174
94		rs8054310	54187651	C	T	0.3701	0.372	0.01722	0.8956	0.9923	0.05922	0.8835	1.114
95	Block 19	rs2542674	54206026	G	A	0.473	0.479	0.1769	0.6741	0.9762	0.05728	0.8725	1.092
96		rs2689258	54208856	T	G	0.2804	0.2989	2.006	0.1566	0.9141	0.06339	0.8073	1.035
97		rs1033046	54217720	G	A	0.431	0.4135	1.54	0.2147	1.074	0.05783	0.9593	1.203
98	Block 20	rs2010410	54231250	C	T	0.2177	0.2191	0.01483	0.9031	0.9916	0.06926	0.8657	1.136
99		rs9921416	54244754	C	T	0.4677	0.4697	0.02056	0.886	0.9918	0.05761	0.8859	1.11
100		rs17835974	54253020	T	C	0.3061	0.3098	0.07773	0.7804	0.9829	0.062	0.8704	1.11
101	Block 21	rs4783830	54255346	A	G	0.3398	0.3429	0.05227	0.8192	0.9863	0.06038	0.8762	1.11
102		rs8060235	54265765	A	G	0.4272	0.4367	0.4501	0.5023	0.962	0.05778	0.859	1.077
103	Block 22	rs16953241	54274020	A	G	0.08156	0.07739	0.2934	0.588	1.059	0.1051	0.8615	1.301
104		rs16953243	54274354	C	A	0.1769	0.1763	0.003619	0.952	1.005	0.07497	0.8672	1.164
105		rs17253832	54274562	C	T	0.0953	0.0988	0.1678	0.6821	0.9608	0.09765	0.7934	1.163
106		rs7200222	54293129	T	G	0.08093	0.07736	0.2157	0.6424	1.05	0.1054	0.8542	1.291
107		rs8049962	54294206	C	T	0.1964	0.1878	0.578	0.4471	1.056	0.07229	0.9169	1.217
108		rs10521300	54299503	A	G	0.08093	0.07698	0.2651	0.6066	1.056	0.1054	0.8587	1.298
109		rs16953283	54300172	T	C	0.08093	0.07622	0.38	0.5376	1.067	0.1055	0.8678	1.312
110	Block 23	rs1126960	54318172	A	C	0.2403	0.2182	3.442	0.06356	1.133	0.06748	0.9929	1.294
111		rs1868689	54323268	A	G	0.3068	0.2989	0.3611	0.5479	1.038	0.06213	0.919	1.172
112		rs17176417	54327043	C	A	0.1581	0.1597	0.02299	0.8795	0.9882	0.07832	0.8476	1.152
113		rs1079368	54334280	C	T	0.2525	0.2575	0.1619	0.6874	0.9739	0.06577	0.8561	1.108
114	Block 24	rs1004299	54343840	C	T	0.4944	0.4933	0.005144	0.9428	1.004	0.0572	0.8976	1.123
115		rs1004930	54345296	G	A	0.2396	0.2303	0.6026	0.4376	1.054	0.06722	0.9235	1.202
116		rs12930159	54349257	T	G	0.1154	0.1214	0.4095	0.5222	0.9446	0.08905	0.7933	1.125
117	Block 25	rs729633	54352290	T	C	0.1688	0.1597	0.743	0.3887	1.068	0.07676	0.9192	1.242
118		rs8056104	54355601	T	G	0.3896	0.3838	0.1749	0.6758	1.025	0.05868	0.9135	1.15
119	Block 26	rs2388632	54359850	G	A	0.1537	0.1423	1.273	0.2592	1.094	0.0799	0.9357	1.28
120		rs7193399	54364647	C	T	0.1619	0.1601	0.02927	0.8642	1.013	0.07773	0.8702	1.18
121		rs11076030	54365454	T	C	0.3099	0.2974	0.9041	0.3417	1.061	0.06201	0.9393	1.198
122		rs12932839	54374448	C	T	0.2265	0.2088	2.268	0.1321	1.109	0.06881	0.9692	1.269
123		rs7191827	54388670	G	A	0.1593	0.1479	1.26	0.2616	1.092	0.07871	0.9362	1.275
124	Block 27	rs8050506	54413730	A	G	0.1274	0.1393	1.478	0.224	0.9018	0.08506	0.7633	1.065
125		rs11639567	54415702	G	A	0.4554	0.467	0.6601	0.4165	0.9544	0.05744	0.8528	1.068
126		rs17257349	54421825	A	G	0.3312	0.3325	0.008826	0.9252	0.9943	0.06075	0.8827	1.12
127		rs7203944	54438254	G	A	0.1556	0.1673	1.221	0.2691	0.9171	0.07838	0.7865	1.069
128		rs1420303	54439522	C	A	0.1248	0.1343	0.961	0.3269	0.9192	0.08591	0.7768	1.088
129		rs1530793	54447966	A	G	0.4109	0.4255	1.065	0.302	0.9418	0.05806	0.8405	1.055
130	Block 28	rs4784379	54453976	A	G	0.2274	0.2477	2.743	0.0977	0.8938	0.06781	0.7826	1.021
131		rs7189231	54464218	G	T	0.1568	0.1699	1.502	0.2203	0.9088	0.07808	0.7798	1.059
132	Block 29	rs9972796	54464336	C	A	0.3837	0.3627	2.306	0.1289	1.094	0.05918	0.9742	1.229
133		rs1420285	54473072	C	T	0.426	0.3954	4.755	0.02921	1.135	0.05799	1.013	1.271
134	Block 30	rs4784390	54485833	G	T	0.2289	0.2483	2.478	0.1154	0.8989	0.06772	0.7872	1.027
135		rs12931301	54486421	T	C	0.2575	0.2745	1.78	0.1822	0.9168	0.06513	0.8069	1.042
136		rs12447674	54492183	G	A	0.2629	0.2572	0.2014	0.6536	1.03	0.06508	0.9063	1.17
137	Block 31	rs9921518	54494424	A	G	0.2403	0.2645	3.734	0.05331	0.8795	0.06645	0.7721	1.002
138		rs4783845	54497854	T	C	0.239	0.2618	3.331	0.068	0.8856	0.0666	0.7772	1.009
139		rs17200070	54502562	G	A	0.2334	0.207	5.065	0.02441	1.166	0.06832	1.02	1.333
140		rs11640012	54503953	T	C	0.07465	0.06726	1.04	0.3078	1.119	0.1101	0.9016	1.388
141	Block 32	rs12929998	54514123	C	A	0.1982	0.2048	0.3285	0.5666	0.9598	0.07153	0.8343	1.104
142		rs733017	54517482	C	T	0.4103	0.4194	0.4172	0.5183	0.9632	0.0581	0.8595	1.079
143		rs716083	54527384	C	A	0.4849	0.4975	0.774	0.379	0.9509	0.05722	0.85	1.064
144	Block 33	rs751214	54542033	G	T	0.1656	0.1694	0.1245	0.7242	0.9733	0.07677	0.8373	1.131
145		rs1362437	54550169	A	G	0.3582	0.337	2.456	0.1171	1.098	0.05985	0.9767	1.235
146	Block 34	rs749622	54573024	T	C	0.3927	0.3668	3.512	0.06093	1.116	0.05874	0.9949	1.253
147		rs8059628	54578328	A	C	0.2089	0.2229	1.4	0.2367	0.9205	0.06998	0.8026	1.056
148		rs12921739	54579967	T	C	0.2389	0.2494	0.7223	0.3954	0.9444	0.06738	0.8275	1.078
149	Block 35	rs1201336	54596413	T	C	0.308	0.3147	0.2541	0.6142	0.9693	0.06186	0.8586	1.094
150		rs1186817	54598514	C	T	0.2114	0.2207	0.611	0.4344	0.9469	0.06979	0.8259	1.086
151		rs1874025	54599743	T	C	0.4793	0.4624	1.395	0.2376	1.07	0.05728	0.9564	1.197
152		rs8045161	54603152	C	T	0.4617	0.4373	2.961	0.0853	1.104	0.05744	0.9863	1.235
153		rs1908219	54603266	A	G	0.467	0.488	2.147	0.1429	0.919	0.05766	0.8208	1.029
154		rs8051442	54605600	A	G	0.06148	0.06367	0.09882	0.7532	0.9634	0.1186	0.7636	1.216
155	Block 36	rs1882591	54615410	G	A	0.2177	0.223	0.2001	0.6547	0.9695	0.06917	0.8466	1.11
156		rs1151277	54620503	T	C	0.1129	0.1246	1.562	0.2113	0.8942	0.0895	0.7503	1.066
157		rs11861365	54623529	A	G	0.1085	0.1073	0.02	0.8875	1.013	0.09205	0.8459	1.213
158	Block 37	rs2388773	54636780	C	A	0.1388	0.146	0.5045	0.4775	0.9432	0.08236	0.8026	1.108
159		rs1493897	54667698	A	C	0.1393	0.1383	0.008933	0.9247	1.008	0.08266	0.8571	1.185
160	Block 38	rs8044756	54676323	A	G	0.4893	0.4838	0.1493	0.6992	1.022	0.05728	0.9138	1.144
161		rs1861532	54677513	T	C	0.2572	0.2492	0.4137	0.5201	1.043	0.06559	0.9173	1.186
162	Block 39	rs11639521	54709210	G	A	0.4849	0.4869	0.01783	0.8938	0.9924	0.05722	0.8871	1.11
163		rs17205999	54727937	A	G	0.3187	0.3383	2.111	0.1462	0.915	0.06117	0.8116	1.032
164		rs16953856	54729522	G	A	0.2146	0.1995	1.712	0.1908	1.096	0.07011	0.9553	1.258
165		rs1420562	54733746	A	G	0.4711	0.4958	2.977	0.08447	0.9059	0.05727	0.8097	1.014
166		rs2388807	54737459	A	G	0.16	0.1673	0.475	0.4907	0.9479	0.0777	0.814	1.104
167		rs1420553	54745610	A	G	0.2422	0.2506	0.4633	0.4961	0.9557	0.06658	0.8388	1.089
168	Block 40	rs1861538	54752863	G	A	0.244	0.228	1.77	0.1833	1.093	0.06696	0.9587	1.246
169		rs4784415	54770232	T	C	0.3105	0.3072	0.06534	0.7982	1.016	0.06185	0.9	1.147
170		rs12444481	54770445	T	C	0.1043	0.08651	4.675	0.0306	1.229	0.09559	1.019	1.482
171		rs1548912	54776603	T	C	0.3777	0.374	0.06833	0.7938	1.016	0.05902	0.9046	1.14
172	Block 41	rs7499390	54780370	T	C	0.345	0.322	2.941	0.08634	1.109	0.06041	0.9853	1.249
173		rs4622506	54790801	C	T	0.4348	0.4112	2.79	0.09485	1.101	0.05779	0.9834	1.233
174		rs4257585	54793796	T	C	0.3526	0.3716	1.899	0.1682	0.921	0.0597	0.8193	1.035
175		rs4440156	54794101	T	C	0.4172	0.3915	3.37	0.0664	1.113	0.05814	0.9928	1.247
176		rs7198507	54796410	A	G	0.3338	0.31	3.187	0.07421	1.115	0.06093	0.9894	1.256
177	Block 42	rs9924618	54819501	G	A	0.1769	0.1754	0.02006	0.8874	1.011	0.07501	0.8725	1.171
178		rs11076057	54827785	A	G	0.3482	0.3422	0.1922	0.6611	1.027	0.06009	0.9126	1.155
179		rs4591143	54829975	A	C	0.1681	0.1619	0.3489	0.5548	1.046	0.07678	0.9002	1.216
180		rs6499720	54832113	C	T	0.49	0.4941	0.08346	0.7727	0.9836	0.05721	0.8793	1.1
181		rs4435250	54856671	T	C	0.1656	0.1641	0.02162	0.8831	1.011	0.077	0.8697	1.176
182		rs4383140	54856786	A	G	0.1374	0.1284	0.865	0.3523	1.081	0.08364	0.9175	1.273
183		rs4784429	54859732	T	G	0.3683	0.377	0.3948	0.5298	0.9635	0.05925	0.8578	1.082
184	Block 43	rs4555155	54887921	A	C	0.2795	0.2793	0.0001924	0.9889	1.001	0.06376	0.8833	1.134
185		rs9932117	54906895	C	A	0.256	0.2518	0.1114	0.7385	1.022	0.06562	0.8988	1.162
186		rs11076060	54948857	A	G	0.3181	0.3306	0.8719	0.3504	0.9444	0.06126	0.8375	1.065
187		rs12447300	54962136	G	A	0.1945	0.1909	0.09939	0.7526	1.023	0.07238	0.8878	1.179
188	Block 44	rs13336114	54967096	A	C	0.3439	0.3596	1.307	0.2529	0.9334	0.06028	0.8294	1.05
189		rs1133611	54968239	T	C	0.2246	0.2297	0.1808	0.6707	0.9713	0.06841	0.8494	1.111
190	Block 45	rs11076063	55025856	G	A	0.1556	0.151	0.2016	0.6534	1.036	0.07913	0.8873	1.21
191		rs11076064	55033694	T	C	0.4824	0.4836	0.007052	0.9331	0.9952	0.05726	0.8896	1.113
192		rs8060082	55034693	T	C	0.06775	0.0604	1.134	0.287	1.131	0.1153	0.9019	1.417
193		rs4238773	55040438	A	G	0.3132	0.3197	0.2351	0.6278	0.9706	0.06165	0.8601	1.095
194	Block 46	rs12927600	55045947	A	C	0.2923	0.2791	1.064	0.3023	1.067	0.06309	0.9431	1.208
195		rs4238775	55054844	G	A	0.08668	0.08635	0.001704	0.9671	1.004	0.1017	0.8227	1.226
196		rs13331158	55061621	C	T	0.5031	0.4794	2.758	0.09678	1.1	0.05725	0.983	1.23
197	Block 47	rs4783863	55069361	C	T	0.3425	0.3355	0.2712	0.6025	1.032	0.06034	0.9168	1.161
198		rs8055853	55078667	C	T	0.4511	0.4398	0.6306	0.4271	1.047	0.05751	0.9352	1.172
199		rs4784467	55080084	T	C	0.1619	0.1469	2.137	0.1438	1.121	0.07839	0.9617	1.308
200	Block 48	rs6499743	55088225	T	G	0.33	0.3211	0.444	0.5052	1.041	0.06092	0.9242	1.174
201		rs16954195	55093432	T	C	0.2177	0.2022	1.802	0.1795	1.098	0.06975	0.9578	1.259
202		rs4784474	55096404	G	A	0.4737	0.504	4.505	0.03379	0.8856	0.05726	0.7916	0.9908
203		rs1352191	55104086	C	A	0.4366	0.4152	2.305	0.129	1.092	0.05775	0.9748	1.222
204		rs7197624	55110037	A	G	0.008783	0.012	1.14	0.2856	0.7293	0.2969	0.4076	1.305
205		rs11076070	55114680	A	G	0.2748	0.2532	2.962	0.08526	1.117	0.06447	0.9847	1.268
206		rs8050248	55117552	A	G	0.3356	0.3651	4.615	0.0317	0.8786	0.06029	0.7806	0.9888
207		rs1825730	55122421	G	A	0.2302	0.2399	0.6301	0.4273	0.9477	0.06771	0.8299	1.082
208	Block 49	rs16954308	55150174	A	C	0.1451	0.1317	1.889	0.1693	1.119	0.08204	0.9531	1.315
209		rs11640550	55153815	C	A	0.1983	0.1844	1.529	0.2162	1.094	0.07298	0.9486	1.263
210		rs11076076	55155944	T	C	0.04956	0.04935	0.001134	0.9731	1.004	0.1318	0.7757	1.301
211		rs4270172	55157679	G	A	0.2591	0.2399	2.44	0.1183	1.108	0.06567	0.9742	1.26
212		rs8060698	55161456	T	C	0.1355	0.1157	4.55	0.03291	1.198	0.08496	1.015	1.416
213	Block 50	rs12917822	55165407	A	G	0.3176	0.3273	0.5201	0.4708	0.9567	0.0614	0.8482	1.079
214		rs8064192	55165921	A	C	0.4987	0.4888	0.488	0.4848	1.041	0.0572	0.9304	1.164
215	Block 51	rs1486735	55180092	G	A	0.4504	0.436	1.038	0.3082	1.06	0.05753	0.9473	1.187
216		rs745112	55181561	A	C	0.2219	0.2028	2.65	0.1036	1.121	0.07007	0.977	1.286
217	Block 52	rs1552426	55194324	C	A	0.2871	0.279	0.392	0.5313	1.04	0.06339	0.9189	1.178
218		rs7187108	55199498	T	G	0.1872	0.1955	0.5413	0.4619	0.9477	0.07308	0.8212	1.094
219		rs8054239	55201013	C	T	0.426	0.4118	1.015	0.3137	1.06	0.0579	0.9463	1.187
220		rs11076081	55206573	C	T	0.3825	0.3908	0.3522	0.5529	0.9657	0.05882	0.8605	1.084
221		rs2200537	55211634	T	C	0.2378	0.2313	0.2839	0.5941	1.037	0.06733	0.9084	1.183
222		rs9922031	55216971	A	G	0.187	0.1963	0.6781	0.4102	0.9416	0.07304	0.816	1.087
223	Block 53	rs1486733	55231907	T	C	0.3957	0.3961	0.0008788	0.9764	0.9983	0.05852	0.8901	1.12
224		rs12934198	55235214	A	G	0.1154	0.1013	2.623	0.1053	1.158	0.09077	0.9695	1.384
225		rs2588996	55238808	G	A	0.03832	0.04021	0.1142	0.7354	0.9511	0.1483	0.7113	1.272
226	Block 54	rs2171262	55239232	C	T	0.1876	0.174	1.553	0.2127	1.096	0.07377	0.9487	1.267
227		rs17291845	55245037	A	G	0.1512	0.1342	2.965	0.08507	1.149	0.0808	0.9809	1.346
228		rs7204268	55253123	T	G	0.4799	0.4968	1.386	0.2391	0.9348	0.05724	0.8356	1.046
229		rs2397376	55253790	T	C	0.4799	0.4964	1.324	0.2498	0.9363	0.05723	0.8369	1.047
230		rs9928598	55264697	A	G	0.3361	0.3335	0.03697	0.8475	1.012	0.0606	0.8984	1.139
231	Block 55	rs12050985	55285845	C	A	0.07726	0.08909	2.165	0.1411	0.8561	0.1056	0.696	1.053
232		rs4784510	55304203	G	A	0.1606	0.1625	0.03374	0.8543	0.9858	0.0778	0.8464	1.148
233		rs1437449	55306430	T	C	0.3551	0.3481	0.2639	0.6074	1.031	0.05983	0.9171	1.16
234	Block 56	rs16954658	55311294	T	G	0.07654	0.07965	0.1629	0.6865	0.9577	0.1071	0.7763	1.181
235		rs991057	55314110	T	C	0.49	0.4842	0.1634	0.686	1.023	0.05721	0.9148	1.145
236		rs30922	55315836	G	T	0.3264	0.3232	0.05865	0.8086	1.015	0.06109	0.9004	1.144
237		rs30923	55316496	A	G	0.4417	0.4552	0.9082	0.3406	0.9466	0.05755	0.8457	1.06
238	Block 57	rs11860394	55326804	G	A	0.3545	0.3525	0.02013	0.8872	1.009	0.0598	0.897	1.134
239		rs31045	55334034	T	C	0.4787	0.4678	0.5815	0.4457	1.045	0.05727	0.9337	1.169
240		rs31046	55334783	A	G	0.1832	0.1757	0.4713	0.4924	1.052	0.07422	0.9098	1.217
241		rs6499755	55341135	C	T	0.3367	0.3231	1.025	0.3114	1.063	0.0607	0.9441	1.198
242		rs893263	55349837	T	G	0.03764	0.03678	0.0257	0.8726	1.024	0.1507	0.7625	1.376
243	Block 58	rs31064	55350601	G	A	0.2428	0.2321	0.7792	0.3774	1.061	0.06695	0.9304	1.21
244		rs4784523	55356697	C	T	0.4097	0.4345	3.068	0.07985	0.9033	0.05805	0.8062	1.012
245		rs31103	55373850	T	C	0.3087	0.3017	0.2818	0.5955	1.033	0.06201	0.9152	1.167
246		rs31104	55374309	G	A	0.3197	0.3129	0.2668	0.6055	1.032	0.06147	0.9151	1.164
247	Block 59	rs360774	55401333	C	T	0.2594	0.2623	0.05219	0.8193	0.9852	0.06523	0.867	1.12
248		rs30905	55417219	T	C	0.2867	0.2963	0.5432	0.4611	0.9546	0.0631	0.8435	1.08
249		rs12918370	55424127	A	G	0.2171	0.2257	0.5246	0.4689	0.9512	0.06915	0.8306	1.089
250		rs7199709	55436813	C	T	0.3545	0.3605	0.1954	0.6585	0.9739	0.05973	0.8663	1.095
251		rs1370385	55441341	C	T	0.3733	0.381	0.3117	0.5766	0.9675	0.0591	0.8617	1.086
252		rs9926841	55452383	G	A	0.3162	0.3222	0.2042	0.6514	0.9726	0.06143	0.8623	1.097
253		rs1610101	55460729	A	G	0.325	0.3163	0.4223	0.5158	1.041	0.06116	0.923	1.173
254	Block 60	rs1420227	55465544	C	T	0.2635	0.2631	0.001169	0.9727	1.002	0.06493	0.8825	1.138
255		rs8045690	55471946	C	T	0.2773	0.2761	0.00858	0.9262	1.006	0.06391	0.8875	1.14
256		rs2540707	55472551	C	A	0.3538	0.3534	0.0009201	0.9758	1.002	0.05982	0.891	1.126
257		rs2576542	55479952	T	C	0.09108	0.08969	0.02862	0.8656	1.017	0.09962	0.8366	1.236
258		rs11643666	55490089	A	G	0.2094	0.2162	0.3334	0.5637	0.9603	0.07018	0.8369	1.102
259	Block 61	rs7184310	55491302	G	T	0.4259	0.4295	0.0643	0.7998	0.9854	0.05785	0.8798	1.104
260		rs9936365	55492809	C	T	0.1994	0.1966	0.06067	0.8054	1.018	0.07175	0.8843	1.172
261		rs837537	55496628	T	G	0.143	0.1392	0.1471	0.7014	1.032	0.08192	0.8788	1.212
262		rs7187242	55499994	C	T	0.1863	0.1818	0.1687	0.6813	1.031	0.07361	0.8922	1.191
