# Supplementary material for: Genetic association of FTO/IRX region with obesity and overweight in the Polish population
Source: PLoS One. 2017 Jun 29;12(6):e0180295. doi: 10.1371/journal.pone.0180295 (PMC5491248; doi:10.1371/journal.pone.0180295)
Supplement: S8 Table — SNP—rs number of tested SNP; BP—Physical position of tested SNP on chromosome 16; A, B—Minor and major allele names, respectively (based on whole sample); F_A—Frequency of MAF in cases; F_U—Frequency of MAF allele in controls; CHISQ—Basic allelic test chi-square (1df); P—Asymptotic p-value for this test; OR—Estimated odds ratio (for A, i.e. B is reference); L95—Lower bound of 95% confidence interval for odds ratio; U95—Upper bound of 95% confidence interval for odds ratio. Bold font denotes markers with statistically significant p values. (XLSX) [file pone.0180295.s012.xlsx]

## Sheet: Arkusz1
						FEMALES								MALES
	BLOCK	SNP	BP	A	B	F_A	F_U	CHISQ	P	OR	SE	L95	U95	F_A	F_U	CHISQ	P	OR	SE	L95	U95
1	Block 1	rs1131220	53503934	A	G	0.4812	0.4323	3.269	0.07061	1.174	0.08877	0.9865	1.397	0.4371	0.4401	0.003973	0.9497	0.9946	0.08549	0.8412	1.176
2		rs3809634	53538157	C	T	0.3575	0.3055	5.019	0.02507	1.234	0.09355	1.027	1.482	0.3168	0.3174	0.0004618	0.9829	1.002	0.09103	0.8382	1.198
3	Block 2	rs3095631	53545800	C	T	0.469	0.462	0.1852	0.6669	1.039	0.08896	0.8728	1.237	0.4511	0.4624	0.06876	0.7931	0.9779	0.08531	0.8273	1.156
4		rs17194040	53550898	A	G	0.2815	0.2792	0.07862	0.7792	1.028	0.09845	0.8476	1.247	0.2653	0.2724	0.1663	0.6834	1.04	0.09592	0.8617	1.255
5	Block 3	rs1861556	53558150	T	G	0.3311	0.3327	0.1158	0.7337	1.033	0.09391	0.8589	1.241	0.3384	0.3483	0.1661	0.6836	0.9643	0.08916	0.8097	1.148
6		rs9788828	53577519	T	G	0.241	0.2515	0.06486	0.799	0.9738	0.1041	0.794	1.194	0.2494	0.2653	0.2665	0.6057	0.9504	0.09845	0.7836	1.153
7		rs16952304	53578713	G	A	0.05795	0.05567	0.08923	0.7652	1.058	0.1899	0.7295	1.536	0.04965	0.06016	2.516	0.1127	0.7419	0.1889	0.5124	1.074
8		rs7193898	53584921	A	G	0.2654	0.2682	0.01261	0.9106	1.011	0.09997	0.8314	1.23	0.2606	0.2839	0.7222	0.3954	0.9222	0.09544	0.7648	1.112
9		rs1362572	53587920	A	G	0.3231	0.324	0.05274	0.8184	1.022	0.0945	0.8492	1.23	0.3101	0.3438	2.522	0.1123	0.8661	0.09058	0.7252	1.034
10		rs12599436	53593871	A	G	0.05764	0.05544	0.1176	0.7317	1.068	0.1901	0.7355	1.55	0.04953	0.05945	2.269	0.132	0.7529	0.1891	0.5197	1.091
11		rs1946155	53634295	T	C	0.3016	0.2902	0.7632	0.3823	1.089	0.09694	0.9004	1.317	0.2677	0.3008	2.582	0.1081	0.8592	0.09447	0.7139	1.034
12		rs4784320	53636000	A	G	0.02145	0.01937	0.3208	0.5711	1.203	0.3167	0.6464	2.237	0.01297	0.01996	2.118	0.1455	0.6212	0.3412	0.3183	1.213
13		rs12443767	53638340	C	T	0.01743	0.02839	2.759	0.09671	0.6091	0.3091	0.3323	1.116	0.02837	0.03239	0.547	0.4596	0.8306	0.2502	0.5087	1.356
14		rs3213758	53639438	T	C	0.06166	0.05845	0.1063	0.7444	1.063	0.1859	0.7385	1.531	0.05425	0.06078	1.029	0.3105	0.8301	0.1834	0.5795	1.189
15		rs17214955	53645976	T	C	0.1877	0.19	0.01267	0.9104	1.013	0.1134	0.811	1.265	0.1792	0.1932	0.2028	0.6524	0.9518	0.1096	0.7679	1.18
16		rs8050354	53649168	T	C	0.319	0.3242	1.531e-05	0.9969	0.9996	0.09488	0.83	1.204	0.3026	0.3372	3.018	0.08236	0.8535	0.0912	0.7138	1.021
17	Block 4	rs139974543	53653005	C	G	0.02547	0.02505	0.1365	0.7118	1.114	0.2857	0.6361	1.95	0.01769	0.0244	1.156	0.2822	0.7177	0.3075	0.3928	1.311
18		rs2111119	53671754	T	C	0.07909	0.07749	0.002025	0.9641	1.008	0.1655	0.7284	1.394	0.06958	0.08119	2.181	0.1397	0.7872	0.1622	0.5728	1.082
19	Block 5	rs2302677	53682949	T	C	0.03351	0.02405	3.431	0.06398	1.629	0.2609	0.9769	2.716	0.02123	0.02662	0.6819	0.4089	0.7994	0.2786	0.463	1.38
20		rs9934800	53688494	C	T	0.05376	0.04789	0.6208	0.4307	1.176	0.2019	0.7918	1.747	0.04127	0.04933	1.189	0.2756	0.8037	0.204	0.5389	1.199
21		rs5005161	53698676	C	T	0.1166	0.1059	0.8053	0.3695	1.137	0.1406	0.8627	1.497	0.09552	0.1114	2.729	0.09856	0.7949	0.1399	0.6043	1.046
22	Block 6	rs7205986	53755146	A	G	0.4692	0.4977	2.594	0.1073	0.8672	0.08847	0.7292	1.031	0.4929	0.4965	0.08066	0.7764	0.9763	0.08444	0.8274	1.152
23		rs1421084	53757740	G	A	0.02011	0.0177	0.6558	0.418	1.311	0.3253	0.6928	2.479	0.01297	0.01597	0.771	0.3799	0.7512	0.3442	0.3826	1.475
24		rs7203521	53769293	G	A	0.3686	0.4081	3.787	0.05167	0.8382	0.09088	0.7015	1.002	0.3962	0.4042	0.2231	0.6367	0.9602	0.08609	0.8111	1.137
25		rs6499640	53769677	G	A	0.3686	0.4085	3.801	0.05122	0.838	0.09088	0.7012	1.001	0.3962	0.4037	0.2036	0.6518	0.962	0.0861	0.8126	1.139
26		rs4396532	53773047	A	G	0.05914	0.06367	0.1088	0.7415	0.9393	0.1878	0.6501	1.357	0.04717	0.0563	0.6608	0.4163	0.8537	0.1947	0.5829	1.25
27	Block 7	rs1861868	53790402	A	G	0.4544	0.4596	0.3037	0.5816	1.05	0.08873	0.8825	1.25	0.4634	0.4689	0.001941	0.9649	0.9963	0.08473	0.8438	1.176
28		rs1075440	53790906	G	A	0.37	0.3631	0.01119	0.9158	0.9904	0.09155	0.8277	1.185	0.3632	0.3561	0.002338	0.9614	1.004	0.08785	0.8454	1.193
29		rs13334933	53795636	G	A	0.1434	0.1521	0.4243	0.5148	0.92	0.1266	0.7178	1.179	0.145	0.1511	0.2998	0.584	0.9372	0.1189	0.7424	1.183
30	Block 8	rs9930333	53799977	G	T	0.5416	0.484	8.559	0.003438	1.296	0.08873	1.089	1.542	0.4965	0.4499	8.308	0.003947	1.276	0.08464	1.081	1.506
31		rs9939973	53800568	A	G	0.5416	0.4843	8.396	0.003761	1.293	0.08871	1.086	1.538	0.4965	0.4499	8.308	0.003947	1.276	0.08464	1.081	1.506
32		rs9940128	53800754	A	G	0.5429	0.485	8.405	0.003743	1.293	0.08871	1.087	1.538	0.4976	0.4508	8.231	0.004119	1.275	0.08462	1.08	1.504
33		rs1421085	53800954	C	T	0.5295	0.4643	10.84	0.0009943	1.338	0.08865	1.125	1.592	0.487	0.4348	10.09	0.001493	1.309	0.08483	1.108	1.546
34		rs16952520	53803038	G	A	0.04021	0.04564	0.1255	0.7231	0.9222	0.224	0.5945	1.431	0.03783	0.0472	1.468	0.2257	0.7779	0.2108	0.5146	1.176
35		rs1558902	53803574	A	T	0.5295	0.4639	11.38	0.0007406	1.349	0.08881	1.133	1.605	0.487	0.4339	10.55	0.001162	1.317	0.08491	1.115	1.556
36		rs10852521	53804965	T	C	0.3861	0.4331	5.662	0.01733	0.8063	0.09051	0.6752	0.9628	0.4281	0.4667	6.04	0.01398	0.8117	0.08504	0.6871	0.9589
37		rs1121980	53809247	T	C	0.5416	0.485	8.174	0.00425	1.288	0.0887	1.083	1.533	0.4965	0.4499	8.393	0.003767	1.278	0.08464	1.082	1.508
38		rs7193144	53810686	C	T	0.5013	0.4489	7.839	0.005114	1.281	0.08858	1.077	1.524	0.4634	0.4187	6.897	0.008635	1.25	0.0851	1.058	1.477
39		rs17817449	53813367	G	T	0.5013	0.4489	7.839	0.005114	1.281	0.08858	1.077	1.524	0.4645	0.4188	7.15	0.007497	1.256	0.08515	1.063	1.484
40		rs11075987	53815161	T	G	0.4142	0.4515	4.301	0.03808	0.8303	0.08961	0.6966	0.9897	0.4505	0.4827	3.688	0.05481	0.8499	0.08473	0.7199	1.003
41		rs8050136	53816275	A	C	0.5013	0.4482	8.005	0.004665	1.285	0.08866	1.08	1.528	0.4645	0.4187	7.149	0.007499	1.256	0.08519	1.063	1.484
42		rs9935401	53816838	A	G	0.5013	0.4485	7.893	0.004962	1.282	0.08858	1.078	1.525	0.4634	0.4184	6.933	0.008464	1.251	0.0851	1.059	1.478
43		rs9936385	53819169	C	T	0.5013	0.4489	7.831	0.005136	1.281	0.08858	1.077	1.524	0.4634	0.4179	7.124	0.007604	1.255	0.08511	1.062	1.483
44		rs9926289	53820503	A	G	0.5013	0.4485	8.102	0.004422	1.287	0.08864	1.081	1.531	0.4634	0.4179	7.124	0.007604	1.255	0.08511	1.062	1.483
45		rs76804286	53820512	A	G	0.0134	0.01169	0.8496	0.3567	1.446	0.3961	0.6652	3.142	0.007075	0.01154	0.8731	0.3501	0.6501	0.4685	0.2595	1.628
46		rs9939609	53820527	A	T	0.5013	0.4485	8.104	0.004417	1.287	0.08864	1.081	1.531	0.4634	0.4179	7.124	0.007604	1.255	0.08511	1.062	1.483
47		rs9941349	53825488	T	C	0.5134	0.4666	6.809	0.009072	1.26	0.08862	1.059	1.499	0.4729	0.4308	6.323	0.01192	1.238	0.08487	1.048	1.462
48		rs7190492	53828752	A	G	0.2936	0.3324	6.459	0.01104	0.7815	0.0968	0.6464	0.9447	0.3412	0.3554	1.146	0.2844	0.9093	0.08884	0.764	1.082
49		rs9930506	53830465	G	A	0.5214	0.4856	4.134	0.04204	1.197	0.08855	1.007	1.424	0.5	0.4423	9.977	0.001585	1.306	0.08465	1.107	1.542
50		rs9922708	53831146	T	C	0.523	0.4862	4.664	0.03081	1.212	0.08883	1.018	1.442	0.4964	0.4434	8.342	0.003875	1.279	0.08512	1.082	1.511
51		rs9922619	53831771	T	G	0.5202	0.4853	4.131	0.04211	1.197	0.08864	1.007	1.425	0.4976	0.4426	9.331	0.002253	1.295	0.08478	1.097	1.53
52		rs8044769	53839135	T	C	0.4048	0.4325	2.641	0.1041	0.864	0.0899	0.7244	1.03	0.421	0.4725	7.875	0.005012	0.7877	0.08517	0.6666	0.9308
53		rs12149832	53842908	A	G	0.4946	0.4449	7.148	0.007505	1.267	0.08859	1.065	1.507	0.4658	0.4067	9.722	0.001821	1.304	0.08515	1.104	1.541
54	Block 9	rs10852523	53858954	C	T	0.3777	0.3676	0.1778	0.6733	1.039	0.09138	0.8689	1.243	0.3546	0.3638	0.3475	0.5555	0.9493	0.08822	0.7986	1.128
55		rs3826169	53860481	C	T	0.2158	0.2498	3.577	0.05859	0.8218	0.1048	0.6692	1.009	0.2571	0.2205	4.46	0.0347	1.23	0.09833	1.015	1.492
56		rs8061518	53861024	G	A	0.4068	0.3807	1.702	0.192	1.126	0.09076	0.9421	1.345	0.3867	0.4145	1.517	0.2181	0.8979	0.08743	0.7565	1.066
57		rs10521307	53865701	C	T	0.3324	0.3252	0.2542	0.6142	1.048	0.09369	0.8724	1.26	0.329	0.3656	4.254	0.03917	0.8319	0.08923	0.6985	0.9909
58		rs7203572	53869366	C	A	0.1907	0.1917	0.09084	0.7631	1.035	0.1139	0.8279	1.294	0.1763	0.1828	0.003532	0.9526	0.9935	0.1108	0.7995	1.234
59		rs17819033	53873103	T	G	0.1903	0.1874	0.313	0.5759	1.066	0.1134	0.8534	1.331	0.1757	0.1822	0.01575	0.9001	0.9863	0.1102	0.7948	1.224
60	Block 10	rs7205009	53876444	T	C	0.4315	0.4087	0.9721	0.3242	1.092	0.08923	0.9166	1.3	0.4054	0.4007	0.2001	0.6546	1.039	0.08619	0.8778	1.231
61		rs2160481	53884113	C	T	0.2151	0.2007	0.3183	0.5726	1.063	0.1083	0.8599	1.315	0.2017	0.1939	0.2517	0.6159	1.055	0.1061	0.8568	1.299
62	Block 11	rs4784329	53910261	C	A	0.4397	0.4506	0.3112	0.577	0.9516	0.0889	0.7994	1.133	0.4611	0.4561	0.2009	0.654	0.9626	0.08492	0.815	1.137
63		rs7191718	53911023	C	T	0.4531	0.4703	0.9186	0.3379	0.9186	0.08863	0.7721	1.093	0.4717	0.4778	0.9999	0.3173	0.9186	0.08478	0.778	1.085
64		rs9934504	53916879	A	G	0.1408	0.1336	0.0007067	0.9788	0.9966	0.1286	0.7745	1.282	0.1144	0.1358	1.707	0.1913	0.8455	0.1292	0.6563	1.089
65		rs9929152	53939403	G	A	0.2051	0.1972	0.1093	0.7409	1.037	0.1105	0.8354	1.288	0.1745	0.2041	3.869	0.04919	0.8093	0.1084	0.6544	1.001
66		rs12232391	53953119	G	T	0.3834	0.3831	0.04456	0.8328	1.019	0.09091	0.853	1.218	0.4104	0.3869	0.4567	0.4992	1.06	0.08617	0.8953	1.255
67		rs9924072	53966063	G	A	0.3525	0.3831	2.029	0.1544	0.8766	0.09229	0.7316	1.05	0.3679	0.3758	0.07119	0.7896	0.977	0.08727	0.8234	1.159
68		rs12933996	53976662	G	A	0.3414	0.3621	0.3224	0.5702	0.9486	0.09288	0.7908	1.138	0.3499	0.3629	0.6861	0.4075	0.9293	0.08837	0.7815	1.105
69	Block 12	rs17224310	53990953	T	C	0.2265	0.1994	0.3636	0.5465	1.065	0.1057	0.8659	1.31	0.2111	0.1996	0.2189	0.6399	1.051	0.1047	0.8556	1.29
70		rs17823199	53998930	C	T	0.4987	0.4846	0.3418	0.5588	1.053	0.0882	0.8857	1.251	0.4953	0.4907	0.01859	0.8915	1.012	0.08447	0.8572	1.194
71		rs7194907	54003483	T	C	0.445	0.4472	0.02569	0.8726	0.9858	0.08896	0.8281	1.174	0.4422	0.4627	0.4861	0.4857	0.9424	0.08495	0.7979	1.113
72	Block 13	rs6499662	54026739	G	A	0.366	0.3861	0.2323	0.6298	0.9566	0.09176	0.7992	1.145	0.3641	0.3909	0.9533	0.3289	0.9183	0.08737	0.7738	1.09
73		rs12596210	54027971	C	T	0.1247	0.1142	0.3961	0.5291	1.087	0.1341	0.836	1.414	0.1274	0.1256	0.07575	0.7831	1.035	0.1269	0.8075	1.328
74		rs8046658	54031563	C	T	0.4263	0.4061	0.569	0.4507	1.07	0.08931	0.8979	1.274	0.421	0.4237	0.118	0.7312	0.971	0.0855	0.8212	1.148
75		rs7200972	54036352	G	A	0.3763	0.377	0.02892	0.865	0.9846	0.0911	0.8236	1.177	0.375	0.3585	0.6578	0.4173	1.074	0.08753	0.9044	1.275
76	Block 14	rs9925908	54038336	T	C	0.1957	0.1888	0.1521	0.6965	1.045	0.1119	0.839	1.301	0.1828	0.1965	0.6498	0.4202	0.9169	0.1079	0.7421	1.133
77		rs12931859	54039486	T	C	0.122	0.1166	0.05608	0.8128	1.032	0.1347	0.7927	1.344	0.1215	0.1247	0.1018	0.7497	0.9596	0.129	0.7453	1.236
78	Block 15	rs7194243	54056159	T	C	0.2828	0.2495	1.853	0.1735	1.144	0.09883	0.9422	1.388	0.2724	0.2595	0.4489	0.5028	1.066	0.09512	0.8843	1.284
79		rs4784351	54075698	G	A	0.3418	0.336	0.1231	0.7257	1.033	0.09297	0.861	1.24	0.3514	0.3456	0.0382	0.845	1.017	0.08841	0.8555	1.21
80		rs2540781	54087859	A	C	0.1294	0.1147	0.4469	0.5038	1.094	0.1338	0.8416	1.422	0.1277	0.1177	0.4715	0.4923	1.092	0.1283	0.8493	1.404
81		rs856973	54093181	T	G	0.05108	0.05281	0.0006653	0.9794	1.005	0.1988	0.6807	1.484	0.06147	0.04715	1.524	0.217	1.256	0.1839	0.8759	1.801
82		rs2003583	54100006	A	G	0.2721	0.2622	0.2807	0.5963	1.054	0.09923	0.8676	1.28	0.2783	0.2706	0.05471	0.8151	1.022	0.0943	0.8498	1.23
83	Block 16	rs16953002	54114824	A	G	0.1783	0.1667	0.3763	0.5396	1.075	0.1176	0.8539	1.354	0.1509	0.1834	3.89	0.04858	0.7957	0.1157	0.6343	0.9982
84		rs708258	54115369	G	A	0.4893	0.4576	2.279	0.1312	1.143	0.08841	0.9608	1.359	0.4458	0.4681	0.6155	0.4327	0.9355	0.08491	0.7921	1.105
85		rs1008400	54119892	T	C	0.4571	0.4933	2.89	0.08913	0.8604	0.08853	0.7233	1.023	0.5094	0.484	0.7902	0.3741	1.078	0.08452	0.9135	1.272
86		rs11646512	54120952	A	G	0.4625	0.499	3.176	0.07473	0.8542	0.08853	0.7181	1.016	0.5155	0.4897	1.097	0.295	1.093	0.08483	0.9255	1.291
87		rs11863548	54123512	A	G	0.2997	0.2783	1.94	0.1637	1.144	0.09679	0.946	1.382	0.2832	0.2729	0.5737	0.4488	1.074	0.09405	0.8929	1.291
88		rs2665271	54127879	G	A	0.4745	0.486	0.04628	0.8297	0.9812	0.08841	0.8251	1.167	0.5047	0.4649	2.45	0.1175	1.142	0.0846	0.9672	1.348
89		rs2689264	54137980	T	C	0.1689	0.191	0.7421	0.389	0.9046	0.1164	0.7201	1.136	0.2092	0.1783	0.9609	0.327	1.11	0.1061	0.9017	1.367
90	Block 17	rs8053279	54151179	G	A	0.4357	0.4378	0.01916	0.8899	1.012	0.08923	0.85	1.206	0.4575	0.4383	0.1559	0.693	1.034	0.08497	0.8755	1.222
91		rs8063722	54166636	C	T	0.3941	0.3814	1.144	0.2847	1.102	0.09072	0.9225	1.316	0.3797	0.3864	0.0899	0.7643	0.9742	0.08702	0.8215	1.155
92		rs879679	54175645	C	T	0.1671	0.1724	0.0171	0.896	0.9846	0.1182	0.781	1.241	0.1891	0.1832	0.3536	0.5521	1.067	0.1091	0.8619	1.322
93	Block 18	rs1610237	54179910	A	G	0.4249	0.4042	1.241	0.2652	1.105	0.08976	0.9271	1.318	0.409	0.4067	0.05782	0.81	1.021	0.08617	0.8623	1.209
94		rs8054310	54187651	C	T	0.3686	0.3774	0.07247	0.7878	0.9758	0.09127	0.8159	1.167	0.3715	0.3647	0.02904	0.8647	1.015	0.08745	0.8551	1.205
95	Block 19	rs2542674	54206026	G	A	0.4772	0.4726	0.1526	0.6961	0.966	0.0885	0.8122	1.149	0.4693	0.4876	0.3278	0.567	0.9527	0.08459	0.8071	1.125
96		rs2689258	54208856	T	G	0.2895	0.2996	0.7662	0.3814	0.9188	0.09695	0.7598	1.111	0.2724	0.298	1.512	0.2188	0.8914	0.09375	0.7418	1.071
97		rs1033046	54217720	G	A	0.4249	0.4165	0.4599	0.4977	1.062	0.08931	0.8918	1.266	0.4363	0.4095	0.9835	0.3213	1.088	0.08516	0.9207	1.286
98	Block 20	rs2010410	54231250	C	T	0.2131	0.2128	0.01761	0.8944	0.9857	0.1084	0.7971	1.219	0.2217	0.2276	0.09938	0.7526	0.9686	0.1014	0.7941	1.181
99		rs9921416	54244754	C	T	0.4755	0.4851	0.04396	0.8339	0.9815	0.08895	0.8245	1.168	0.4608	0.4495	1.171	0.2792	1.097	0.08514	0.928	1.296
100		rs17835974	54253020	T	C	0.311	0.3186	0.1827	0.6691	0.9604	0.09489	0.7974	1.157	0.3019	0.2981	0.5766	0.4477	1.072	0.09194	0.8953	1.284
101	Block 21	rs4783830	54255346	A	G	0.3445	0.3402	0.006802	0.9343	0.9923	0.09327	0.8265	1.191	0.3357	0.3465	0.8268	0.3632	0.9217	0.08945	0.7735	1.098
102		rs8060235	54265765	A	G	0.4357	0.4325	0.003835	0.9506	1.006	0.08908	0.8444	1.197	0.4198	0.4423	1.448	0.2288	0.9026	0.08528	0.7636	1.067
103	Block 22	rs16953241	54274020	A	G	0.08311	0.07854	0.3108	0.5772	1.097	0.164	0.7954	1.513	0.08019	0.07587	0.009962	0.9205	0.9843	0.1573	0.7232	1.34
104		rs16953243	54274354	C	A	0.1676	0.1787	0.05595	0.813	0.9719	0.1191	0.7695	1.228	0.1851	0.173	0.5051	0.4773	1.081	0.1098	0.8719	1.341
105		rs17253832	54274562	C	T	0.0847	0.1005	0.5624	0.4533	0.8859	0.1592	0.6484	1.21	0.1045	0.09659	1.075	0.2998	1.156	0.1403	0.878	1.522
106		rs7200222	54293129	T	G	0.08445	0.07949	0.3525	0.5527	1.103	0.1632	0.8012	1.519	0.07783	0.07453	0.04367	0.8345	0.9672	0.1588	0.7085	1.32
107		rs8049962	54294206	C	T	0.1944	0.1882	0.2521	0.6156	1.058	0.1126	0.8488	1.32	0.1981	0.1874	0.0001956	0.9888	1.001	0.1066	0.8126	1.234
108		rs10521300	54299503	A	G	0.08445	0.07916	0.3772	0.5391	1.107	0.1633	0.8039	1.524	0.07783	0.07409	0.02297	0.8795	0.9761	0.159	0.7147	1.333
109		rs16953283	54300172	T	C	0.08445	0.07849	0.4433	0.5055	1.117	0.1634	0.8105	1.538	0.07783	0.0732	0.00129	0.9714	0.9943	0.1595	0.7274	1.359
110	Block 23	rs1126960	54318172	A	C	0.2279	0.2181	0.163	0.6865	1.043	0.105	0.849	1.281	0.2512	0.2183	2.38	0.1229	1.162	0.09817	0.9588	1.409
111		rs1868689	54323268	A	G	0.3003	0.2988	0.001667	0.9674	0.9961	0.09568	0.8258	1.202	0.3125	0.299	0.2237	0.6362	1.044	0.0908	0.8735	1.247
112		rs17176417	54327043	C	A	0.1595	0.1637	0.3164	0.5738	0.9355	0.1193	0.7405	1.182	0.1568	0.1544	0.005668	0.94	1.009	0.1148	0.8054	1.263
113		rs1079368	54334280	C	T	0.256	0.257	0.07604	0.7827	0.9731	0.09997	0.8	1.184	0.2494	0.2582	0.8651	0.3523	0.9149	0.09645	0.7573	1.105
114	Block 24	rs1004299	54343840	C	T	0.4826	0.4833	0.1122	0.7376	0.9708	0.0885	0.8162	1.155	0.5047	0.5067	0.3702	0.5429	0.9499	0.08445	0.805	1.121
115		rs1004930	54345296	G	A	0.2547	0.2288	3.667	0.05551	1.215	0.1022	0.9944	1.485	0.2264	0.2322	0.13	0.7184	1.037	0.1012	0.8507	1.265
116		rs12930159	54349257	T	G	0.1072	0.1186	0.1399	0.7084	0.9492	0.1402	0.7211	1.249	0.1226	0.1251	0.06109	0.8048	0.9695	0.1269	0.7561	1.243
117	Block 25	rs729633	54352290	T	C	0.1595	0.1637	0.3379	0.561	0.932	0.1204	0.7362	1.18	0.1769	0.1544	2.825	0.09281	1.208	0.1127	0.9688	1.507
118		rs8056104	54355601	T	G	0.382	0.3918	0.6985	0.4033	0.9266	0.09097	0.7753	1.107	0.3962	0.3731	1.454	0.2278	1.11	0.08656	0.9367	1.315
119	Block 26	rs2388632	54359850	G	A	0.1542	0.1456	1.658	0.1978	1.168	0.122	0.9197	1.484	0.1533	0.138	2.541	0.1109	1.207	0.1188	0.9566	1.524
120		rs7193399	54364647	C	T	0.1716	0.157	0.05964	0.8071	1.03	0.1186	0.8161	1.299	0.1533	0.1642	1.648	0.1993	0.8609	0.1164	0.6852	1.082
121		rs11076030	54365454	T	C	0.3177	0.2966	0.8976	0.3434	1.094	0.09523	0.9081	1.319	0.3031	0.2986	0.05421	0.8159	1.022	0.09204	0.853	1.224
122		rs12932839	54374448	C	T	0.2306	0.2114	2.192	0.1387	1.168	0.1053	0.9501	1.436	0.2229	0.2054	1.666	0.1967	1.141	0.1025	0.9336	1.395
123		rs7191827	54388670	G	A	0.1582	0.1493	0.863	0.3529	1.118	0.121	0.8821	1.418	0.1604	0.146	2.541	0.1109	1.206	0.1173	0.9583	1.518
124	Block 27	rs8050506	54413730	A	G	0.1475	0.1426	0.1854	0.6668	0.9476	0.125	0.7417	1.211	0.1097	0.1349	4.426	0.03539	0.7596	0.1311	0.5875	0.9823
125		rs11639567	54415702	G	A	0.4584	0.4666	0.2842	0.594	0.9537	0.08874	0.8015	1.135	0.4527	0.4676	1.943	0.1633	0.8884	0.08486	0.7523	1.049
126		rs17257349	54421825	A	G	0.319	0.3293	0.01728	0.8954	0.9876	0.0947	0.8203	1.189	0.342	0.3367	0.04475	0.8325	0.9814	0.08895	0.8244	1.168
127		rs7203944	54438254	G	A	0.1743	0.1683	0.0002478	0.9874	1.002	0.1166	0.7972	1.259	0.1392	0.1659	4.065	0.04379	0.7874	0.1189	0.6237	0.994
128		rs1420303	54439522	C	A	0.1448	0.1396	0.05394	0.8163	0.9712	0.126	0.7587	1.243	0.1073	0.1273	2.979	0.08433	0.7953	0.1329	0.6128	1.032
129		rs1530793	54447966	A	G	0.4169	0.4248	0.09894	0.7531	0.9723	0.0894	0.816	1.159	0.4057	0.4264	1.843	0.1746	0.8902	0.08573	0.7525	1.053
130	Block 28	rs4784379	54453976	A	G	0.2252	0.2508	1.877	0.1707	0.8662	0.1047	0.7054	1.064	0.2293	0.2436	0.02214	0.8817	0.9853	0.09985	0.8102	1.198
131		rs7189231	54464218	G	T	0.1488	0.1745	1.844	0.1744	0.8457	0.1227	0.6649	1.076	0.1639	0.1639	0.8422	0.3588	1.11	0.1141	0.8873	1.388
132	Block 29	rs9972796	54464336	C	A	0.4054	0.3548	6.45	0.01109	1.26	0.09104	1.054	1.507	0.3646	0.3732	0.7701	0.3802	0.9256	0.08802	0.7789	1.1
133		rs1420285	54473072	C	T	0.4558	0.3938	9.39	0.002182	1.314	0.08911	1.103	1.564	0.3998	0.3975	0.1032	0.748	0.9726	0.08633	0.8212	1.152
134	Block 30	rs4784390	54485833	G	T	0.207	0.2544	8.932	0.002802	0.7295	0.1066	0.5919	0.8991	0.2482	0.2402	0.3592	0.549	1.06	0.09813	0.8749	1.285
135		rs12931301	54486421	T	C	0.2675	0.2664	0.02834	0.8663	0.9835	0.09944	0.8093	1.195	0.2488	0.2853	6.089	0.0136	0.7887	0.09628	0.653	0.9525
136		rs12447674	54492183	G	A	0.2761	0.2572	0.7888	0.3745	1.092	0.0992	0.8989	1.326	0.2512	0.2573	0.3235	0.5695	0.946	0.09728	0.7818	1.145
137	Block 31	rs9921518	54494424	A	G	0.2534	0.2585	0.2639	0.6074	0.9495	0.1011	0.7788	1.158	0.2288	0.2724	8.228	0.004124	0.7552	0.09831	0.6229	0.9157
138		rs4783845	54497854	T	C	0.2507	0.2568	0.3336	0.5636	0.9433	0.1014	0.7732	1.151	0.2288	0.2684	7.118	0.007631	0.77	0.0984	0.635	0.9338
139		rs17200070	54502562	G	A	0.2158	0.2015	0.7058	0.4008	1.095	0.1081	0.8859	1.353	0.2488	0.2143	3.541	0.05987	1.205	0.09931	0.9916	1.463
140		rs11640012	54503953	T	C	0.07909	0.06647	1.769	0.1835	1.253	0.1681	0.9014	1.742	0.07075	0.06832	0.1236	0.7252	0.9431	0.1655	0.6818	1.304
141	Block 32	rs12929998	54514123	C	A	0.2172	0.2027	0.02439	0.8759	1.017	0.1082	0.8227	1.257	0.1816	0.2076	2.748	0.0974	0.8354	0.1082	0.6758	1.033
142		rs733017	54517482	C	T	0.4316	0.4158	0.2158	0.6422	1.042	0.08929	0.875	1.242	0.3915	0.4241	2.263	0.1325	0.8789	0.08596	0.7426	1.04
143		rs716083	54527384	C	A	0.5134	0.495	0.6937	0.4049	1.076	0.08829	0.9053	1.28	0.4599	0.5009	2.913	0.08788	0.8658	0.08451	0.7336	1.022
144	Block 33	rs751214	54542033	G	T	0.1595	0.1613	0.01375	0.9067	1.014	0.1208	0.8004	1.285	0.171	0.1801	0.2941	0.5876	0.9413	0.1116	0.7564	1.171
145		rs1362437	54550169	A	G	0.3485	0.3405	0.477	0.4898	1.066	0.09294	0.8888	1.279	0.3667	0.3323	1.744	0.1867	1.124	0.08826	0.9452	1.336
146	Block 34	rs749622	54573024	T	C	0.3874	0.3697	0.9149	0.3388	1.091	0.09092	0.9128	1.304	0.3974	0.3629	2.146	0.143	1.136	0.0868	0.958	1.346
147		rs8059628	54578328	A	C	0.2011	0.2288	1.227	0.2679	0.8872	0.1084	0.7174	1.097	0.2158	0.2152	0.168	0.6819	1.043	0.1027	0.8528	1.275
148		rs12921739	54579967	T	C	0.2609	0.2454	0.1324	0.7159	1.038	0.1025	0.8493	1.269	0.2194	0.2548	5.557	0.01841	0.7886	0.101	0.647	0.9613
149	Block 35	rs1201336	54596413	T	C	0.3257	0.3092	0.1216	0.7273	1.034	0.09459	0.8587	1.244	0.2925	0.3221	4.02	0.04497	0.8313	0.09207	0.6941	0.9957
150		rs1186817	54598514	C	T	0.2145	0.2288	0.03129	0.8596	0.9811	0.1073	0.7949	1.211	0.2087	0.2098	0.04549	0.8311	1.022	0.1037	0.8342	1.253
151		rs1874025	54599743	T	C	0.4584	0.4599	0.01716	0.8958	0.9884	0.08875	0.8306	1.176	0.4976	0.4658	2.977	0.08444	1.157	0.08454	0.9804	1.366
152		rs8045161	54603152	C	T	0.437	0.4322	0.0541	0.8161	1.021	0.08917	0.8572	1.216	0.4835	0.4441	4.129	0.04216	1.188	0.08468	1.006	1.402
153		rs1908219	54603266	A	G	0.4878	0.4919	0.003337	0.9539	1.005	0.08899	0.8443	1.197	0.4487	0.4829	3.48	0.06213	0.8529	0.08531	0.7216	1.008
154		rs8051442	54605600	A	G	0.06702	0.0658	0.008905	0.9248	1.017	0.1787	0.7166	1.444	0.0566	0.06083	0.04507	0.8319	0.9625	0.1806	0.6756	1.371
155	Block 36	rs1882591	54615410	G	A	0.2252	0.234	0.03339	0.855	0.9807	0.1058	0.7971	1.207	0.2111	0.2084	0.207	0.6491	1.048	0.1034	0.8557	1.284
156		rs1151277	54620503	T	C	0.1113	0.1379	1.484	0.2232	0.8434	0.1383	0.6432	1.106	0.1144	0.1069	0.9146	0.3389	1.136	0.134	0.8736	1.477
157		rs11861365	54623529	A	G	0.1166	0.1035	1.148	0.284	1.163	0.1408	0.8828	1.533	0.1014	0.1122	0.5857	0.4441	0.9005	0.1376	0.6876	1.179
158	Block 37	rs2388773	54636780	C	A	0.1425	0.159	0.3496	0.5544	0.927	0.1264	0.7236	1.188	0.1356	0.1287	1.555	0.2125	1.168	0.125	0.9144	1.493
159		rs1493897	54667698	A	C	0.1394	0.1516	0.5982	0.4393	0.9053	0.1273	0.7054	1.162	0.1392	0.1207	3.965	0.04646	1.283	0.1255	1.003	1.641
160	Block 38	rs8044756	54676323	A	G	0.5094	0.4849	1.886	0.1697	1.129	0.0884	0.9495	1.343	0.4716	0.4822	0.2168	0.6415	0.9613	0.08472	0.8142	1.135
161		rs1861532	54677513	T	C	0.2828	0.2508	4.649	0.03108	1.239	0.09944	1.019	1.505	0.2347	0.2471	0.2674	0.6051	0.9502	0.09896	0.7827	1.154
162	Block 39	rs11639521	54709210	G	A	0.4946	0.4933	0.04815	0.8263	1.02	0.08842	0.8574	1.213	0.4764	0.4783	0.1224	0.7265	0.9711	0.08426	0.8232	1.145
163		rs17205999	54727937	A	G	0.3257	0.3419	0.5439	0.4608	0.9324	0.09443	0.7749	1.122	0.3125	0.3335	0.05857	0.8088	0.9783	0.0908	0.8188	1.169
164		rs16953856	54729522	G	A	0.2024	0.1941	0.04842	0.8258	1.024	0.1097	0.826	1.27	0.2252	0.2067	0.3798	0.5377	1.065	0.1021	0.872	1.301
165		rs1420562	54733746	A	G	0.496	0.5037	0.002383	0.9611	1.004	0.08821	0.8449	1.194	0.4493	0.4854	1.656	0.1981	0.8967	0.08478	0.7594	1.059
166		rs2388807	54737459	A	G	0.1783	0.173	0.54	0.4624	1.091	0.1172	0.867	1.373	0.1439	0.1597	2.271	0.1318	0.8373	0.1182	0.6642	1.056
167		rs1420553	54745610	A	G	0.2466	0.2522	0.002354	0.9613	0.995	0.1023	0.8143	1.216	0.2382	0.2484	0.4372	0.5085	0.9367	0.09884	0.7717	1.137
168	Block 40	rs1861538	54752863	G	A	0.2239	0.2154	0.6573	0.4175	1.091	0.1067	0.8848	1.344	0.2618	0.2447	0.866	0.3521	1.094	0.09668	0.9052	1.322
169		rs4784415	54770232	T	C	0.2976	0.3039	0.4454	0.5045	0.9382	0.09593	0.7774	1.132	0.3219	0.3114	0.07673	0.7818	1.025	0.09062	0.8586	1.225
170		rs12444481	54770445	T	C	0.09786	0.08083	1.256	0.2623	1.186	0.1521	0.8803	1.598	0.1099	0.09406	0.917	0.3383	1.141	0.1376	0.871	1.494
171		rs1548912	54776603	T	C	0.3592	0.3657	0.3718	0.542	0.9456	0.09186	0.7898	1.132	0.3939	0.3851	0.03698	0.8475	1.017	0.08666	0.858	1.205
172	Block 41	rs7499390	54780370	T	C	0.3378	0.3206	2.117	0.1457	1.147	0.09403	0.9538	1.379	0.3514	0.3239	1.871	0.1714	1.13	0.08906	0.9487	1.345
173		rs4622506	54790801	C	T	0.4383	0.4118	1.968	0.1607	1.134	0.08938	0.9516	1.351	0.4316	0.4104	0.6707	0.4128	1.072	0.08536	0.9072	1.268
174		rs4257585	54793796	T	C	0.3606	0.3657	0.0178	0.8939	0.9878	0.09202	0.8248	1.183	0.3455	0.3793	2.334	0.1266	0.8736	0.08845	0.7345	1.039
175		rs4440156	54794101	T	C	0.4236	0.391	2.24	0.1345	1.144	0.08983	0.9593	1.364	0.4116	0.3922	0.8348	0.3609	1.082	0.08598	0.914	1.28
176		rs7198507	54796410	A	G	0.3284	0.311	0.9767	0.323	1.098	0.09458	0.9122	1.322	0.3384	0.3088	2.595	0.1072	1.156	0.09001	0.9692	1.379
177	Block 42	rs9924618	54819501	G	A	0.181	0.1748	0.01015	0.9198	0.9884	0.1156	0.7881	1.24	0.1733	0.1761	0.06643	0.7966	0.9717	0.1113	0.7813	1.208
178		rs11076057	54827785	A	G	0.3405	0.3363	0.05154	0.8204	1.021	0.09307	0.851	1.226	0.355	0.35	0.3616	0.5476	1.055	0.08858	0.8867	1.255
179		rs4591143	54829975	A	C	0.1756	0.1558	3.719	0.0538	1.256	0.118	0.9965	1.583	0.1616	0.1699	0.3341	0.5633	0.9355	0.1149	0.7468	1.172
180		rs6499720	54832113	C	T	0.4973	0.5007	0.004179	0.9485	1.006	0.08831	0.8459	1.196	0.4835	0.4854	0.1243	0.7244	0.9707	0.0845	0.8225	1.145
181		rs4435250	54856671	T	C	0.1528	0.161	1.063	0.3025	0.8831	0.1213	0.6963	1.12	0.1769	0.1681	0.6137	0.4334	1.092	0.1118	0.8769	1.359
182		rs4383140	54856786	A	G	0.1367	0.1276	0.06032	0.806	1.032	0.1293	0.8012	1.33	0.138	0.1295	1.102	0.2938	1.139	0.1241	0.8934	1.453
183		rs4784429	54859732	T	G	0.3539	0.3704	0.419	0.5174	0.9425	0.09175	0.7874	1.128	0.3809	0.3857	0.2764	0.599	0.9554	0.08683	0.8059	1.133
184	Block 43	rs4555155	54887921	A	C	0.2882	0.2689	0.7082	0.4	1.086	0.09828	0.896	1.317	0.2719	0.2933	1.584	0.2081	0.8879	0.0944	0.7379	1.068
185		rs9932117	54906895	C	A	0.2587	0.249	0.1054	0.7455	1.033	0.1012	0.8474	1.26	0.2535	0.2555	0.0008827	0.9763	0.9971	0.09734	0.8239	1.207
186		rs11076060	54948857	A	G	0.3003	0.3257	1.477	0.2242	0.8906	0.09553	0.7386	1.074	0.3337	0.3372	0.3288	0.5663	0.9499	0.08953	0.797	1.132
187		rs12447300	54962136	G	A	0.1971	0.188	0.007933	0.929	0.9902	0.1113	0.7961	1.231	0.1922	0.1948	0.02967	0.8632	0.9816	0.1074	0.7953	1.212
188	Block 44	rs13336114	54967096	A	C	0.3315	0.3533	1.762	0.1844	0.8833	0.09366	0.7351	1.061	0.3548	0.368	1.192	0.275	0.9079	0.08847	0.7634	1.08
189		rs1133611	54968239	T	C	0.2279	0.2281	0.1243	0.7244	0.9636	0.1052	0.784	1.184	0.2217	0.2318	0.3912	0.5317	0.9384	0.1014	0.7693	1.145
190	Block 45	rs11076063	55025856	G	A	0.1421	0.1527	1.4	0.2368	0.8569	0.1283	0.6664	1.102	0.1675	0.1486	0.4388	0.5077	1.079	0.1148	0.8618	1.352
191		rs11076064	55033694	T	C	0.4785	0.4856	0.2304	0.6312	0.9583	0.08859	0.8056	1.14	0.4858	0.4809	0.03491	0.8518	1.016	0.08438	0.861	1.199
192		rs8060082	55034693	T	C	0.07239	0.06146	0.472	0.4921	1.131	0.1766	0.8005	1.599	0.06368	0.05901	0.06703	0.7957	1.046	0.1749	0.7427	1.474
193		rs4238773	55040438	A	G	0.3199	0.3175	0.1311	0.7173	1.035	0.09455	0.8597	1.245	0.3073	0.3225	0.1365	0.7118	0.967	0.09104	0.809	1.156
194	Block 46	rs12927600	55045947	A	C	0.3056	0.2821	2.037	0.1535	1.147	0.0964	0.9495	1.385	0.2807	0.2751	0.01989	0.8878	1.013	0.09388	0.843	1.218
195		rs4238775	55054844	G	A	0.07796	0.08985	1.155	0.2825	0.8361	0.1649	0.6051	1.155	0.09434	0.08171	0.1788	0.6724	1.065	0.1481	0.7969	1.424
196		rs13331158	55061621	C	T	0.5081	0.4833	0.8199	0.3652	1.084	0.08854	0.9109	1.289	0.4988	0.4742	0.4652	0.4952	1.059	0.08455	0.8976	1.25
197	Block 47	rs4783863	55069361	C	T	0.3405	0.3422	0.299	0.5845	0.9504	0.09311	0.7918	1.141	0.3443	0.3265	0.02481	0.8748	1.014	0.08936	0.8513	1.208
198		rs8055853	55078667	C	T	0.4558	0.4439	0.1064	0.7442	1.029	0.08883	0.8649	1.225	0.4469	0.4343	0.212	0.6452	1.04	0.08507	0.8802	1.229
199		rs4784467	55080084	T	C	0.1729	0.1463	3.296	0.06947	1.243	0.1199	0.9829	1.573	0.1521	0.1477	0.374	0.5409	1.073	0.1168	0.8536	1.349
200	Block 48	rs6499743	55088225	T	G	0.3365	0.3303	0.7604	0.3832	1.085	0.09382	0.9031	1.305	0.3243	0.3088	0.4313	0.5113	1.061	0.09034	0.8887	1.266
201		rs16954195	55093432	T	C	0.2332	0.2057	3.339	0.06766	1.215	0.1065	0.9865	1.497	0.204	0.1974	0.3714	0.5423	1.065	0.1045	0.8679	1.307
202		rs4784474	55096404	G	A	0.4611	0.4997	2.158	0.1418	0.8779	0.08857	0.738	1.044	0.4847	0.5098	0.8614	0.3534	0.9246	0.08453	0.7834	1.091
203		rs1352191	55104086	C	A	0.4544	0.4182	3.182	0.07444	1.172	0.089	0.9844	1.395	0.421	0.4113	0.005323	0.9418	1.006	0.08557	0.8509	1.19
204		rs7197624	55110037	A	G	0.01072	0.0147	0.1308	0.7176	0.859	0.4148	0.381	1.937	0.007075	0.008429	0.2836	0.5943	0.7838	0.4723	0.3106	1.978
205		rs11076070	55114680	A	G	0.2828	0.2512	2.312	0.1284	1.164	0.09949	0.9576	1.414	0.2677	0.256	0.7777	0.3778	1.088	0.09558	0.9018	1.312
206		rs8050248	55117552	A	G	0.3311	0.3717	3.593	0.05803	0.8386	0.09305	0.6988	1.006	0.3396	0.3563	0.6906	0.4059	0.9283	0.0892	0.7794	1.106
207		rs1825730	55122421	G	A	0.2239	0.2475	1.607	0.205	0.8773	0.1039	0.7156	1.076	0.2358	0.2298	0.04118	0.8392	1.02	0.0997	0.8393	1.241
208	Block 49	rs16954308	55150174	A	C	0.134	0.1323	0.1375	0.7108	0.9528	0.1298	0.7388	1.229	0.1548	0.1309	2.122	0.1452	1.192	0.12	0.9419	1.508
209		rs11640550	55153815	C	A	0.1834	0.1842	0.5857	0.4441	0.9163	0.1145	0.7321	1.147	0.2117	0.1846	2.803	0.0941	1.196	0.1066	0.9701	1.473
210		rs11076076	55155944	T	C	0.04558	0.0481	0.7001	0.4028	0.8434	0.2061	0.5631	1.263	0.05307	0.05102	0.5281	0.4674	1.147	0.1898	0.7909	1.664
211		rs4270172	55157679	G	A	0.2426	0.2381	0.2677	0.6049	0.9479	0.1031	0.7745	1.16	0.2736	0.2422	3.536	0.06006	1.198	0.0963	0.9922	1.447
212		rs8060698	55161456	T	C	0.13	0.1169	0.1518	0.6968	1.053	0.1329	0.8118	1.367	0.1403	0.114	2.759	0.09671	1.233	0.1257	0.9635	1.577
213	Block 50	rs12917822	55165407	A	G	0.3194	0.3196	0.04897	0.8249	0.9793	0.09461	0.8136	1.179	0.316	0.3375	1.978	0.1596	0.8802	0.09057	0.737	1.051
214		rs8064192	55165921	A	C	0.4866	0.4823	0.2512	0.6162	0.9566	0.0884	0.8045	1.138	0.5094	0.4973	0.1183	0.7309	1.03	0.08459	0.8722	1.215
215	Block 51	rs1486735	55180092	G	A	0.4397	0.4309	0.0001415	0.9905	0.9989	0.08898	0.8391	1.189	0.4599	0.4428	0.7106	0.3993	1.074	0.08497	0.9095	1.269
216		rs745112	55181561	A	C	0.2016	0.2014	0.1954	0.6585	0.952	0.111	0.7658	1.183	0.2398	0.2047	4.189	0.04069	1.233	0.1022	1.009	1.506
217	Block 52	rs1552426	55194324	C	A	0.2989	0.2728	2.08	0.1493	1.151	0.09724	0.9509	1.392	0.2766	0.2873	0.04551	0.8311	0.9803	0.09388	0.8155	1.178
218		rs7187108	55199498	T	G	0.1783	0.1961	1.481	0.2235	0.8681	0.1154	0.6924	1.089	0.195	0.1948	6.677e-05	0.9935	0.9991	0.1072	0.8099	1.233
219		rs8054239	55201013	C	T	0.4383	0.4058	1.972	0.1602	1.133	0.08916	0.9516	1.35	0.4151	0.4197	0.004778	0.9449	0.9941	0.08563	0.8405	1.176
220		rs11076081	55206573	C	T	0.378	0.3955	0.3926	0.5309	0.9449	0.09066	0.7911	1.129	0.3865	0.3846	0.004472	0.9467	0.9942	0.08698	0.8384	1.179
221		rs2200537	55211634	T	C	0.2346	0.2265	1.444	0.2295	1.134	0.1046	0.9237	1.392	0.2406	0.2378	0.0008051	0.9774	1.003	0.09888	0.8261	1.217
222		rs9922031	55216971	A	G	0.1783	0.1971	1.47	0.2254	0.8689	0.1152	0.6932	1.089	0.1946	0.1952	0.008048	0.9285	0.9904	0.1071	0.8029	1.222
223	Block 53	rs1486733	55231907	T	C	0.3619	0.3959	2.491	0.1145	0.8658	0.0914	0.7238	1.036	0.4255	0.3964	2.767	0.09624	1.154	0.08588	0.9749	1.365
224		rs12934198	55235214	A	G	0.1394	0.1029	8.47	0.00361	1.466	0.1323	1.131	1.9	0.09434	0.09911	0.933	0.3341	0.8691	0.1441	0.6552	1.153
225		rs2588996	55238808	G	A	0.04826	0.04041	2.132	0.1443	1.367	0.213	0.9006	2.076	0.02955	0.03993	1.089	0.2966	0.7762	0.2422	0.4829	1.248
226	Block 54	rs2171262	55239232	C	T	0.2198	0.1747	10.87	0.0009751	1.431	0.1093	1.155	1.772	0.1592	0.173	0.8042	0.3698	0.9016	0.115	0.7197	1.13
227		rs17291845	55245037	A	G	0.1743	0.1357	8.36	0.003837	1.407	0.1193	1.114	1.778	0.1309	0.1322	0.1086	0.7417	0.9591	0.1258	0.7496	1.227
228		rs7204268	55253123	T	G	0.4611	0.499	3.882	0.04882	0.8398	0.08862	0.7059	0.9991	0.4965	0.4938	0.06742	0.7951	1.022	0.0844	0.8663	1.206
229		rs2397376	55253790	T	C	0.4611	0.499	3.93	0.04743	0.8389	0.08862	0.7052	0.998	0.4965	0.4929	0.07559	0.7834	1.023	0.0844	0.8674	1.208
230		rs9928598	55264697	A	G	0.3217	0.3297	0.2331	0.6293	0.9555	0.09436	0.7941	1.15	0.3487	0.3385	0.2568	0.6123	1.046	0.08892	0.8788	1.245
231	Block 55	rs12050985	55285845	C	A	0.07775	0.08328	0.3828	0.5361	0.9016	0.1655	0.6518	1.247	0.07683	0.0968	2.284	0.1307	0.7934	0.1537	0.587	1.072
232		rs4784510	55304203	G	A	0.1662	0.1593	1.534	0.2156	1.158	0.1188	0.9172	1.461	0.1557	0.1668	0.09685	0.7556	0.9646	0.1158	0.7687	1.21
233		rs1437449	55306430	T	C	0.3861	0.3463	5.296	0.02138	1.233	0.09122	1.031	1.474	0.3278	0.3505	1.207	0.272	0.9062	0.08956	0.7603	1.08
234	Block 56	rs16954658	55311294	T	G	0.07239	0.08083	2.093	0.148	0.7811	0.1693	0.5606	1.088	0.08019	0.07808	0.09165	0.7621	1.048	0.1562	0.7719	1.424
235		rs991057	55314110	T	C	0.5214	0.4863	2.534	0.1114	1.151	0.08844	0.968	1.369	0.4623	0.4814	1.334	0.2481	0.9067	0.08475	0.768	1.071
236		rs30922	55315836	G	T	0.3427	0.3273	0.6587	0.417	1.078	0.09322	0.8983	1.295	0.3121	0.3177	0.003228	0.9547	1.005	0.09136	0.8404	1.202
237		rs30923	55316496	A	G	0.4169	0.4556	3.823	0.05056	0.8399	0.08929	0.7051	1.001	0.4634	0.4547	0.191	0.6621	1.038	0.08468	0.879	1.225
238	Block 57	rs11860394	55326804	G	A	0.3713	0.3457	0.9363	0.3332	1.093	0.09197	0.913	1.309	0.3396	0.3616	1.927	0.1651	0.8839	0.08882	0.7427	1.052
239		rs31045	55334034	T	C	0.4745	0.4626	0.4579	0.4986	1.062	0.08854	0.8926	1.263	0.4823	0.4747	0.1756	0.6752	1.036	0.08455	0.8779	1.223
240		rs31046	55334783	A	G	0.1756	0.1797	0.2741	0.6006	1.062	0.1153	0.8471	1.331	0.1899	0.1704	2.835	0.09223	1.204	0.1099	0.9705	1.493
241		rs6499755	55341135	C	T	0.3566	0.3132	2.814	0.09343	1.17	0.0932	0.9744	1.404	0.3191	0.3363	1.197	0.274	0.906	0.09027	0.7591	1.081
242		rs893263	55349837	T	G	0.03619	0.03874	0.006528	0.9356	0.9808	0.2381	0.6151	1.564	0.03892	0.03416	0.08039	0.7768	1.064	0.2196	0.6917	1.636
243	Block 58	rs31064	55350601	G	A	0.2359	0.2391	0.3141	0.5752	1.06	0.1039	0.8645	1.299	0.2488	0.2227	3.944	0.04703	1.219	0.09939	1.003	1.481
244		rs4784523	55356697	C	T	0.4008	0.4362	2.718	0.09922	0.8627	0.08973	0.7235	1.029	0.4175	0.4321	0.7471	0.3874	0.929	0.08536	0.7859	1.098
245		rs31103	55373850	T	C	0.3284	0.2963	0.9942	0.3187	1.1	0.09503	0.9129	1.325	0.2913	0.3088	1.467	0.2259	0.8943	0.09234	0.7463	1.072
246		rs31104	55374309	G	A	0.3338	0.3082	0.2971	0.5857	1.053	0.09439	0.8751	1.267	0.3073	0.3191	0.7674	0.381	0.9234	0.09115	0.7723	1.104
247	Block 59	rs360774	55401333	C	T	0.256	0.2614	0.1844	0.6676	0.9574	0.1013	0.7849	1.168	0.2624	0.2635	0.1479	0.7006	1.038	0.09616	0.8594	1.253
248		rs30905	55417219	T	C	0.3083	0.2916	0.5128	0.4739	1.072	0.09642	0.8873	1.295	0.2677	0.3026	3.506	0.06116	0.8388	0.0941	0.6975	1.009
249		rs12918370	55424127	A	G	0.2386	0.2255	0.329	0.5662	1.062	0.1046	0.8653	1.304	0.1981	0.226	3.116	0.0775	0.8327	0.104	0.6791	1.021
250		rs7199709	55436813	C	T	0.374	0.3591	0.2178	0.6407	1.044	0.09153	0.8723	1.249	0.3373	0.3625	1.648	0.1992	0.8924	0.08875	0.7499	1.062
251		rs1370385	55441341	C	T	0.3901	0.3794	9.741e-05	0.9921	0.9991	0.09083	0.8362	1.194	0.3585	0.3832	1.537	0.2151	0.8971	0.08766	0.7555	1.065
252		rs9926841	55452383	G	A	0.3405	0.3166	1.18	0.2774	1.108	0.09407	0.9215	1.332	0.2948	0.3296	3.19	0.0741	0.8492	0.09166	0.7095	1.016
253		rs1610101	55460729	A	G	0.3311	0.3163	1.743	0.1868	1.133	0.09451	0.9416	1.364	0.3196	0.3163	0.2471	0.6191	1.046	0.09048	0.8759	1.249
254	Block 60	rs1420227	55465544	C	T	0.2735	0.2667	0.2546	0.6139	1.052	0.1001	0.8647	1.28	0.2547	0.2582	0.04101	0.8395	0.9808	0.09625	0.8122	1.184
255		rs8045690	55471946	C	T	0.2842	0.2779	0.3907	0.5319	1.064	0.09888	0.8766	1.292	0.2712	0.2737	0.1243	0.7244	0.9674	0.09438	0.804	1.164
256		rs2540707	55472551	C	A	0.3606	0.358	0.03505	0.8515	1.017	0.09211	0.8493	1.219	0.3479	0.3474	0.0449	0.8322	0.9815	0.08834	0.8255	1.167
257		rs2576542	55479952	T	C	0.08847	0.09003	0.2186	0.6401	0.9333	0.1513	0.6938	1.255	0.09338	0.08925	0.2176	0.6409	1.07	0.146	0.8038	1.425
258		rs11643666	55490089	A	G	0.2212	0.2231	0.08804	0.7667	1.033	0.1075	0.8365	1.275	0.1991	0.2071	0.1279	0.7206	0.9632	0.1052	0.7838	1.184
259	Block 61	rs7184310	55491302	G	T	0.4477	0.4318	1.045	0.3067	1.095	0.08904	0.9198	1.304	0.4066	0.4264	1.686	0.1942	0.8946	0.08583	0.7561	1.059
260		rs9936365	55492809	C	T	0.2105	0.1926	0.9098	0.3402	1.106	0.1077	0.8957	1.366	0.1896	0.2018	1.439	0.2303	0.8797	0.1069	0.7133	1.085
261		rs837537	55496628	T	G	0.1528	0.1376	0.8239	0.364	1.115	0.122	0.8777	1.416	0.1344	0.1413	0.3822	0.5364	0.9268	0.1229	0.7285	1.179
262		rs7187242	55499994	C	T	0.1863	0.182	0.0003884	0.9843	0.9977	0.1143	0.7976	1.248	0.1863	0.1815	0.2941	0.5876	1.06	0.1084	0.8572	1.311
	SNP – rs number of tested SNP
	BP – Physical position of tested SNP on chromosome 16.
	A, B – Minor and major allele names, respectively (based on whole sample)
	F_A - Frequency of MAF in cases
	F_U - Frequency of MAF allele in controls
	CHISQ - Basic allelic test chi-square (1df)
	P - Asymptotic p-value for this test
	OR - Estimated odds ratio (for A, i.e. B is reference)
	L95 - Lower bound of 95% confidence interval for odds ratio
	U95 - Upper bound of 95% confidence interval for odds ratio
