# Supplementary material for: Genetic association of FTO/IRX region with obesity and overweight in the Polish population
Source: PLoS One. 2017 Jun 29;12(6):e0180295. doi: 10.1371/journal.pone.0180295 (PMC5491248; doi:10.1371/journal.pone.0180295)
Supplement: S9 Table — SNP—rs number of tested SNP; BP—Physical position of tested SNP on chromosome 16; A, B—Minor and major allele names, respectively (based on whole sample); F_A—Frequency of MAF in cases; F_U—Frequency of MAF allele in controls; CHISQ—Basic allelic test chi-square (1df); P—Asymptotic p-value for this test; OR—Estimated odds ratio (for A, i.e. B is reference); L95—Lower bound of 95% confidence interval for odds ratio; U95—Upper bound of 95% confidence interval for odds ratio. Bold font denotes markers with statistically significant p values. (XLSX) [file pone.0180295.s013.xlsx]

## Sheet: Arkusz1
						FEMALE								MALE
	BLOCK	SNP	BP	A	B	F_A	F_U	CHISQ	P	OR	SE	L95	U95	F_A	F_U	CHISQ	P	OR	SE	L95	U95
1	Block 1	rs1131220	53503934	A	G	0.433	0.4323	0.06669	0.7962	0.9827	0.06754	0.8609	1.122	0.4434	0.4401	0.1029	0.7484	1.02	0.0624	0.9028	1.153
2		rs3809634	53538157	C	T	0.3121	0.3055	0.1334	0.7149	1.027	0.07235	0.8911	1.183	0.3168	0.3174	0.004266	0.9479	1.004	0.06652	0.8816	1.144
3	Block 2	rs3095631	53545800	C	T	0.467	0.462	0.09307	0.7603	1.021	0.06709	0.8949	1.164	0.4743	0.4624	0.9329	0.3341	1.062	0.06213	0.9401	1.199
4		rs17194040	53550898	A	G	0.2844	0.2792	0.2796	0.597	1.04	0.07411	0.8994	1.203	0.2864	0.2724	2.296	0.1297	1.11	0.06899	0.9699	1.271
5	Block 3	rs1861556	53558150	T	G	0.3388	0.3327	0.08533	0.7702	1.021	0.07077	0.8887	1.173	0.3548	0.3483	0.3181	0.5727	1.037	0.06478	0.9136	1.178
6		rs9788828	53577519	T	G	0.259	0.2515	0.1631	0.6863	1.032	0.07735	0.8867	1.201	0.2653	0.2653	0.03752	0.8464	1.014	0.07117	0.8819	1.166
7		rs16952304	53578713	G	A	0.05479	0.05567	0.07309	0.7869	0.9605	0.1477	0.7191	1.283	0.05987	0.06016	0.07938	0.7781	0.9644	0.1294	0.7484	1.243
8		rs7193898	53584921	A	G	0.2776	0.2682	0.4029	0.5256	1.049	0.07491	0.9056	1.215	0.2803	0.2839	0.002028	0.9641	0.9969	0.06883	0.8711	1.141
9		rs1362572	53587920	A	G	0.3329	0.324	0.223	0.6368	1.034	0.07111	0.8997	1.189	0.3405	0.3438	0.02175	0.8828	0.9904	0.0652	0.8716	1.125
10		rs12599436	53593871	A	G	0.05389	0.05544	0.1137	0.736	0.9507	0.1483	0.7109	1.272	0.0597	0.05945	0.04961	0.8237	0.9716	0.1298	0.7534	1.253
11		rs1946155	53634295	T	C	0.294	0.2902	0.1648	0.6848	1.03	0.07349	0.8922	1.19	0.3134	0.3008	0.8734	0.35	1.065	0.06704	0.9336	1.214
12		rs4784320	53636000	A	G	0.02456	0.01937	1.16	0.2815	1.286	0.2292	0.8207	2.015	0.02285	0.01996	0.3329	0.564	1.131	0.2132	0.7444	1.717
13		rs12443767	53638340	C	T	0.02596	0.02839	0.7601	0.3833	0.8328	0.2083	0.5537	1.253	0.02192	0.03239	4.394	0.03607	0.6703	0.1929	0.4592	0.9783
14		rs3213758	53639438	T	C	0.05593	0.05845	0.1814	0.6701	0.9394	0.1453	0.7066	1.249	0.05924	0.06078	0.1607	0.6886	0.9494	0.1298	0.7361	1.224
15		rs17214955	53645976	T	C	0.1872	0.19	2.163e-05	0.9963	0.9996	0.08562	0.8452	1.182	0.2015	0.1932	0.6681	0.4137	1.066	0.07782	0.915	1.241
16		rs8050354	53649168	T	C	0.3274	0.3242	0.0396	0.8423	1.014	0.07129	0.8821	1.166	0.3396	0.3372	0.01546	0.9011	1.008	0.06533	0.887	1.146
17	Block 4	rs139974543	53653005	C	G	0.02115	0.02505	0.6454	0.4218	0.8258	0.2316	0.5245	1.3	0.02799	0.0244	0.1549	0.6939	1.081	0.1957	0.7367	1.586
18		rs2111119	53671754	T	C	0.07776	0.07749	0.005169	0.9427	0.991	0.1252	0.7753	1.267	0.08209	0.08119	0.02465	0.8752	0.9825	0.1127	0.7878	1.225
19	Block 5	rs2302677	53682949	T	C	0.02865	0.02405	1.28	0.2579	1.269	0.208	0.844	1.908	0.03032	0.02662	0.5955	0.4403	1.154	0.1861	0.8015	1.663
20		rs9934800	53688494	C	T	0.0589	0.04789	2.546	0.1106	1.267	0.1477	0.9489	1.693	0.05649	0.04933	0.787	0.375	1.131	0.1384	0.8621	1.483
21		rs5005161	53698676	C	T	0.1146	0.1059	0.7167	0.3972	1.095	0.1066	0.8887	1.35	0.1166	0.1114	0.0768	0.7817	1.027	0.09711	0.8492	1.243
22	Block 6	rs7205986	53755146	A	G	0.4918	0.4977	0.0695	0.7921	0.9826	0.06668	0.8622	1.12	0.4776	0.4965	1.447	0.2289	0.9284	0.06177	0.8225	1.048
23		rs1421084	53757740	G	A	0.02319	0.0177	2.105	0.1469	1.408	0.2343	0.8899	2.229	0.01867	0.01597	0.2291	0.6322	1.117	0.2335	0.7065	1.765
24		rs7203521	53769293	G	A	0.4011	0.4081	0.2016	0.6534	0.97	0.06789	0.8492	1.108	0.3708	0.4042	4.852	0.02761	0.8699	0.06337	0.7683	0.9849
25		rs6499640	53769677	G	A	0.4011	0.4085	0.2111	0.6459	0.9693	0.06789	0.8486	1.107	0.3708	0.4037	4.71	0.02999	0.8717	0.06337	0.7698	0.9869
26		rs4396532	53773047	A	G	0.05389	0.06367	1.511	0.219	0.835	0.1454	0.6279	1.11	0.05712	0.0563	0.02224	0.8814	1.02	0.1344	0.784	1.328
27	Block 7	rs1861868	53790402	A	G	0.4563	0.4596	0.003974	0.9497	0.9958	0.06693	0.8734	1.135	0.4571	0.4689	0.606	0.4363	0.9529	0.062	0.8438	1.076
28		rs1075440	53790906	G	A	0.3622	0.3631	0.005281	0.9421	0.995	0.06919	0.8688	1.14	0.3633	0.3561	0.2623	0.6085	1.033	0.06417	0.9112	1.172
29		rs13334933	53795636	G	A	0.1508	0.1521	0.0114	0.915	0.99	0.09356	0.8241	1.189	0.1493	0.1511	0.1031	0.7481	0.9726	0.08649	0.8209	1.152
30	Block 8	rs9930333	53799977	G	T	0.47	0.484	0.6035	0.4372	0.9494	0.06684	0.8328	1.082	0.4939	0.4499	11.67	0.0006345	1.236	0.06208	1.095	1.396
31		rs9939973	53800568	A	G	0.47	0.4843	0.6485	0.4207	0.9476	0.06682	0.8313	1.08	0.4944	0.4499	11.96	0.0005444	1.239	0.06205	1.097	1.4
32		rs9940128	53800754	A	G	0.4714	0.485	0.5837	0.4449	0.9502	0.06682	0.8336	1.083	0.4944	0.4508	11.47	0.0007079	1.234	0.06204	1.093	1.393
33		rs1421085	53800954	C	T	0.4577	0.4643	0.1287	0.7197	0.9763	0.06692	0.8563	1.113	0.4809	0.4348	12.77	0.0003517	1.249	0.0622	1.106	1.411
34		rs16952520	53803038	G	A	0.05082	0.04564	0.8312	0.3619	1.154	0.1558	0.8502	1.566	0.04128	0.0472	1.396	0.2373	0.8372	0.1506	0.6232	1.125
35		rs1558902	53803574	A	T	0.4568	0.4642	0.1654	0.6842	0.9731	0.06707	0.8532	1.11	0.4827	0.4334	14.28	0.0001572	1.265	0.06227	1.12	1.43
36		rs10852521	53804965	T	C	0.4393	0.4331	0.2086	0.6478	1.031	0.06728	0.9038	1.177	0.4352	0.4667	6.358	0.01168	0.8549	0.06217	0.7568	0.9657
37		rs1121980	53809247	T	C	0.4707	0.485	0.6622	0.4158	0.947	0.06682	0.8308	1.08	0.4949	0.4499	12.19	0.0004816	1.242	0.06205	1.1	1.402
38		rs7193144	53810686	C	T	0.4447	0.4489	0.04691	0.8285	0.9856	0.06706	0.8642	1.124	0.4599	0.4187	9.445	0.002117	1.211	0.06237	1.072	1.369
39		rs17817449	53813367	G	T	0.4447	0.4489	0.04691	0.8285	0.9856	0.06706	0.8642	1.124	0.4608	0.4188	9.754	0.001789	1.215	0.06237	1.075	1.373
40		rs11075987	53815161	T	G	0.4529	0.4515	0.01347	0.9076	1.008	0.06697	0.8838	1.149	0.4562	0.4827	3.927	0.04751	0.8845	0.06194	0.7834	0.9986
41		rs8050136	53816275	A	C	0.4453	0.4482	0.01879	0.891	0.9908	0.06718	0.8686	1.13	0.4599	0.4187	9.38	0.002193	1.211	0.06238	1.071	1.368
42		rs9935401	53816838	A	G	0.4447	0.4485	0.04097	0.8396	0.9865	0.06709	0.8649	1.125	0.4599	0.4184	9.554	0.001995	1.213	0.06236	1.073	1.37
43		rs9936385	53819169	C	T	0.4441	0.4489	0.07177	0.7888	0.9822	0.06708	0.8612	1.12	0.4604	0.4179	9.943	0.001615	1.217	0.06236	1.077	1.376
44		rs9926289	53820503	A	G	0.4441	0.4485	0.05003	0.823	0.9851	0.06711	0.8637	1.124	0.4604	0.4179	9.943	0.001615	1.217	0.06236	1.077	1.376
45		rs76804286	53820512	A	G	0.01091	0.01169	0.1999	0.6548	1.145	0.3087	0.6252	2.097	0.008862	0.01154	0.6485	0.4207	0.7794	0.3102	0.4244	1.432
46		rs9939609	53820527	A	T	0.4441	0.4485	0.03935	0.8428	0.9868	0.06712	0.8651	1.126	0.4604	0.4179	9.943	0.001615	1.217	0.06236	1.077	1.376
47		rs9941349	53825488	T	C	0.4563	0.4666	0.2501	0.617	0.9671	0.06695	0.8481	1.103	0.4734	0.4308	10.11	0.001476	1.219	0.06219	1.079	1.377
48		rs7190492	53828752	A	G	0.342	0.3324	0.2608	0.6096	1.037	0.07062	0.9027	1.191	0.3249	0.3554	5.327	0.021	0.8601	0.06539	0.7566	0.9777
49		rs9930506	53830465	G	A	0.4775	0.4856	0.1671	0.6827	0.9731	0.06673	0.8538	1.109	0.4911	0.4423	12.6	0.0003865	1.246	0.06205	1.104	1.408
50		rs9922708	53831146	T	C	0.4779	0.4862	0.1569	0.6921	0.9738	0.06707	0.8538	1.111	0.492	0.4434	12.46	0.000415	1.246	0.06227	1.103	1.408
51		rs9922619	53831771	T	G	0.4775	0.4853	0.1361	0.7122	0.9757	0.06677	0.856	1.112	0.4911	0.4426	12.53	0.0004008	1.246	0.06212	1.103	1.407
52		rs8044769	53839135	T	C	0.4318	0.4325	0.001694	0.9672	0.9972	0.06725	0.8741	1.138	0.4403	0.4725	5.483	0.0192	0.8647	0.06208	0.7657	0.9766
53		rs12149832	53842908	A	G	0.4434	0.4449	0.0002859	0.9865	0.9989	0.06708	0.8758	1.139	0.4548	0.4067	11.39	0.0007402	1.235	0.06249	1.092	1.396
54	Block 9	rs10852523	53858954	C	T	0.3608	0.3676	0.2928	0.5885	0.963	0.06952	0.8403	1.104	0.3609	0.3638	0.2421	0.6227	0.9688	0.0643	0.8541	1.099
55		rs3826169	53860481	C	T	0.2415	0.2498	0.7377	0.3904	0.9357	0.07744	0.804	1.089	0.2332	0.2205	1.064	0.3022	1.079	0.07377	0.9338	1.247
56		rs8061518	53861024	G	A	0.3968	0.3807	1.697	0.1926	1.094	0.06916	0.9554	1.253	0.4051	0.4145	0.1324	0.716	0.9772	0.06344	0.8629	1.107
57		rs10521307	53865701	C	T	0.3404	0.3252	1.904	0.1677	1.102	0.07066	0.9596	1.266	0.3424	0.3656	2.384	0.1226	0.9052	0.06455	0.7976	1.027
58		rs7203572	53869366	C	A	0.1754	0.1917	1.489	0.2223	0.8972	0.08814	0.7548	1.066	0.194	0.1828	0.9062	0.3411	1.079	0.07959	0.923	1.261
59		rs17819033	53873103	T	G	0.1746	0.1874	0.8639	0.3527	0.9207	0.08801	0.7749	1.094	0.1908	0.1822	0.5251	0.4687	1.059	0.07941	0.9066	1.238
60	Block 10	rs7205009	53876444	T	C	0.4032	0.4087	0.1317	0.7167	0.9755	0.06819	0.8535	1.115	0.4064	0.4007	0.1022	0.7492	1.02	0.06304	0.9018	1.155
61		rs2160481	53884113	C	T	0.204	0.2007	0.02162	0.8831	1.012	0.08258	0.8609	1.19	0.1968	0.1939	0.01891	0.8906	1.011	0.07813	0.8673	1.178
62	Block 11	rs4784329	53910261	C	A	0.4475	0.4506	0.000467	0.9828	0.9986	0.06704	0.8756	1.139	0.4375	0.4561	2.524	0.1121	0.9059	0.06223	0.8018	1.023
63		rs7191718	53911023	C	T	0.4693	0.4703	4.909e-05	0.9944	1	0.06682	0.8777	1.14	0.4627	0.4778	1.776	0.1826	0.9207	0.06198	0.8154	1.04
64		rs9934504	53916879	A	G	0.1241	0.1336	0.7321	0.3922	0.9182	0.09977	0.7552	1.117	0.1516	0.1358	2.929	0.087	1.162	0.0881	0.9779	1.381
65		rs9929152	53939403	G	A	0.193	0.1972	0.004651	0.9456	0.9943	0.08408	0.8432	1.172	0.194	0.2041	0.5414	0.4618	0.9451	0.07705	0.8127	1.099
66		rs12232391	53953119	G	T	0.3798	0.3831	0.01181	0.9135	1.007	0.06865	0.8806	1.153	0.3918	0.3869	0.05475	0.815	1.015	0.06332	0.8965	1.149
67		rs9924072	53966063	G	A	0.369	0.3831	0.6064	0.4362	0.9476	0.06899	0.8278	1.085	0.3801	0.3758	0.02236	0.8811	1.01	0.06376	0.891	1.144
68		rs12933996	53976662	G	A	0.3654	0.3621	0.4217	0.5161	1.046	0.06929	0.9132	1.198	0.3832	0.3629	1.463	0.2265	1.08	0.06384	0.9532	1.224
69	Block 12	rs17224310	53990953	T	C	0.1985	0.1994	0.9681	0.3252	0.9216	0.08332	0.7827	1.085	0.1954	0.1996	0.1797	0.6716	0.9675	0.07778	0.8307	1.127
70		rs17823199	53998930	C	T	0.5007	0.4846	0.4182	0.5178	1.044	0.06672	0.9161	1.19	0.4837	0.4907	0.1837	0.6682	0.9739	0.0618	0.8628	1.099
71		rs7194907	54003483	T	C	0.4393	0.4472	0.1938	0.6598	0.9708	0.06724	0.8509	1.108	0.4589	0.4627	0.01504	0.9024	0.9924	0.06197	0.8789	1.121
72	Block 13	rs6499662	54026739	G	A	0.3806	0.3861	0.001813	0.966	0.9971	0.06865	0.8715	1.141	0.4179	0.3909	3.972	0.04625	1.134	0.06295	1.002	1.282
73		rs12596210	54027971	C	T	0.1146	0.1142	0.249	0.6178	0.9483	0.1058	0.7708	1.167	0.1073	0.1256	3.234	0.07215	0.8399	0.09687	0.6947	1.016
74		rs8046658	54031563	C	T	0.3984	0.4061	0.5852	0.4443	0.9493	0.06806	0.8307	1.085	0.4007	0.4237	1.854	0.1734	0.9182	0.06274	0.8119	1.038
75		rs7200972	54036352	G	A	0.3704	0.377	0.1912	0.662	0.9704	0.06886	0.8479	1.111	0.3549	0.3585	0.2419	0.6229	0.9687	0.06457	0.8535	1.099
76	Block 14	rs9925908	54038336	T	C	0.1787	0.1888	0.3856	0.5346	0.948	0.08617	0.8007	1.122	0.1984	0.1965	0.07634	0.7823	1.022	0.07748	0.8777	1.189
77		rs12931859	54039486	T	C	0.1119	0.1166	1.212	0.2709	0.8888	0.1064	0.7216	1.095	0.1074	0.1247	3.145	0.07618	0.8421	0.0969	0.6964	1.018
78	Block 15	rs7194243	54056159	T	C	0.2408	0.2495	0.7317	0.3923	0.936	0.07754	0.804	1.09	0.2285	0.2595	5.155	0.02318	0.8492	0.07203	0.7374	0.978
79		rs4784351	54075698	G	A	0.3213	0.336	1.501	0.2205	0.9163	0.07127	0.7968	1.054	0.3321	0.3456	0.7161	0.3974	0.9464	0.06518	0.8329	1.075
80		rs2540781	54087859	A	C	0.1142	0.1147	0.01623	0.8986	1.013	0.1036	0.827	1.241	0.1042	0.1177	1.645	0.1996	0.8813	0.09857	0.7265	1.069
81		rs856973	54093181	T	G	0.05281	0.05281	0.06425	0.7999	1.038	0.1481	0.7765	1.388	0.04771	0.04715	0.004917	0.9441	1.01	0.144	0.7617	1.339
82		rs2003583	54100006	A	G	0.2551	0.2622	0.9178	0.338	0.9289	0.07667	0.7993	1.08	0.2598	0.2706	0.5475	0.4594	0.9498	0.06982	0.8283	1.089
83	Block 16	rs16953002	54114824	A	G	0.1617	0.1667	0.03049	0.8614	0.9843	0.09036	0.8246	1.175	0.1828	0.1834	0.01564	0.9005	0.99	0.08006	0.8462	1.158
84		rs708258	54115369	G	A	0.4693	0.4576	0.8373	0.3602	1.063	0.06691	0.9325	1.212	0.4557	0.4681	1.062	0.3028	0.9383	0.0619	0.8311	1.059
85		rs1008400	54119892	T	C	0.4741	0.4933	1.435	0.2309	0.9231	0.06678	0.8098	1.052	0.4981	0.484	1.545	0.2139	1.08	0.06172	0.9566	1.218
86		rs11646512	54120952	A	G	0.4759	0.499	2.119	0.1455	0.907	0.06703	0.7953	1.034	0.4986	0.4897	0.9146	0.3389	1.061	0.06183	0.9398	1.197
87		rs11863548	54123512	A	G	0.3044	0.2783	3.319	0.06847	1.143	0.07337	0.9899	1.32	0.2687	0.2729	0.2127	0.6447	0.9685	0.06946	0.8452	1.11
88		rs2665271	54127879	G	A	0.5178	0.486	3.608	0.05752	1.135	0.06675	0.9959	1.294	0.4645	0.4649	0.01096	0.9166	0.9935	0.06192	0.88	1.122
89		rs2689264	54137980	T	C	0.2015	0.191	0.8991	0.343	1.083	0.08404	0.9187	1.277	0.1889	0.1783	0.6828	0.4086	1.067	0.07919	0.9137	1.246
90	Block 17	rs8053279	54151179	G	A	0.4407	0.4378	0.2777	0.5982	1.036	0.06725	0.9082	1.182	0.4468	0.4383	0.075	0.7842	1.017	0.0622	0.9004	1.149
91		rs8063722	54166636	C	T	0.3827	0.3814	0.2906	0.5898	1.038	0.06874	0.907	1.187	0.3759	0.3864	1.202	0.2729	0.9325	0.06366	0.8232	1.056
92		rs879679	54175645	C	T	0.1699	0.1724	0.0008265	0.9771	1.003	0.08859	0.8427	1.193	0.1791	0.1832	0.06063	0.8055	1.02	0.08028	0.8714	1.194
93	Block 18	rs1610237	54179910	A	G	0.3928	0.4042	0.0004105	0.9838	0.9986	0.06822	0.8736	1.141	0.3989	0.4067	0.6611	0.4162	0.95	0.06307	0.8395	1.075
94		rs8054310	54187651	C	T	0.3902	0.3774	0.2199	0.6391	1.033	0.06865	0.9028	1.182	0.3811	0.3647	1.267	0.2603	1.074	0.06387	0.9481	1.218
95	Block 19	rs2542674	54206026	G	A	0.4427	0.4726	3.735	0.05329	0.8787	0.06694	0.7707	1.002	0.4669	0.4876	1.62	0.2032	0.9243	0.06184	0.8188	1.043
96		rs2689258	54208856	T	G	0.2797	0.2996	1.841	0.1749	0.9055	0.07344	0.7841	1.046	0.2892	0.298	1.174	0.2785	0.929	0.06789	0.8133	1.061
97		rs1033046	54217720	G	A	0.4441	0.4165	2.395	0.1217	1.11	0.06735	0.9727	1.267	0.4216	0.4095	0.4934	0.4824	1.045	0.06262	0.9242	1.181
98	Block 20	rs2010410	54231250	C	T	0.2121	0.2128	0.007524	0.9309	1.007	0.08158	0.8583	1.182	0.2155	0.2276	1.185	0.2763	0.9219	0.07452	0.7967	1.067
99		rs9921416	54244754	C	T	0.5021	0.4851	1.242	0.2651	1.078	0.06726	0.9447	1.23	0.4825	0.4495	5.806	0.01597	1.162	0.06231	1.028	1.313
100		rs17835974	54253020	T	C	0.3356	0.3186	0.7908	0.3739	1.065	0.07083	0.9269	1.224	0.3214	0.2981	3.705	0.05424	1.137	0.06686	0.9976	1.297
101	Block 21	rs4783830	54255346	A	G	0.3101	0.3402	4.225	0.03984	0.8632	0.07154	0.7503	0.9931	0.338	0.3465	0.3432	0.558	0.9626	0.0651	0.8473	1.094
102		rs8060235	54265765	A	G	0.4093	0.4325	2.68	0.1016	0.8951	0.06766	0.7839	1.022	0.4268	0.4423	0.6559	0.418	0.9508	0.0623	0.8415	1.074
103	Block 22	rs16953241	54274020	A	G	0.08868	0.07854	1.728	0.1887	1.173	0.1205	0.926	1.485	0.07229	0.07587	0.526	0.4683	0.9177	0.1182	0.7279	1.157
104		rs16953243	54274354	C	A	0.1794	0.1787	0.1758	0.675	1.038	0.08744	0.8742	1.232	0.1786	0.173	0.1618	0.6875	1.033	0.08129	0.8811	1.212
105		rs17253832	54274562	C	T	0.09116	0.1005	0.4045	0.5248	0.9283	0.1157	0.7399	1.165	0.1066	0.09659	1.533	0.2157	1.137	0.1036	0.9283	1.393
106		rs7200222	54293129	T	G	0.08868	0.07949	1.573	0.2098	1.164	0.1202	0.9195	1.473	0.0709	0.07453	0.5697	0.4504	0.9139	0.1191	0.7237	1.154
107		rs8049962	54294206	C	T	0.1883	0.1882	0.0001868	0.9891	1.001	0.08561	0.8465	1.184	0.1898	0.1874	0.03901	0.8434	0.9845	0.07893	0.8434	1.149
108		rs10521300	54299503	A	G	0.08868	0.07916	1.659	0.1978	1.169	0.1203	0.9232	1.479	0.0709	0.07409	0.4716	0.4923	0.9212	0.1193	0.7292	1.164
109		rs16953283	54300172	T	C	0.08868	0.07849	1.866	0.1719	1.18	0.1204	0.9318	1.494	0.07043	0.0732	0.3701	0.5429	0.9295	0.1199	0.7349	1.176
110	Block 23	rs1126960	54318172	A	C	0.2206	0.2181	0.02333	0.8786	0.9877	0.08079	0.8431	1.157	0.2127	0.2183	0.7259	0.3942	0.9381	0.07503	0.8099	1.087
111		rs1868689	54323268	A	G	0.2995	0.2988	0.08327	0.7729	0.9792	0.07289	0.8488	1.13	0.2929	0.299	0.8643	0.3525	0.939	0.06765	0.8224	1.072
112		rs17176417	54327043	C	A	0.1637	0.1637	0.1732	0.6773	0.9631	0.0902	0.8071	1.149	0.1451	0.1544	1.444	0.2295	0.9014	0.08649	0.7609	1.068
113		rs1079368	54334280	C	T	0.2572	0.257	0.3959	0.5292	0.953	0.07646	0.8204	1.107	0.2584	0.2582	0.2162	0.642	0.9679	0.07041	0.8431	1.111
114	Block 24	rs1004299	54343840	C	T	0.4939	0.4833	0.1788	0.6724	1.029	0.06672	0.9025	1.172	0.514	0.5067	0.1368	0.7115	1.023	0.06177	0.9065	1.155
115		rs1004930	54345296	G	A	0.2234	0.2288	0.01124	0.9156	1.008	0.07956	0.8628	1.179	0.2257	0.2322	0.00307	0.9558	1.004	0.07351	0.8694	1.16
116		rs12930159	54349257	T	G	0.1255	0.1186	0.6083	0.4354	1.083	0.1018	0.887	1.322	0.1241	0.1251	0.06772	0.7947	0.9759	0.09353	0.8125	1.172
117	Block 25	rs729633	54352290	T	C	0.1546	0.1637	1.148	0.284	0.9065	0.09152	0.7577	1.085	0.1684	0.1544	0.5993	0.4388	1.068	0.08457	0.9051	1.261
118		rs8056104	54355601	T	G	0.4045	0.3918	0.3467	0.556	1.041	0.06804	0.9109	1.189	0.3764	0.3731	0.0002299	0.9879	0.999	0.06386	0.8815	1.132
119	Block 26	rs2388632	54359850	G	A	0.1548	0.1456	1.107	0.2927	1.103	0.09316	0.9189	1.324	0.1646	0.138	7.429	0.006417	1.265	0.08645	1.068	1.499
120		rs7193399	54364647	C	T	0.1651	0.157	0.04386	0.8341	1.019	0.09042	0.8536	1.217	0.1423	0.1642	5.438	0.01971	0.8184	0.086	0.6914	0.9686
121		rs11076030	54365454	T	C	0.3186	0.2966	1.527	0.2166	1.093	0.07209	0.9491	1.259	0.3022	0.2986	0.07536	0.7837	1.019	0.06738	0.8927	1.162
122		rs12932839	54374448	C	T	0.221	0.2114	0.7231	0.3951	1.071	0.08088	0.9142	1.255	0.2309	0.2054	4.879	0.02718	1.18	0.07489	1.019	1.366
123		rs7191827	54388670	G	A	0.1687	0.1493	2.198	0.1382	1.145	0.0911	0.9578	1.369	0.1656	0.146	4.663	0.03081	1.203	0.08553	1.017	1.422
124	Block 27	rs8050506	54413730	A	G	0.1405	0.1426	0.4437	0.5054	0.9385	0.09561	0.7781	1.132	0.139	0.1349	0.06754	0.795	1.024	0.08965	0.8586	1.22
125		rs11639567	54415702	G	A	0.444	0.4666	1.726	0.1889	0.9157	0.06706	0.8029	1.044	0.4678	0.4676	0.1512	0.6973	0.9762	0.06194	0.8646	1.102
126		rs17257349	54421825	A	G	0.3083	0.3293	0.9011	0.3425	0.9343	0.07165	0.8119	1.075	0.333	0.3367	0.331	0.5651	0.9632	0.06532	0.8474	1.095
127		rs7203944	54438254	G	A	0.1701	0.1683	0.05	0.8231	0.9803	0.08909	0.8232	1.167	0.166	0.1659	0.02123	0.8841	0.988	0.08287	0.8399	1.162
128		rs1420303	54439522	C	A	0.1351	0.1396	0.54	0.4624	0.9314	0.09699	0.7702	1.126	0.1292	0.1273	0.01343	0.9077	1.011	0.09205	0.8438	1.211
129		rs1530793	54447966	A	G	0.3799	0.4248	6.749	0.009382	0.8379	0.06816	0.7332	0.9577	0.41	0.4264	1.69	0.1936	0.9219	0.06259	0.8155	1.042
130	Block 28	rs4784379	54453976	A	G	0.2442	0.2508	0.2237	0.6363	0.9641	0.07734	0.8285	1.122	0.2365	0.2436	0.02768	0.8679	0.988	0.07236	0.8574	1.139
131		rs7189231	54464218	G	T	0.1792	0.1745	0.3501	0.554	1.053	0.08738	0.8874	1.25	0.1656	0.1639	0.4193	0.5173	1.056	0.0835	0.8962	1.243
132	Block 29	rs9972796	54464336	C	A	0.3529	0.3548	0.02579	0.8724	0.9888	0.06995	0.8621	1.134	0.3701	0.3732	0.26	0.6101	0.9679	0.06402	0.8537	1.097
133		rs1420285	54473072	C	T	0.384	0.3938	0.3402	0.5597	0.9608	0.06851	0.8401	1.099	0.3951	0.3975	0.1597	0.6894	0.9751	0.06313	0.8616	1.104
134	Block 30	rs4784390	54485833	G	T	0.2456	0.2544	0.5367	0.4638	0.9454	0.077	0.813	1.099	0.2547	0.2402	1.038	0.3082	1.076	0.07194	0.9348	1.239
135		rs12931301	54486421	T	C	0.2814	0.2664	0.407	0.5235	1.049	0.07449	0.9061	1.213	0.2724	0.2853	1.746	0.1863	0.9132	0.06883	0.7979	1.045
136		rs12447674	54492183	G	A	0.2681	0.2572	0.325	0.5686	1.044	0.07562	0.9002	1.211	0.2551	0.2573	0.1371	0.7112	0.9741	0.0708	0.8479	1.119
137	Block 31	rs9921518	54494424	A	G	0.234	0.2585	3.674	0.05528	0.8614	0.0779	0.7394	1.003	0.2668	0.2724	1.032	0.3097	0.9317	0.06959	0.8129	1.068
138		rs4783845	54497854	T	C	0.2333	0.2568	3.403	0.06507	0.8661	0.07798	0.7434	1.009	0.2649	0.2684	0.8106	0.3679	0.939	0.06984	0.8189	1.077
139		rs17200070	54502562	G	A	0.2165	0.2015	1.357	0.2441	1.1	0.08182	0.937	1.291	0.2124	0.2143	0.0094	0.9228	1.007	0.07512	0.8694	1.167
140		rs11640012	54503953	T	C	0.07435	0.06647	0.7046	0.4012	1.116	0.1299	0.8651	1.439	0.07789	0.06832	0.7003	0.4027	1.103	0.118	0.8755	1.39
141	Block 32	rs12929998	54514123	C	A	0.1808	0.2027	3.655	0.05589	0.8503	0.08517	0.7196	1.005	0.2071	0.2076	0.1234	0.7253	0.9734	0.07643	0.838	1.131
142		rs733017	54517482	C	T	0.3813	0.4158	4.852	0.02761	0.8605	0.0683	0.7527	0.9837	0.4104	0.4241	1.213	0.2708	0.9333	0.06266	0.8255	1.055
143		rs716083	54527384	C	A	0.4509	0.495	6.401	0.01141	0.8443	0.06695	0.7405	0.9627	0.479	0.5009	2.052	0.152	0.9152	0.06182	0.8108	1.033
144	Block 33	rs751214	54542033	G	T	0.1828	0.1613	3.244	0.07167	1.172	0.08807	0.9864	1.393	0.1665	0.1801	1.217	0.2699	0.9136	0.08178	0.7783	1.072
145		rs1362437	54550169	A	G	0.3281	0.3405	1.112	0.2917	0.9276	0.07109	0.8069	1.066	0.347	0.3323	0.5638	0.4527	1.05	0.06525	0.9241	1.193
146	Block 34	rs749622	54573024	T	C	0.3793	0.3697	0.01918	0.8898	1.01	0.06906	0.8818	1.156	0.3839	0.3629	1.344	0.2464	1.077	0.06389	0.9502	1.221
147		rs8059628	54578328	A	C	0.2367	0.2288	1.297	0.2548	1.093	0.07842	0.9373	1.275	0.2197	0.2152	0.3141	0.5751	1.043	0.07511	0.9003	1.209
148		rs12921739	54579967	T	C	0.2304	0.2454	1.512	0.2188	0.9068	0.07957	0.7759	1.06	0.2355	0.2548	2.433	0.1188	0.894	0.07218	0.7761	1.03
149	Block 35	rs1201336	54596413	T	C	0.3067	0.3092	0.4984	0.4802	0.9502	0.07237	0.8245	1.095	0.3083	0.3221	1.137	0.2864	0.9319	0.06632	0.8183	1.061
150		rs1186817	54598514	C	T	0.2347	0.2288	1.384	0.2394	1.097	0.07879	0.94	1.28	0.2155	0.2098	0.2113	0.6457	1.036	0.07571	0.8927	1.201
151		rs1874025	54599743	T	C	0.457	0.4599	0.09425	0.7588	0.9797	0.06695	0.8592	1.117	0.4753	0.4658	0.4841	0.4866	1.044	0.06187	0.9248	1.179
152		rs8045161	54603152	C	T	0.4359	0.4322	0.0139	0.9061	1.008	0.06732	0.8834	1.15	0.444	0.4441	0.02373	0.8776	1.01	0.06216	0.8938	1.14
153		rs1908219	54603266	A	G	0.4869	0.4919	0.0214	0.8837	0.9902	0.06708	0.8682	1.129	0.4849	0.4829	0.008657	0.9259	0.9942	0.06225	0.88	1.123
154		rs8051442	54605600	A	G	0.06548	0.0658	0.04553	0.831	1.029	0.134	0.7912	1.338	0.0611	0.06083	0.005328	0.9418	1.01	0.1295	0.7833	1.301
155	Block 36	rs1882591	54615410	G	A	0.2422	0.234	0.9346	0.3337	1.079	0.07816	0.9254	1.257	0.2297	0.2084	2.29	0.1302	1.121	0.07501	0.9675	1.298
156		rs1151277	54620503	T	C	0.1323	0.1379	0.007351	0.9317	1.008	0.09785	0.8325	1.222	0.1283	0.1069	3.999	0.04552	1.216	0.09693	1.005	1.47
157		rs11861365	54623529	A	G	0.1228	0.1035	3.569	0.05889	1.22	0.1051	0.9931	1.499	0.1139	0.1122	0.01281	0.9099	1.011	0.09787	0.8347	1.225
158	Block 37	rs2388773	54636780	C	A	0.1612	0.159	0.5181	0.4717	1.068	0.09114	0.8934	1.277	0.1493	0.1287	3.939	0.04717	1.198	0.09035	1.004	1.43
159		rs1493897	54667698	A	C	0.1603	0.1516	0.7628	0.3824	1.084	0.09163	0.9054	1.297	0.1385	0.1207	3.657	0.05582	1.196	0.09294	0.9968	1.435
160	Block 38	rs8044756	54676323	A	G	0.5055	0.4849	1.991	0.1582	1.099	0.06669	0.964	1.252	0.493	0.4822	0.7101	0.3994	1.054	0.06184	0.9333	1.189
161		rs1861532	54677513	T	C	0.2531	0.2508	0.03955	0.8424	1.016	0.07722	0.8729	1.181	0.2607	0.2471	1.213	0.2708	1.082	0.07109	0.9409	1.243
162	Block 39	rs11639521	54709210	G	A	0.4816	0.4933	1.031	0.3099	0.9344	0.06676	0.8198	1.065	0.5019	0.4783	1.565	0.211	1.08	0.06174	0.9571	1.219
163		rs17205999	54727937	A	G	0.3172	0.3419	1.214	0.2705	0.9246	0.07115	0.8042	1.063	0.3237	0.3335	0.08711	0.7679	0.9807	0.06591	0.8619	1.116
164		rs16953856	54729522	G	A	0.2183	0.1941	2.72	0.09911	1.144	0.0818	0.9743	1.343	0.1959	0.2067	0.9065	0.341	0.93	0.07667	0.8002	1.081
165		rs1420562	54733746	A	G	0.485	0.5037	0.1675	0.6823	0.973	0.06675	0.8537	1.109	0.4944	0.4854	0.4436	0.5054	1.042	0.06184	0.9231	1.176
166		rs2388807	54737459	A	G	0.1769	0.173	0.6271	0.4284	1.073	0.08809	0.9025	1.275	0.1793	0.1597	1.667	0.1966	1.112	0.08231	0.9464	1.307
167		rs1420553	54745610	A	G	0.2469	0.2522	0.0301	0.8623	0.9867	0.07706	0.8484	1.148	0.2486	0.2484	0.02094	0.8849	1.01	0.07143	0.8784	1.162
168	Block 40	rs1861538	54752863	G	A	0.2428	0.2154	5.133	0.02347	1.197	0.07915	1.025	1.397	0.2495	0.2447	0.1248	0.7239	1.026	0.07163	0.8913	1.18
169		rs4784415	54770232	T	C	0.3081	0.3039	0.1206	0.7283	0.9751	0.07249	0.846	1.124	0.3144	0.3114	5.734e-06	0.9981	0.9998	0.06658	0.8775	1.139
170		rs12444481	54770445	T	C	0.103	0.08083	4.997	0.02539	1.287	0.1137	1.03	1.608	0.1049	0.09406	0.9114	0.3397	1.103	0.1029	0.9015	1.349
171		rs1548912	54776603	T	C	0.3752	0.3657	0.007858	0.9294	1.006	0.06912	0.8787	1.152	0.3764	0.3851	0.5619	0.4535	0.9534	0.06364	0.8416	1.08
172	Block 41	rs7499390	54780370	T	C	0.3492	0.3206	4.327	0.03751	1.159	0.0707	1.009	1.331	0.3438	0.3239	2.075	0.1497	1.099	0.06543	0.9665	1.249
173		rs4622506	54790801	C	T	0.425	0.4118	0.9691	0.3249	1.069	0.06759	0.9362	1.22	0.43	0.4104	1.599	0.206	1.082	0.06251	0.9574	1.223
174		rs4257585	54793796	T	C	0.3574	0.3657	0.1677	0.6821	0.972	0.06934	0.8485	1.114	0.3629	0.3793	1.118	0.2903	0.9344	0.06411	0.8241	1.06
175		rs4440156	54794101	T	C	0.4004	0.391	0.6002	0.4385	1.054	0.06814	0.9224	1.205	0.4107	0.3922	1.877	0.1707	1.09	0.06299	0.9634	1.233
176		rs7198507	54796410	A	G	0.3131	0.311	0.02373	0.8776	1.011	0.07207	0.878	1.165	0.3302	0.3088	3.057	0.08041	1.122	0.06619	0.9859	1.278
177	Block 42	rs9924618	54819501	G	A	0.1814	0.1748	0.09181	0.7619	1.027	0.08699	0.8657	1.218	0.1763	0.1761	5.809e-05	0.9939	0.9994	0.08093	0.8528	1.171
178		rs11076057	54827785	A	G	0.3274	0.3363	0.2967	0.586	0.9622	0.0708	0.8375	1.105	0.3288	0.35	2.009	0.1563	0.9113	0.06541	0.8016	1.036
179		rs4591143	54829975	A	C	0.1546	0.1558	0.1609	0.6883	1.038	0.09222	0.8661	1.243	0.1684	0.1699	0.07085	0.7901	0.9781	0.08297	0.8313	1.151
180		rs6499720	54832113	C	T	0.5041	0.5007	0.1284	0.7201	1.024	0.06667	0.8987	1.167	0.5047	0.4854	1.387	0.2389	1.075	0.06176	0.9528	1.214
181		rs4435250	54856671	T	C	0.1583	0.161	0.3365	0.5618	0.9488	0.09083	0.7941	1.134	0.1539	0.1681	1.392	0.238	0.905	0.08436	0.7671	1.068
182		rs4383140	54856786	A	G	0.1351	0.1276	0.2629	0.6081	1.051	0.0981	0.8675	1.274	0.1273	0.1295	0.01856	0.8916	1.013	0.09247	0.8448	1.214
183		rs4784429	54859732	T	G	0.3682	0.3704	0.04015	0.8412	0.9862	0.06914	0.8612	1.129	0.3775	0.3857	0.7585	0.3838	0.946	0.0637	0.835	1.072
184	Block 43	rs4555155	54887921	A	C	0.266	0.2689	0.04809	0.8264	0.9836	0.07546	0.8484	1.14	0.2565	0.2933	7.522	0.006096	0.8267	0.06937	0.7216	0.9471
185		rs9932117	54906895	C	A	0.2503	0.249	0.003681	0.9516	1.005	0.07703	0.8639	1.168	0.2477	0.2555	0.2359	0.6272	0.966	0.07123	0.8401	1.111
186		rs11076060	54948857	A	G	0.3281	0.3257	0.003443	0.9532	1.004	0.0712	0.8734	1.155	0.3214	0.3372	1.198	0.2738	0.9308	0.06564	0.8184	1.059
187		rs12447300	54962136	G	A	0.1849	0.188	0.2874	0.5919	0.9556	0.08525	0.8086	1.129	0.1931	0.1948	2.599e-05	0.9959	1	0.07816	0.8583	1.166
188	Block 44	rs13336114	54967096	A	C	0.351	0.3533	0.1406	0.7077	0.974	0.07024	0.8487	1.118	0.3509	0.368	1.591	0.2072	0.9219	0.06453	0.8124	1.046
189		rs1133611	54968239	T	C	0.2254	0.2281	0.07285	0.7872	0.9788	0.07954	0.8375	1.144	0.2264	0.2318	0.1452	0.7032	0.9723	0.0736	0.8417	1.123
190	Block 45	rs11076063	55025856	G	A	0.1473	0.1527	0.08819	0.7665	0.9726	0.09358	0.8096	1.168	0.1437	0.1486	0.1362	0.7121	0.9689	0.08654	0.8177	1.148
191	Block 45	rs11076064	55033694	T	C	0.4795	0.4856	0.03226	0.8575	0.9881	0.06673	0.867	1.126	0.4907	0.4809	0.6294	0.4276	1.05	0.0618	0.9304	1.185
192		rs8060082	55034693	T	C	0.05252	0.06146	1.218	0.2697	0.8524	0.1451	0.6414	1.133	0.0583	0.05901	0.01124	0.9156	0.9863	0.1309	0.763	1.275
193		rs4238773	55040438	A	G	0.3204	0.3175	0.09371	0.7595	1.022	0.07145	0.8885	1.176	0.3377	0.3225	1.229	0.2676	1.076	0.06579	0.9456	1.224
194	Block 46	rs12927600	55045947	A	C	0.2831	0.2821	0.001297	0.9713	0.9973	0.07428	0.8622	1.154	0.2864	0.2751	0.2327	0.6295	1.034	0.06868	0.9035	1.183
195		rs4238775	55054844	G	A	0.08322	0.08985	0.2764	0.5991	0.939	0.1199	0.7424	1.188	0.08022	0.08171	0.03607	0.8494	0.9792	0.1121	0.7861	1.22
196		rs13331158	55061621	C	T	0.4904	0.4833	0.1441	0.7042	1.026	0.06686	0.8997	1.169	0.4752	0.4742	0.04144	0.8387	0.9875	0.06195	0.8746	1.115
197	Block 47	rs4783863	55069361	C	T	0.3456	0.3422	0.001431	0.9698	0.9974	0.07015	0.8692	1.144	0.3214	0.3265	0.4329	0.5106	0.9576	0.06592	0.8415	1.09
198		rs8055853	55078667	C	T	0.4509	0.4439	0.1679	0.682	1.028	0.06708	0.9012	1.172	0.4473	0.4343	0.3979	0.5282	1.04	0.06222	0.9206	1.175
199		rs4784467	55080084	T	C	0.1473	0.1463	0.02262	0.8805	1.014	0.09474	0.8425	1.221	0.1572	0.1477	0.6338	0.426	1.071	0.08588	0.9048	1.267
200	Block 48	rs6499743	55088225	T	G	0.334	0.3303	0.2546	0.6139	1.037	0.07097	0.902	1.191	0.3326	0.3088	1.782	0.1819	1.092	0.06612	0.9594	1.243
201		rs16954195	55093432	T	C	0.2203	0.2057	1.671	0.1961	1.111	0.08152	0.9474	1.304	0.2136	0.1974	1.67	0.1962	1.104	0.07642	0.9501	1.282
202		rs4784474	55096404	G	A	0.4939	0.4997	0.009752	0.9213	0.9934	0.06674	0.8716	1.132	0.5005	0.5098	0.08434	0.7715	0.9822	0.06183	0.8701	1.109
203		rs1352191	55104086	C	A	0.4304	0.4182	0.3477	0.5554	1.041	0.06752	0.9117	1.188	0.4198	0.4113	0.06993	0.7914	1.017	0.06266	0.8992	1.15
204		rs7197624	55110037	A	G	0.01364	0.0147	0.003915	0.9501	1.018	0.2834	0.5841	1.774	0.01119	0.008429	0.1842	0.6678	1.147	0.3167	0.6165	2.134
205		rs11076070	55114680	A	G	0.2606	0.2512	0.318	0.5728	1.044	0.07649	0.8988	1.213	0.257	0.256	0.0937	0.7595	1.022	0.07074	0.8896	1.174
206		rs8050248	55117552	A	G	0.3431	0.3717	3.365	0.0666	0.8798	0.06984	0.7672	1.009	0.3507	0.3563	0.05406	0.8161	0.9851	0.06463	0.8679	1.118
207		rs1825730	55122421	G	A	0.2244	0.2475	4.422	0.03548	0.8467	0.0791	0.7251	0.9887	0.2449	0.2298	1.03	0.3101	1.077	0.07264	0.9337	1.241
208	Block 49	rs16954308	55150174	A	C	0.1057	0.1323	5.49	0.01913	0.7875	0.1034	0.643	0.9645	0.1362	0.1309	0.2227	0.637	1.044	0.09105	0.8734	1.248
209		rs11640550	55153815	C	A	0.1611	0.1842	4.139	0.0419	0.8359	0.089	0.7021	0.9952	0.199	0.1846	1.412	0.2347	1.099	0.07943	0.9407	1.284
210		rs11076076	55155944	T	C	0.0498	0.0481	0.03231	0.8574	0.9732	0.1521	0.7223	1.311	0.0611	0.05102	2.679	0.1017	1.249	0.1354	0.9577	1.628
211		rs4270172	55157679	G	A	0.2046	0.2381	7.241	0.007125	0.8063	0.08054	0.6885	0.9442	0.2593	0.2422	1.819	0.1775	1.101	0.0715	0.9574	1.267
212		rs8060698	55161456	T	C	0.09277	0.1169	5.568	0.01829	0.7748	0.1096	0.6249	0.9605	0.1255	0.114	1.196	0.2741	1.11	0.09533	0.9209	1.338
213	Block 50	rs12917822	55165407	A	G	0.3253	0.3196	0.09383	0.7594	1.022	0.07129	0.8888	1.175	0.3092	0.3375	5.052	0.0246	0.8617	0.06625	0.7567	0.9811
214		rs8064192	55165921	A	C	0.4563	0.4823	3.007	0.08292	0.891	0.06671	0.7818	1.015	0.4827	0.4973	1.494	0.2215	0.9272	0.06184	0.8213	1.047
215	Block 51	rs1486735	55180092	G	A	0.4209	0.4309	0.599	0.439	0.9493	0.0673	0.832	1.083	0.4361	0.4428	0.3385	0.5607	0.9644	0.06229	0.8535	1.09
216		rs745112	55181561	A	C	0.1711	0.2014	5.724	0.01673	0.8132	0.08709	0.6856	0.9645	0.2111	0.2047	0.2159	0.6422	1.037	0.07726	0.891	1.206
217	Block 52	rs1552426	55194324	C	A	0.2921	0.2728	2.308	0.1287	1.119	0.07385	0.9678	1.293	0.2911	0.2873	0.1804	0.671	1.029	0.06819	0.9006	1.177
218		rs7187108	55199498	T	G	0.1883	0.1961	0.2701	0.6033	0.9567	0.08497	0.81	1.13	0.1838	0.1948	0.7183	0.3967	0.9356	0.07875	0.8018	1.092
219		rs8054239	55201013	C	T	0.4236	0.4058	1.02	0.3124	1.071	0.06753	0.9378	1.222	0.4267	0.4197	0.2632	0.6079	1.033	0.06251	0.9135	1.167
220		rs11076081	55206573	C	T	0.3881	0.3955	0.2905	0.5899	0.9638	0.06835	0.843	1.102	0.3885	0.3846	0.01122	0.9156	1.007	0.06343	0.8891	1.14
221		rs2200537	55211634	T	C	0.2374	0.2265	1.861	0.1726	1.113	0.07876	0.954	1.299	0.2393	0.2378	0.0001112	0.9916	0.9992	0.07224	0.8673	1.151
222		rs9922031	55216971	A	G	0.1855	0.1971	0.5662	0.4518	0.9378	0.08516	0.7937	1.108	0.1833	0.1952	0.7378	0.3904	0.9348	0.07873	0.8011	1.091
223	Block 53	rs1486733	55231907	T	C	0.3834	0.3959	0.9016	0.3423	0.937	0.06847	0.8193	1.072	0.3801	0.3964	1.215	0.2703	0.9325	0.06341	0.8235	1.056
224		rs12934198	55235214	A	G	0.1153	0.1029	0.9626	0.3265	1.113	0.1075	0.9013	1.374	0.1063	0.09911	0.2757	0.5995	1.055	0.1018	0.8642	1.288
225		rs2588996	55238808	G	A	0.0382	0.04041	0.03054	0.8613	0.9694	0.175	0.6879	1.366	0.04291	0.03993	0.668	0.4137	1.137	0.1564	0.8368	1.545
226	Block 54	rs2171262	55239232	C	T	0.1862	0.1747	0.5909	0.4421	1.07	0.08709	0.902	1.269	0.1814	0.173	0.6999	0.4028	1.07	0.08115	0.913	1.255
227		rs17291845	55245037	A	G	0.1501	0.1357	0.9178	0.338	1.097	0.09561	0.9095	1.323	0.1381	0.1322	0.198	0.6563	1.041	0.09057	0.8719	1.244
228		rs7204268	55253123	T	G	0.5	0.499	0.01261	0.9106	1.008	0.06672	0.884	1.148	0.5042	0.4938	0.6161	0.4325	1.05	0.06177	0.93	1.185
229		rs2397376	55253790	T	C	0.5	0.499	0.009932	0.9206	1.007	0.06672	0.8833	1.147	0.5042	0.4929	0.6793	0.4098	1.052	0.06177	0.9323	1.188
230		rs9928598	55264697	A	G	0.3151	0.3297	0.6486	0.4206	0.9442	0.07134	0.821	1.086	0.3204	0.3385	1.834	0.1756	0.9148	0.06574	0.8042	1.041
231	Block 55	rs12050985	55285845	C	A	0.07923	0.08328	0.1616	0.6877	0.9518	0.1227	0.7483	1.211	0.09869	0.0968	0.04398	0.8339	1.022	0.1043	0.8332	1.254
232		rs4784510	55304203	G	A	0.1617	0.1593	0.8558	0.3549	1.087	0.09044	0.9104	1.298	0.1488	0.1668	1.944	0.1633	0.8875	0.08523	0.751	1.049
233		rs1437449	55306430	T	C	0.3586	0.3463	1.235	0.2665	1.08	0.06967	0.9425	1.238	0.3389	0.3505	0.6118	0.4341	0.9503	0.06507	0.8365	1.08
234	Block 56	rs16954658	55311294	T	G	0.07776	0.08083	0.6312	0.4269	0.9068	0.1234	0.712	1.155	0.08722	0.07808	1.004	0.3163	1.119	0.1124	0.8979	1.395
235		rs991057	55314110	T	C	0.4864	0.4863	0.1025	0.7488	1.022	0.06672	0.8964	1.164	0.4823	0.4814	0.01363	0.9071	0.9928	0.06185	0.8795	1.121
236		rs30922	55315836	G	T	0.3197	0.3273	0.06356	0.801	0.9822	0.07122	0.8543	1.129	0.3279	0.3177	0.7537	0.3853	1.059	0.06619	0.9304	1.206
237		rs30923	55316496	A	G	0.4523	0.4556	0.4672	0.4943	0.9552	0.06706	0.8375	1.089	0.4552	0.4547	0.0009292	0.9757	0.9981	0.06204	0.8838	1.127
238	Block 57	rs11860394	55326804	G	A	0.3561	0.3457	0.5661	0.4518	1.054	0.06983	0.9191	1.209	0.3451	0.3616	1.824	0.1769	0.9162	0.0647	0.8071	1.04
239		rs31045	55334034	T	C	0.4789	0.4626	1.327	0.2493	1.08	0.06684	0.9474	1.231	0.4557	0.4747	1.41	0.2351	0.9291	0.06193	0.8229	1.049
240		rs31046	55334783	A	G	0.1787	0.1797	0.1068	0.7439	1.029	0.08714	0.8674	1.221	0.1744	0.1704	0.4544	0.5002	1.057	0.08214	0.8999	1.242
241		rs6499755	55341135	C	T	0.337	0.3132	1.684	0.1944	1.097	0.07104	0.954	1.26	0.3162	0.3363	2.556	0.1099	0.8998	0.06597	0.7907	1.024
242		rs893263	55349837	T	G	0.03547	0.03874	0.05759	0.8103	0.9578	0.1788	0.6747	1.36	0.03965	0.03416	0.5356	0.4643	1.125	0.1624	0.8183	1.546
243	Block 58	rs31064	55350601	G	A	0.2305	0.2391	0.006212	0.9372	0.9938	0.07898	0.8513	1.16	0.2374	0.2227	2.156	0.1421	1.114	0.07366	0.9647	1.288
244		rs4784523	55356697	C	T	0.4236	0.4362	0.7552	0.3848	0.9431	0.06738	0.8264	1.076	0.438	0.4321	0.1061	0.7446	1.02	0.06226	0.9032	1.153
245		rs31103	55373850	T	C	0.3035	0.2963	0.0008299	0.977	0.9979	0.0728	0.8652	1.151	0.2878	0.3088	2.881	0.08963	0.8917	0.06755	0.7811	1.018
246		rs31104	55374309	G	A	0.3169	0.3082	1.319e-06	0.9991	1	0.0721	0.8683	1.152	0.2965	0.3191	3.201	0.07359	0.887	0.06706	0.7777	1.012
247	Block 59	rs360774	55401333	C	T	0.2544	0.2614	0.5947	0.4406	0.9427	0.07644	0.8115	1.095	0.2682	0.2635	0.6283	0.428	1.057	0.06998	0.9215	1.212
248		rs30905	55417219	T	C	0.2885	0.2916	0.002551	0.9597	1.004	0.07339	0.8692	1.159	0.2878	0.3026	1.45	0.2285	0.9216	0.06776	0.807	1.052
249		rs12918370	55424127	A	G	0.2251	0.2255	0.07197	0.7885	1.021	0.07953	0.8741	1.194	0.2132	0.226	1.583	0.2083	0.9102	0.0747	0.7862	1.054
250		rs7199709	55436813	C	T	0.3608	0.3591	0.06531	0.7983	1.018	0.06927	0.8886	1.166	0.3591	0.3625	0.06841	0.7937	0.9833	0.0643	0.8669	1.115
251		rs1370385	55441341	C	T	0.3818	0.3794	0.01812	0.8929	1.009	0.06854	0.8824	1.154	0.3759	0.3832	0.215	0.6429	0.9709	0.06375	0.8568	1.1
252		rs9926841	55452383	G	A	0.3138	0.3166	0.01698	0.8963	1.009	0.07163	0.8772	1.161	0.3167	0.3296	0.9447	0.3311	0.9378	0.06604	0.8239	1.067
253		rs1610101	55460729	A	G	0.3158	0.3163	0.02284	0.8799	1.011	0.07192	0.878	1.164	0.3316	0.3163	2.023	0.155	1.098	0.06601	0.965	1.25
254	Block 60	rs1420227	55465544	C	T	0.2538	0.2667	0.6148	0.433	0.9416	0.07642	0.8107	1.094	0.2738	0.2582	1.412	0.2347	1.086	0.06988	0.9474	1.246
255		rs8045690	55471946	C	T	0.2769	0.2779	0.03885	0.8437	1.015	0.07461	0.8768	1.175	0.2882	0.2737	0.8875	0.3462	1.067	0.06866	0.9324	1.22
256		rs2540707	55472551	C	A	0.3608	0.358	7.255e-07	0.9993	0.9999	0.06952	0.8726	1.146	0.3685	0.3474	2.15	0.1426	1.099	0.06438	0.9686	1.247
257		rs2576542	55479952	T	C	0.09166	0.09003	0.1856	0.6666	0.9515	0.116	0.758	1.194	0.09167	0.08925	0.3902	0.5322	1.069	0.1075	0.866	1.32
258		rs11643666	55490089	A	G	0.2097	0.2231	0.4312	0.5114	0.9477	0.08156	0.8077	1.112	0.2281	0.2071	2.895	0.08883	1.136	0.075	0.9808	1.316
259	Block 61	rs7184310	55491302	G	T	0.4276	0.4318	0.1019	0.7495	0.9787	0.06737	0.8577	1.117	0.445	0.4264	1.092	0.296	1.067	0.06227	0.9446	1.206
260		rs9936365	55492809	C	T	0.211	0.1926	0.8809	0.348	1.081	0.08277	0.9187	1.271	0.2015	0.2018	0.09675	0.7558	0.9765	0.07683	0.84	1.135
261		rs837537	55496628	T	G	0.1464	0.1376	0.117	0.7323	1.033	0.09519	0.8572	1.245	0.1469	0.1413	0.1602	0.689	1.036	0.08787	0.8719	1.23
262		rs7187242	55499994	C	T	0.1821	0.182	0.05197	0.8197	1.02	0.08558	0.8621	1.206	0.174	0.1815	0.3836	0.5357	0.951	0.08096	0.8115	1.115
	SNP – rs number of tested SNP
	BP – Physical position of tested SNP on chromosome 16.
	A, B – Minor and major allele names, respectively (based on whole sample)
	F_A - Frequency of MAF in cases
	F_U - Frequency of MAF allele in controls
	CHISQ - Basic allelic test chi-square (1df)
	P - Asymptotic p-value for this test
	OR - Estimated odds ratio (for A, i.e. B is reference)
	L95 - Lower bound of 95% confidence interval for odds ratio
	U95 - Upper bound of 95% confidence interval for odds ratio
