# Supplementary material for: Genetic association of FTO/IRX region with obesity and overweight in the Polish population
Source: PLoS One. 2017 Jun 29;12(6):e0180295. doi: 10.1371/journal.pone.0180295 (PMC5491248; doi:10.1371/journal.pone.0180295)
Supplement: S10 Table — AFF—Genotypes/alleles in cases, UNAFF—Genotypes/alleles in controls, GENO—Genotypic model (AA versus AB versus BB); ADD—Additive model (AA versus BB); DOM—Dominant model (AA+AB versus BB); REC—Recessive model (AA versus AB+BB); CHISQ—Chi-squated statistic, P—Asymptotic p-value. By convention, in all models, A is the minor allele and B is the major allele. Bold font denotes markers with statistically significant p values. (XLSX) [file pone.0180295.s014.xlsx]

## Sheet: Arkusz1
					FEMALE				MALE
	SNP	A1	A2	TEST	AFF	UNAFF	CHISQ	P	AFF	UNAFF	CHISQ	P
Block 1	rs1131220	A	G	GENO	209/573/321	285/714/486	4.591	0.1007	279/757/453	226/533/360	2.658	0.2647
		A	G	ADD	991/1215	1284/1686	1.483	0.2234	1315/1663	985/1253	0.01088	0.9169
		A	G	DOM	782/321	999/486	3.875	0.049	1036/453	759/360	0.9103	0.34
		A	G	REC	209/894	285/1200	0.02432	0.8761	279/1210	226/893	0.8712	0.3506
	rs3809634	C	T	GENO	110/501/490	147/617/727	4.948	0.08426	131/684/678	120/471/529	5.013	0.08154
		C	T	ADD	721/1481	911/2071	2.823	0.09289	946/2040	711/1529	0.002165	0.9629
		C	T	DOM	611/490	764/727	4.602	0.03193	815/678	591/529	0.853	0.3557
		C	T	REC	110/991	147/1344	0.01231	0.9117	131/1362	120/1000	2.774	0.09582
Block 2	rs3095631	C	T	GENO	219/589/290	323/727/436	5.655	0.05916	326/740/422	244/545/328	0.3389	0.8441
		C	T	ADD	1027/1169	1373/1599	0.1684	0.6816	1392/1584	1033/1201	0.1451	0.7032
		C	T	DOM	808/290	1050/436	2.681	0.1015	1066/422	789/328	0.3138	0.5754
		C	T	REC	219/879	323/1163	1.222	0.269	326/1162	244/873	0.001547	0.9686
	rs17194040	A	G	GENO	80/467/559	121/594/782	1.96	0.3753	119/601/776	91/432/604	0.9276	0.6289
		A	G	ADD	627/1585	836/2158	0.1136	0.7361	839/2153	614/1640	0.4051	0.5245
		A	G	DOM	547/559	715/782	0.7319	0.3923	720/776	523/604	0.7644	0.3819
		A	G	REC	80/1026	121/1376	0.6443	0.4222	119/1377	91/1036	0.01256	0.9107
Block 3	rs1861556	T	G	GENO	107/529/469	174/648/675	6.185	0.04538	171/705/619	138/509/480	1.122	0.5707
		T	G	ADD	743/1467	996/1998	0.07256	0.7876	1047/1943	785/1469	0.02074	0.8855
		T	G	DOM	636/469	822/675	1.808	0.1788	876/619	647/480	0.3714	0.5422
		T	G	REC	107/998	174/1323	2.484	0.115	171/1324	138/989	0.4023	0.5259
	rs9788828	T	G	GENO	59/429/593	102/530/827	4.529	0.1039	83/594/780	69/442/582	0.4242	0.8089
		T	G	ADD	547/1615	734/2184	0.01414	0.9054	760/2154	580/1606	0.1382	0.7101
		T	G	DOM	488/593	632/827	0.8399	0.3594	677/780	511/582	0.02063	0.8858
		T	G	REC	59/1022	102/1357	2.459	0.1169	83/1374	69/1024	0.4231	0.5154
	rs16952304	G	A	GENO	7/109/985	5/156/1330	1.436	0.4878	5/160/1327	2/131/989	1.155	0.5612
		G	A	ADD	123/2079	166/2816	0.0008529	0.9767	170/2814	135/2109	0.2404	0.6239
		G	A	DOM	116/985	161/1330	0.04563	0.8308	165/1327	133/989	0.4006	0.5268
		G	A	REC	7/1094	5/1486	1.241	0.2654	5/1487	2/1120	0.5901	0.4424
	rs7193898	A	G	GENO	74/457/575	119/564/812	4.117	0.1277	100/622/774	87/466/574	1.055	0.5899
		A	G	ADD	605/1607	802/2188	0.1787	0.6725	822/2170	640/1614	0.5599	0.4543
		A	G	DOM	531/575	683/812	1.381	0.2399	722/774	553/574	0.1673	0.6825
		A	G	REC	74/1032	119/1376	1.49	0.2222	100/1396	87/1040	1.04	0.3078
	rs1362572	A	G	GENO	108/513/485	167/636/694	4.237	0.1202	156/681/659	130/515/482	0.9701	0.6157
		A	G	ADD	729/1483	970/2024	0.1812	0.6704	993/1999	775/1479	0.8384	0.3598
		A	G	DOM	621/485	803/694	1.614	0.2039	837/659	645/482	0.4301	0.5119
		A	G	REC	108/998	167/1330	1.302	0.2538	156/1340	130/997	0.8112	0.3678
	rs12599436	A	G	GENO	7/108/991	4/158/1335	2.414	0.2991	5/160/1331	2/130/995	1.036	0.5958
		A	G	ADD	122/2090	166/2828	0.00201	0.9642	170/2822	134/2120	0.1652	0.6844
		A	G	DOM	115/991	162/1335	0.1201	0.7289	165/1331	132/995	0.2987	0.5847
		A	G	REC	7/1099	4/1493	2.022	0.1551	5/1491	2/1125	0.5935	0.4411
	rs1946155	T	C	GENO	94/468/544	132/605/760	0.9494	0.6221	127/645/724	97/484/546	0.01503	0.9925
		T	C	ADD	656/1556	869/2125	0.2439	0.6214	899/2093	678/1576	0.0006847	0.9791
		T	C	DOM	562/544	737/760	0.6367	0.4249	772/724	581/546	0.0006822	0.9792
		T	C	REC	94/1012	132/1365	0.0814	0.7754	127/1369	97/1030	0.01138	0.915
	rs4784320	A	G	GENO	0/52/1054	1/56/1440	2.207	0.3317	0/60/1436	0/45/1082	NA	NA
		A	G	ADD	52/2160	58/2936	1.055	0.3043	60/2932	45/2209	0.0005296	0.9816
		A	G	DOM	52/1054	57/1440	1.267	0.2603	60/1436	45/1082	0.0005296	0.9816
		A	G	REC	0/1106	1/1496	0.7391	0.39	0/1496	0/1127	NA	NA
	rs12443767	C	T	GENO	1/49/1055	1/83/1413	1.67	0.4339	0/71/1424	0/73/1054	NA	NA
		C	T	ADD	51/2159	85/2909	1.406	0.2358	71/2919	73/2181	3.698	0.05449
		C	T	DOM	50/1055	84/1413	1.536	0.2152	71/1424	73/1054	3.698	0.05449
		C	T	REC	1/1104	1/1496	0.04648	0.8293	0/1495	0/1127	NA	NA
	rs3213758	T	C	GENO	7/114/985	5/165/1327	1.548	0.4611	5/163/1328	2/133/992	1.1	0.577
		T	C	ADD	128/2084	175/2819	0.007744	0.9299	173/2819	137/2117	0.2056	0.6502
		T	C	DOM	121/985	170/1327	0.1107	0.7393	168/1328	135/992	0.3527	0.5526
		T	C	REC	7/1099	5/1492	1.238	0.2658	5/1491	2/1125	0.5935	0.4411
	rs17214955	T	C	GENO	32/349/721	65/439/993	4.747	0.09313	52/480/964	35/365/726	0.2835	0.8678
		T	C	ADD	413/1791	569/2425	0.05801	0.8097	584/2408	435/1817	0.03469	0.8523
		T	C	DOM	381/721	504/993	0.2321	0.63	532/964	400/726	0.0003947	0.9841
		T	C	REC	32/1070	65/1432	3.654	0.05593	52/1444	35/1091	0.2706	0.6029
	rs8050354	T	C	GENO	109/500/497	165/640/691	1.906	0.3856	157/670/668	125/510/492	0.3881	0.8236
		T	C	ADD	718/1494	970/2022	0.0009063	0.976	984/2006	760/1494	0.3834	0.5358
		T	C	DOM	609/497	805/691	0.4025	0.5258	827/668	635/492	0.2745	0.6003
		T	C	REC	109/997	165/1331	0.9304	0.3348	157/1338	125/1002	0.2328	0.6294
Block 4	rs139974543	C	G	GENO	0/50/1056	1/73/1423	0.921	0.631	0/75/1421	0/55/1072	NA	NA
		C	G	ADD	50/2162	75/2919	0.3275	0.5671	75/2917	55/2199	0.02419	0.8764
		C	G	DOM	50/1056	74/1423	0.2502	0.6169	75/1421	55/1072	0.02419	0.8764
		C	G	REC	0/1106	1/1496	0.7391	0.39	0/1496	0/1127	NA	NA
	rs2111119	T	C	GENO	8/157/941	7/218/1272	0.7823	0.6763	12/211/1273	3/177/947	4.429	0.1092
		T	C	ADD	173/2039	232/2762	0.009267	0.9233	235/2757	183/2071	0.1238	0.7249
		T	C	DOM	165/941	225/1272	0.006201	0.9372	223/1273	180/947	0.5609	0.4539
		T	C	REC	8/1098	7/1490	0.726	0.3942	12/1484	3/1124	3.247	0.07155
Block 5	rs2302677	T	C	GENO	0/67/1039	1/70/1426	3.163	0.2057	0/83/1413	1/58/1068	1.527	0.466
		T	C	ADD	67/2145	72/2922	1.931	0.1646	83/2909	60/2194	0.0618	0.8037
		T	C	DOM	67/1039	71/1426	2.191	0.1388	83/1413	59/1068	0.123	0.7258
		T	C	REC	0/1106	1/1496	0.7391	0.39	0/1496	1/1126	1.328	0.2492
	rs9934800	C	T	GENO	2/122/978	3/137/1353	2.541	0.2807	0/156/1339	2/107/1016	3.243	0.1976
		C	T	ADD	126/2078	143/2843	2.256	0.1331	156/2834	111/2139	0.2227	0.637
		C	T	DOM	124/978	140/1353	2.44	0.1183	156/1339	109/1016	0.3928	0.5308
		C	T	REC	2/1100	3/1490	0.01247	0.9111	0/1495	2/1123	2.66	0.1029
	rs5005161	C	T	GENO	12/231/863	18/281/1198	1.844	0.3978	15/301/1180	7/237/883	1.397	0.4972
		C	T	ADD	255/1957	317/2677	1.156	0.2822	331/2661	251/2003	0.007218	0.9323
		C	T	DOM	243/863	299/1198	1.54	0.2146	316/1180	244/883	0.1065	0.7442
		C	T	REC	12/1094	18/1479	0.07697	0.7814	15/1481	7/1120	1.125	0.2888
Block 6	rs7205986	A	G	GENO	243/585/278	390/710/397	8.645	0.01327	355/732/409	269/581/277	2.762	0.2514
		A	G	ADD	1071/1141	1490/1504	0.9212	0.3372	1442/1550	1119/1135	1.083	0.2979
		A	G	DOM	828/278	1100/397	0.6344	0.4257	1087/409	850/277	2.537	0.1112
		A	G	REC	243/863	390/1107	5.756	0.01643	355/1141	269/858	0.006823	0.9342
	rs1421084	G	A	GENO	0/49/1057	0/53/1444	NA	NA	0/51/1444	1/34/1092	1.641	0.4402
		G	A	ADD	49/2163	53/2941	1.338	0.2474	51/2939	36/2218	0.09218	0.7614
		G	A	DOM	49/1057	53/1444	1.338	0.2474	51/1444	35/1092	0.1894	0.6634
		G	A	REC	0/1106	0/1497	NA	NA	0/1495	1/1126	1.327	0.2493
	rs7203521	G	A	GENO	155/553/398	270/682/545	8.977	0.01124	216/699/581	182/547/398	3.82	0.1481
		G	A	ADD	863/1349	1222/1772	1.697	0.1926	1131/1861	911/1343	3.698	0.05448
		G	A	DOM	708/398	952/545	0.04871	0.8253	915/581	729/398	3.408	0.06487
		G	A	REC	155/951	270/1227	7.53	0.006068	216/1280	182/945	1.461	0.2267
	rs6499640	G	A	GENO	155/553/398	271/681/545	9.255	0.009777	216/699/581	182/546/399	3.669	0.1597
		G	A	ADD	863/1349	1223/1771	1.759	0.1848	1131/1861	910/1344	3.572	0.05877
		G	A	DOM	708/398	952/545	0.04871	0.8253	915/581	728/399	3.237	0.07198
		G	A	REC	155/951	271/1226	7.768	0.005319	216/1280	182/945	1.461	0.2267
	rs4396532	A	G	GENO	5/113/987	2/186/1304	5.421	0.06649	7/148/1337	7/112/1000	0.3011	0.8602
		A	G	ADD	123/2087	190/2794	1.465	0.2261	162/2822	126/2112	0.09499	0.7579
		A	G	DOM	118/987	188/1304	2.256	0.1331	155/1337	119/1000	0.04112	0.8393
		A	G	REC	5/1100	2/1490	2.395	0.1217	7/1485	7/1112	0.2932	0.5882
Block 7	rs1861868	A	G	GENO	239/530/337	319/738/440	0.5224	0.7701	309/755/432	247/563/317	0.6425	0.7252
		A	G	ADD	1008/1204	1376/1618	0.0761	0.7826	1373/1619	1057/1197	0.5281	0.4674
		A	G	DOM	769/337	1057/440	0.353	0.5524	1064/432	810/317	0.1769	0.6741
		A	G	REC	239/867	319/1178	0.03402	0.8537	309/1187	247/880	0.6124	0.4339
	rs1075440	G	A	GENO	155/497/454	211/665/621	0.06967	0.9658	204/679/613	141/520/465	0.7106	0.701
		G	A	ADD	807/1405	1087/1907	0.0166	0.8975	1087/1905	802/1450	0.2847	0.5936
		G	A	DOM	652/454	876/621	0.04945	0.824	883/613	661/465	0.02729	0.8688
		G	A	REC	155/951	211/1286	0.003402	0.9535	204/1292	141/985	0.6979	0.4035
	rs13334933	G	A	GENO	30/268/808	35/385/1076	1.039	0.5947	34/375/1087	26/288/811	0.1053	0.9487
		G	A	ADD	328/1884	455/2537	0.1404	0.7079	443/2549	340/1910	0.09357	0.7597
		G	A	DOM	298/808	420/1076	0.4071	0.5235	409/1087	314/811	0.105	0.7459
		G	A	REC	30/1076	35/1461	0.363	0.5468	34/1462	26/1099	0.004229	0.9481
Block 8	rs9930333	G	T	GENO	259/575/272	343/762/391	0.7976	0.6711	385/709/401	233/548/346	10.62	0.004952
		G	T	ADD	1093/1119	1448/1544	0.5413	0.4619	1479/1511	1014/1240	9.948	0.001611
		G	T	DOM	834/272	1105/391	0.7976	0.3718	1094/401	781/346	4.744	0.0294
		G	T	REC	259/847	343/1153	0.08582	0.7696	385/1110	233/894	9.199	0.002422
	rs9939973	A	G	GENO	259/575/272	344/762/391	0.7806	0.6769	386/709/401	233/548/346	10.79	0.004536
		A	G	ADD	1093/1119	1450/1544	0.5051	0.4773	1481/1511	1014/1240	10.1	0.001485
		A	G	DOM	834/272	1106/391	0.78	0.3771	1095/401	781/346	4.79	0.02862
		A	G	REC	259/847	344/1153	0.06869	0.7933	386/1110	233/894	9.374	0.002201
	rs9940128	A	G	GENO	260/576/270	345/761/390	0.9244	0.6299	386/710/400	233/550/344	10.65	0.004868
		A	G	ADD	1096/1116	1451/1541	0.5795	0.4465	1482/1510	1016/1238	9.871	0.001679
		A	G	DOM	836/270	1106/390	0.9225	0.3368	1096/400	783/344	4.533	0.03324
		A	G	REC	260/846	345/1151	0.07108	0.7898	386/1110	233/894	9.374	0.002201
	rs1421085	C	T	GENO	246/574/286	311/768/418	1.685	0.4305	364/716/416	214/552/361	12.37	0.002064
		C	T	ADD	1066/1146	1390/1604	1.648	0.1992	1444/1548	980/1274	11.52	0.0006892
		C	T	DOM	820/286	1079/418	1.373	0.2413	1080/416	766/361	5.502	0.01899
		C	T	REC	246/860	311/1186	0.8143	0.3668	364/1132	214/913	10.68	0.001082
	rs16952520	G	A	GENO	5/94/1002	2/132/1356	2.473	0.2904	1/118/1370	2/102/1019	1.818	0.4029
		G	A	ADD	104/2098	136/2844	0.07178	0.7888	120/2858	106/2140	1.499	0.2209
		G	A	DOM	99/1002	134/1356	1.656e-06	0.999	119/1370	104/1019	1.32	0.2506
		G	A	REC	5/1096	2/1488	2.405	0.121	1/1488	2/1121	0.6867	0.4073
	rs1558902	A	T	GENO	246/574/286	310/768/418	1.746	0.4177	364/716/416	213/552/362	12.82	0.001646
		A	T	ADD	1066/1146	1388/1604	1.716	0.1902	1444/1548	978/1276	11.95	0.0005458
		A	T	DOM	820/286	1078/418	1.397	0.2372	1080/416	765/362	5.732	0.01666
		A	T	REC	246/860	310/1186	0.8748	0.3496	364/1132	213/914	11.05	0.0008857
	rs10852521	T	C	GENO	192/548/366	272/751/472	0.7639	0.6825	303/690/503	257/538/332	5.817	0.05456
		T	C	ADD	932/1280	1295/1695	0.7343	0.3915	1296/1696	1052/1202	5.563	0.01834
		T	C	DOM	740/366	1023/472	0.6728	0.4121	993/503	795/332	5.137	0.02343
		T	C	REC	192/914	272/1223	0.3018	0.5828	303/1193	257/870	2.489	0.1147
	rs1121980	T	C	GENO	260/574/272	344/764/389	0.6544	0.721	387/708/401	232/550/345	11.17	0.003751
		T	C	ADD	1094/1118	1452/1542	0.4835	0.4868	1482/1510	1014/1240	10.25	0.001364
		T	C	DOM	834/272	1108/389	0.6507	0.4199	1095/401	782/345	4.578	0.03238
		T	C	REC	260/846	344/1153	0.09983	0.752	387/1109	232/895	9.951	0.001607
	rs7193144	C	T	GENO	227/572/307	295/754/448	1.472	0.4791	340/699/457	199/545/382	10.65	0.004859
		C	T	ADD	1026/1186	1344/1650	1.176	0.2781	1379/1613	943/1309	8.912	0.002833
		C	T	DOM	799/307	1049/448	1.453	0.2281	1039/457	744/382	3.368	0.06649
		C	T	REC	227/879	295/1202	0.2657	0.6062	340/1156	199/927	10.05	0.001525
	rs17817449	G	T	GENO	227/572/307	295/754/448	1.472	0.4791	340/700/454	199/546/382	10.95	0.004199
		G	T	ADD	1026/1186	1344/1650	1.176	0.2781	1380/1608	944/1310	9.3	0.002292
		G	T	DOM	799/307	1049/448	1.453	0.2281	1040/454	745/382	3.637	0.0565
		G	T	REC	227/879	295/1202	0.2657	0.6062	340/1154	199/928	10.23	0.001382
	rs11075987	T	G	GENO	210/553/343	301/749/446	0.7181	0.6983	330/700/466	278/532/317	3.877	0.144
		T	G	ADD	973/1239	1351/1641	0.7088	0.3998	1360/1632	1088/1166	3.875	0.04901
		T	G	DOM	763/343	1050/446	0.4333	0.5104	1030/466	810/317	2.803	0.09408
		T	G	REC	210/896	301/1195	0.5172	0.472	330/1166	278/849	2.456	0.1171
	rs8050136	A	C	GENO	226/573/305	292/756/447	1.636	0.4414	340/699/456	199/545/382	10.75	0.004638
		A	C	ADD	1025/1183	1340/1650	1.363	0.2429	1379/1611	943/1309	9.042	0.002638
		A	C	DOM	799/305	1048/447	1.595	0.2066	1039/456	744/382	3.461	0.06282
		A	C	REC	226/878	292/1203	0.3511	0.5535	340/1155	199/927	10.1	0.00148
	rs9935401	A	G	GENO	227/571/307	293/756/447	1.417	0.4924	340/699/457	199/545/383	10.77	0.004582
		A	G	ADD	1025/1185	1342/1650	1.231	0.2673	1379/1613	943/1311	9.072	0.002595
		A	G	DOM	798/307	1049/447	1.358	0.244	1039/457	744/383	3.486	0.0619
		A	G	REC	227/878	293/1203	0.3642	0.5462	340/1156	199/928	10.12	0.001467
	rs9936385	C	T	GENO	226/573/307	294/756/447	1.384	0.5005	341/698/457	199/544/384	11.08	0.003924
		C	T	ADD	1025/1187	1344/1650	1.109	0.2923	1380/1612	942/1312	9.393	0.002178
		C	T	DOM	799/307	1050/447	1.366	0.2425	1039/457	743/384	3.666	0.05554
		C	T	REC	226/880	294/1203	0.2513	0.6162	341/1155	199/928	10.37	0.001278
	rs9926289	A	G	GENO	226/573/307	293/756/447	1.42	0.4918	341/698/457	199/544/384	11.08	0.003924
		A	G	ADD	1025/1187	1342/1650	1.166	0.2802	1380/1612	942/1312	9.393	0.002178
		A	G	DOM	799/307	1049/447	1.391	0.2382	1039/457	743/384	3.666	0.05554
		A	G	REC	226/880	293/1203	0.2867	0.5924	341/1155	199/928	10.37	0.001278
	rs76804286	A	G	GENO	0/26/1080	0/35/1462	NA	NA	0/25/1471	0/26/1101	NA	NA
		A	G	ADD	26/2186	35/2959	0.0004557	0.983	25/2967	26/2228	1.363	0.243
		A	G	DOM	26/1080	35/1462	0.0004557	0.983	25/1471	26/1101	1.363	0.243
		A	G	REC	0/1106	0/1497	NA	NA	0/1496	0/1127	NA	NA
	rs9939609	A	T	GENO	226/573/307	293/756/447	1.42	0.4918	341/698/457	199/544/384	11.08	0.003924
		A	T	ADD	1025/1187	1342/1650	1.166	0.2802	1380/1612	942/1312	9.393	0.002178
		A	T	DOM	799/307	1049/447	1.391	0.2382	1039/457	743/384	3.666	0.05554
		A	T	REC	226/880	293/1203	0.2867	0.5924	341/1155	199/928	10.37	0.001278
	rs9941349	T	C	GENO	239/574/293	323/750/423	1.125	0.5699	363/690/443	215/541/371	10.6	0.004994
		T	C	ADD	1052/1160	1396/1596	0.4234	0.5152	1416/1576	971/1283	8.875	0.002891
		T	C	DOM	813/293	1073/423	1.014	0.3139	1053/443	756/371	3.284	0.06994
		T	C	REC	239/867	323/1173	0.0001284	0.991	363/1133	215/912	10.07	0.001509
	rs7190492	A	G	GENO	119/479/503	152/686/651	1.693	0.429	175/630/682	149/501/474	3.833	0.1471
		A	G	ADD	717/1485	990/1988	0.2718	0.6022	980/1994	799/1449	3.693	0.05465
		A	G	DOM	598/503	838/651	0.9895	0.3199	805/682	650/474	3.539	0.05994
		A	G	REC	119/982	152/1337	0.2434	0.6218	175/1312	149/975	1.303	0.2536
	rs9930506	G	A	GENO	260/569/277	352/750/395	0.6706	0.7151	392/693/411	226/545/356	14.6	0.000674
		G	A	ADD	1089/1123	1454/1540	0.2302	0.6314	1477/1515	997/1257	12.91	0.0003276
		G	A	DOM	829/277	1102/395	0.5972	0.4397	1085/411	771/356	5.26	0.02181
		G	A	REC	260/846	352/1145	1.092e-05	0.9974	392/1104	226/901	13.5	0.0002387
	rs9922708	T	C	GENO	258/563/273	352/742/393	0.838	0.6577	390/688/410	227/533/353	13.21	0.001357
		T	C	ADD	1079/1109	1446/1528	0.2452	0.6205	1468/1508	987/1239	12.02	0.0005273
		T	C	DOM	821/273	1094/393	0.716	0.3975	1078/410	760/353	5.322	0.02106
		T	C	REC	258/836	352/1135	0.002744	0.9582	390/1098	227/886	11.9	0.0005624
	rs9922619	T	G	GENO	259/568/277	351/750/395	0.6407	0.7259	388/695/409	226/543/355	13.73	0.001046
		T	G	ADD	1086/1122	1452/1540	0.2216	0.6378	1471/1513	995/1253	12.42	0.0004255
		T	G	DOM	827/277	1101/395	0.5715	0.4497	1083/409	769/355	5.393	0.02021
		T	G	REC	259/845	351/1145	2.075e-06	0.9989	388/1104	226/898	12.42	0.0004253
	rs8044769	T	C	GENO	196/543/367	278/739/480	0.5057	0.7766	300/701/495	266/533/328	7.03	0.02975
		T	C	ADD	935/1277	1295/1699	0.5056	0.477	1301/1691	1065/1189	7.016	0.008079
		T	C	DOM	739/367	1017/480	0.3625	0.5471	1001/495	799/328	4.739	0.02948
		T	C	REC	196/910	278/1219	0.3078	0.579	300/1196	266/861	4.784	0.02872
	rs12149832	A	G	GENO	233/553/320	290/751/455	1.368	0.5045	338/694/464	189/537/399	14.83	0.0006025
		A	G	ADD	1019/1193	1331/1661	1.3	0.2542	1370/1622	915/1335	13.11	0.0002933
		A	G	DOM	786/320	1041/455	0.6672	0.414	1032/464	726/399	5.759	0.0164
		A	G	REC	233/873	290/1206	1.12	0.2899	338/1158	189/936	13.42	0.0002493
Block 9	rs10852523	C	T	GENO	146/518/441	197/706/593	0.02601	0.9871	175/723/596	147/526/454	1.349	0.5095
		C	T	ADD	810/1400	1100/1892	0.00709	0.9329	1073/1915	820/1434	0.1269	0.7217
		C	T	DOM	664/441	903/593	0.01941	0.8892	898/596	673/454	0.04091	0.8397
		C	T	REC	146/959	197/1299	0.001086	0.9737	175/1319	147/980	1.054	0.3045
	rs3826169	C	T	GENO	63/389/654	91/566/840	2.374	0.3052	78/562/856	62/373/692	5.608	0.06056
		C	T	ADD	515/1697	748/2246	2	0.1573	718/2274	497/1757	2.744	0.09761
		C	T	DOM	452/654	657/840	2.372	0.1235	640/856	435/692	4.649	0.03107
		C	T	REC	63/1043	91/1406	0.1673	0.6825	78/1418	62/1065	0.1051	0.7458
	rs8061518	G	A	GENO	185/500/402	224/666/573	1.943	0.3785	228/723/523	189/534/377	1.438	0.4872
		G	A	ADD	870/1304	1114/1812	1.914	0.1665	1179/1769	912/1288	1.129	0.2879
		G	A	DOM	685/402	890/573	1.259	0.2618	951/523	723/377	0.4049	0.5246
		G	A	REC	185/902	224/1239	1.351	0.245	228/1246	189/911	1.363	0.2431
	rs10521307	C	T	GENO	131/485/490	159/655/682	1.077	0.5835	162/689/645	145/534/448	4.267	0.1184
		C	T	ADD	747/1465	973/2019	0.8896	0.3456	1013/1979	824/1430	4.223	0.03988
		C	T	DOM	616/490	814/682	0.4238	0.515	851/645	679/448	2.992	0.0837
		C	T	REC	131/975	159/1337	0.9497	0.3298	162/1334	145/982	2.581	0.1081
	rs7203572	C	A	GENO	38/318/735	57/453/969	1.018	0.6012	50/456/965	36/336/744	0.3311	0.8474
		C	A	ADD	394/1788	567/2391	1.007	0.3156	556/2386	408/1824	0.3241	0.5692
		C	A	DOM	356/735	510/969	0.964	0.3262	506/965	372/744	0.321	0.571
		C	A	REC	38/1053	57/1422	0.2426	0.6223	50/1421	36/1080	0.05926	0.8077
	rs17819033	T	G	GENO	39/320/747	57/446/991	0.4651	0.7925	50/458/988	35/340/750	0.176	0.9158
		T	G	ADD	398/1814	560/2428	0.4651	0.4953	558/2434	410/1840	0.1576	0.6913
		T	G	DOM	359/747	503/991	0.4189	0.5175	508/988	375/750	0.1119	0.738
		T	G	REC	39/1067	57/1437	0.1493	0.6992	50/1446	35/1090	0.1093	0.7409
Block 10	rs7205009	T	C	GENO	189/530/381	242/738/515	0.5653	0.7538	226/759/506	174/552/397	0.8103	0.6669
		T	C	ADD	908/1292	1222/1768	0.08597	0.7694	1211/1771	900/1346	0.1614	0.6879
		T	C	DOM	719/381	980/515	0.009929	0.9206	985/506	726/397	0.567	0.4514
		T	C	REC	189/911	242/1253	0.4526	0.5011	226/1265	174/949	0.056	0.8129
	rs2160481	C	T	GENO	52/355/698	60/481/956	0.7674	0.6813	44/505/947	45/347/735	4.205	0.1221
		C	T	ADD	459/1751	601/2393	0.3759	0.5398	593/2399	437/1817	0.1565	0.6924
		C	T	DOM	407/698	541/956	0.1321	0.7163	549/947	392/735	1.025	0.3114
		C	T	REC	52/1053	60/1437	0.7517	0.386	44/1452	45/1082	2.169	0.1408
Block 11	rs4784329	C	A	GENO	223/538/345	321/707/469	0.7691	0.6807	281/767/448	256/516/355	9.313	0.009499
		C	A	ADD	984/1228	1349/1645	0.163	0.6864	1329/1663	1028/1226	0.7266	0.394
		C	A	DOM	761/345	1028/469	0.005461	0.9411	1048/448	772/355	0.7298	0.3929
		C	A	REC	223/883	321/1176	0.6305	0.4272	281/1215	256/871	6.103	0.0135
	rs7191718	C	T	GENO	240/546/320	345/718/434	0.7721	0.6797	304/784/408	280/517/330	12.36	0.00207
		C	T	ADD	1026/1186	1408/1586	0.2068	0.6493	1392/1600	1077/1177	0.8124	0.3674
		C	T	DOM	786/320	1063/434	0.001048	0.9742	1088/408	797/330	1.282	0.2574
		C	T	REC	240/866	345/1152	0.6617	0.416	304/1192	280/847	7.601	0.005835
	rs9934504	A	G	GENO	11/265/830	26/348/1123	2.603	0.2721	27/368/1101	20/266/841	0.3588	0.8358
		A	G	ADD	287/1925	400/2594	0.1697	0.6804	422/2570	306/1948	0.3037	0.5815
		A	G	DOM	276/830	374/1123	0.0002759	0.9867	395/1101	286/841	0.3524	0.5527
		A	G	REC	11/1095	26/1471	2.501	0.1138	27/1469	20/1107	0.003329	0.954
	rs9929152	G	A	GENO	39/358/709	56/478/962	0.1205	0.9415	49/466/981	38/384/705	2.624	0.2692
		G	A	ADD	436/1776	590/2402	6.008e-05	0.9938	564/2428	460/1794	2.051	0.1522
		G	A	DOM	397/709	534/962	0.01106	0.9162	515/981	422/705	2.552	0.1101
		G	A	REC	39/1067	56/1440	0.0852	0.7704	49/1447	38/1089	0.01862	0.8915
	rs12232391	G	T	GENO	158/526/421	240/667/590	2.817	0.2445	235/718/543	163/546/418	0.7946	0.6721
		G	T	ADD	842/1368	1147/1847	0.02316	0.879	1188/1804	872/1382	0.5657	0.452
		G	T	DOM	684/421	907/590	0.461	0.4971	953/543	709/418	0.174	0.6765
		G	T	REC	158/947	240/1257	1.474	0.2247	235/1261	163/964	0.7745	0.3788
	rs9924072	G	A	GENO	134/536/436	227/693/577	5.021	0.08122	208/711/577	146/555/426	0.9221	0.6306
		G	A	ADD	804/1408	1147/1847	2.107	0.1466	1127/1865	847/1407	0.004512	0.9464
		G	A	DOM	670/436	920/577	0.2061	0.6499	919/577	701/426	0.1614	0.6879
		G	A	REC	134/972	227/1270	4.947	0.02614	208/1288	146/981	0.4958	0.4813
	rs12933996	G	A	GENO	146/497/461	206/672/619	0.1628	0.9218	209/698/586	153/512/462	0.8141	0.6656
		G	A	ADD	789/1419	1084/1910	0.1199	0.7291	1116/1870	818/1436	0.642	0.423
		G	A	DOM	643/461	878/619	0.04354	0.8347	907/586	665/462	0.8138	0.367
		G	A	REC	146/958	206/1291	0.1561	0.6927	209/1284	153/974	0.09641	0.7562
Block 12	rs17224310	T	C	GENO	46/368/692	58/481/958	0.5877	0.7454	61/476/959	45/360/722	0.01471	0.9927
		T	C	ADD	460/1752	597/2397	0.5803	0.4462	598/2394	450/1804	0.0003924	0.9842
		T	C	DOM	414/692	539/958	0.558	0.4551	537/959	405/722	0.0004556	0.983
		T	C	REC	46/1060	58/1439	0.1344	0.7139	61/1435	45/1082	0.01187	0.9132
	rs17823199	C	T	GENO	283/540/283	364/722/410	1.235	0.5394	369/719/408	272/562/293	0.8938	0.6396
		C	T	ADD	1106/1106	1450/1542	1.168	0.2798	1457/1535	1106/1148	0.06954	0.792
		C	T	DOM	823/283	1086/410	1.076	0.2995	1088/408	834/293	0.5332	0.4653
		C	T	REC	283/823	364/1132	0.5371	0.4637	369/1127	272/855	0.09811	0.7541
	rs7194907	T	C	GENO	209/558/339	300/737/458	0.6149	0.7353	318/722/455	251/541/335	0.4152	0.8125
		T	C	ADD	976/1236	1337/1653	0.1824	0.6693	1358/1632	1043/1211	0.3678	0.5442
		T	C	DOM	767/339	1037/458	7.226e-05	0.9932	1040/455	792/335	0.1538	0.6949
		T	C	REC	209/897	300/1195	0.5528	0.4572	318/1177	251/876	0.3786	0.5383
Block 13	rs6499662	G	A	GENO	167/497/442	211/734/552	4.288	0.1172	252/700/543	179/523/425	0.7303	0.6941
		G	A	ADD	831/1381	1156/1838	0.5872	0.4435	1204/1786	881/1373	0.7298	0.3929
		G	A	DOM	664/442	945/552	2.573	0.1087	952/543	702/425	0.5329	0.4654
		G	A	REC	167/939	211/1286	0.5172	0.4721	252/1243	179/948	0.4432	0.5056
	rs12596210	C	T	GENO	14/233/859	15/312/1170	0.4323	0.8056	17/304/1175	15/253/859	2.018	0.3647
		C	T	ADD	261/1951	342/2652	0.18	0.6714	338/2654	283/1971	1.986	0.1588
		C	T	DOM	247/859	327/1170	0.0885	0.7661	321/1175	268/859	1.992	0.1582
		C	T	REC	14/1092	15/1482	0.4018	0.5261	17/1479	15/1112	0.202	0.6531
	rs8046658	C	T	GENO	179/544/383	251/714/532	0.5725	0.7511	256/704/536	203/549/375	1.874	0.3918
		C	T	ADD	902/1310	1216/1778	0.01403	0.9057	1216/1776	955/1299	1.557	0.212
		C	T	DOM	723/383	965/532	0.2303	0.6313	960/536	752/375	1.851	0.1737
		C	T	REC	179/927	251/1246	0.1565	0.6924	256/1240	203/924	0.3607	0.5481
	rs7200972	G	A	GENO	166/491/448	223/682/591	0.3647	0.8333	208/663/625	148/510/466	0.4316	0.8059
		G	A	ADD	823/1387	1128/1864	0.1109	0.7391	1079/1913	806/1442	0.02362	0.8779
		G	A	DOM	657/448	905/591	0.2853	0.5933	871/625	658/466	0.02688	0.8698
		G	A	REC	166/939	223/1273	0.006748	0.9345	208/1288	148/976	0.2965	0.5861
Block 14	rs9925908	T	C	GENO	35/338/733	47/471/978	0.2539	0.8808	62/456/977	47/349/731	0.06974	0.9657
		T	C	ADD	408/1804	565/2427	0.1649	0.6847	580/2410	443/1811	0.05245	0.8189
		T	C	DOM	373/733	518/978	0.229	0.6323	518/977	396/731	0.06759	0.7949
		T	C	REC	35/1071	47/1449	0.001087	0.9737	62/1433	47/1080	0.0008686	0.9765
	rs12931859	T	C	GENO	14/227/865	14/321/1162	0.9295	0.6283	16/301/1178	15/251/861	2.24	0.3263
		T	C	ADD	255/1957	349/2645	0.02107	0.8846	333/2657	281/1973	2.239	0.1346
		T	C	DOM	241/865	335/1162	0.1276	0.721	317/1178	266/861	2.138	0.1437
		T	C	REC	14/1092	14/1483	0.6534	0.4189	16/1479	15/1112	0.3739	0.5409
Block 15	rs7194243	T	C	GENO	71/422/613	87/573/837	0.4168	0.8119	87/547/862	76/433/618	2.367	0.3062
		T	C	ADD	564/1648	747/2247	0.2053	0.6505	721/2271	585/1669	2.367	0.1239
		T	C	DOM	493/613	660/837	0.06111	0.8048	634/862	509/618	2.027	0.1545
		T	C	REC	71/1035	87/1410	0.4123	0.5208	87/1409	76/1051	0.9499	0.3297
	rs4784351	G	A	GENO	117/492/497	166/674/657	0.3514	0.8389	176/658/662	140/499/488	0.3757	0.8287
		G	A	ADD	726/1486	1006/1988	0.3513	0.5534	1010/1982	779/1475	0.3631	0.5468
		G	A	DOM	609/497	840/657	0.2836	0.5944	834/662	639/488	0.2359	0.6272
		G	A	REC	117/989	166/1331	0.1709	0.6794	176/1320	140/987	0.2624	0.6085
	rs2540781	A	C	GENO	13/237/852	18/307/1170	0.3619	0.8345	20/291/1182	13/239/874	1.325	0.5155
		A	C	ADD	263/1941	343/2647	0.2663	0.6058	331/2655	265/1987	0.5946	0.4406
		A	C	DOM	250/852	325/1170	0.33	0.5657	311/1182	252/874	0.9133	0.3392
		A	C	REC	13/1089	18/1477	0.003187	0.955	20/1473	13/1113	0.1767	0.6742
	rs856973	T	G	GENO	1/113/987	2/154/1340	0.1018	0.9504	5/144/1343	1/104/1019	1.831	0.4004
		T	G	ADD	115/2087	158/2834	0.008923	0.9247	154/2830	106/2142	0.541	0.462
		T	G	DOM	114/987	156/1340	0.003686	0.9516	149/1343	105/1019	0.3042	0.5813
		T	G	REC	1/1100	2/1494	0.101	0.7506	5/1487	1/1123	1.697	0.1926
	rs2003583	A	G	GENO	77/423/606	105/575/817	0.01237	0.9938	113/567/816	83/444/600	0.607	0.7382
		A	G	ADD	577/1635	785/2209	0.01176	0.9137	793/2199	610/1644	0.2017	0.6533
		A	G	DOM	500/606	680/817	0.012	0.9128	680/816	527/600	0.4419	0.5062
		A	G	REC	77/1029	105/1392	0.002645	0.959	113/1383	83/1044	0.03314	0.8556
Block 16	rs16953002	A	G	GENO	29/312/765	51/397/1049	2.016	0.3649	38/444/1014	42/329/755	3.078	0.2146
		A	G	ADD	370/1842	499/2495	0.003257	0.9545	520/2472	413/1839	0.8153	0.3666
		A	G	DOM	341/765	448/1049	0.2468	0.6193	482/1014	371/755	0.1557	0.6932
		A	G	REC	29/1077	51/1446	1.315	0.2515	38/1458	42/1084	3.075	0.0795
	rs708258	G	A	GENO	250/553/303	312/746/439	1.749	0.4171	299/757/440	261/533/333	4.464	0.1073
		G	A	ADD	1053/1159	1370/1624	1.747	0.1863	1355/1637	1055/1199	1.182	0.277
		G	A	DOM	803/303	1058/439	1.162	0.2811	1056/440	794/333	0.005695	0.9398
		G	A	REC	250/856	312/1185	1.167	0.28	299/1197	261/866	3.852	0.04969
	rs1008400	T	C	GENO	240/556/310	367/743/387	3.341	0.1882	369/762/365	285/521/321	7.111	0.02856
		T	C	ADD	1036/1176	1477/1517	3.173	0.07486	1500/1492	1091/1163	1.508	0.2194
		T	C	DOM	796/310	1110/387	1.538	0.2149	1131/365	806/321	5.552	0.01846
		T	C	REC	240/866	367/1130	2.821	0.09307	369/1127	285/842	0.1331	0.7152
	rs11646512	A	G	GENO	242/553/305	376/732/379	4.196	0.1227	369/760/359	286/526/309	5.319	0.06998
		A	G	ADD	1037/1163	1484/1490	3.841	0.05002	1498/1478	1098/1144	0.9354	0.3335
		A	G	DOM	795/305	1108/379	1.631	0.2016	1129/359	812/309	3.968	0.04637
		A	G	REC	242/858	376/1111	3.754	0.05267	369/1119	286/835	0.1736	0.6769
	rs11863548	A	G	GENO	101/466/536	117/596/778	3.704	0.1569	111/591/788	91/432/602	0.6482	0.7232
		A	G	ADD	668/1538	830/2152	3.686	0.05487	813/2167	614/1636	3.131e-05	0.9955
		A	G	DOM	567/536	713/778	3.26	0.071	702/788	523/602	0.1006	0.7511
		A	G	REC	101/1002	117/1374	1.413	0.2346	111/1379	91/1034	0.3675	0.5444
	rs2665271	G	A	GENO	295/522/288	370/714/412	1.506	0.471	336/751/408	251/545/330	1.373	0.5033
		G	A	ADD	1112/1098	1454/1538	1.434	0.231	1423/1567	1047/1205	0.6189	0.4314
		G	A	DOM	817/288	1084/412	0.7046	0.4012	1087/408	796/330	1.291	0.2559
		G	A	REC	295/810	370/1126	1.288	0.2563	336/1159	251/875	0.01246	0.9111
	rs2689264	T	C	GENO	50/321/734	57/457/981	1.336	0.5129	52/478/965	41/320/766	3.889	0.143
		T	C	ADD	421/1789	571/2419	0.00178	0.9663	582/2408	402/1852	2.236	0.1348
		T	C	DOM	371/734	514/981	0.1841	0.6679	530/965	361/766	3.349	0.06723
		T	C	REC	50/1055	57/1438	0.8167	0.3662	52/1443	41/1086	0.04791	0.8267
Block 17	rs8053279	G	A	GENO	223/525/358	310/690/496	0.4633	0.7932	287/771/437	221/546/360	2.861	0.2392
		G	A	ADD	971/1241	1310/1682	0.006328	0.9366	1345/1645	988/1266	0.7002	0.4027
		G	A	DOM	748/358	1000/496	0.1783	0.6729	1058/437	767/360	2.235	0.135
		G	A	REC	223/883	310/1186	0.1221	0.7268	287/1208	221/906	0.06991	0.7915
	rs8063722	C	T	GENO	166/523/417	224/694/579	0.2758	0.8712	209/710/577	172/527/428	0.8632	0.6495
		C	T	ADD	855/1357	1142/1852	0.1383	0.71	1128/1864	871/1383	0.4834	0.4869
		C	T	DOM	689/417	918/579	0.2554	0.6133	919/577	699/428	0.0955	0.7573
		C	T	REC	166/940	224/1273	0.001047	0.9742	209/1287	172/955	0.8631	0.3529
	rs879679	C	T	GENO	27/317/754	38/437/1013	0.1087	0.9471	53/437/1002	42/327/753	0.06913	0.966
		C	T	ADD	371/1825	513/2463	0.1084	0.742	543/2441	411/1833	0.01181	0.9135
		C	T	DOM	344/754	475/1013	0.1024	0.7489	490/1002	369/753	0.0006109	0.9803
		C	T	REC	27/1071	38/1450	0.02315	0.8791	53/1439	42/1080	0.06673	0.7962
Block 18	rs1610237	A	G	GENO	180/532/393	238/730/524	0.1607	0.9228	237/724/530	192/531/402	0.7892	0.674
		A	G	ADD	892/1318	1206/1778	0.001527	0.9688	1198/1784	915/1335	0.1286	0.7199
		A	G	DOM	712/393	968/524	0.05503	0.8145	961/530	723/402	0.009747	0.9214
		A	G	REC	180/925	238/1254	0.05366	0.8168	237/1254	192/933	0.6416	0.4231
	rs8054310	C	T	GENO	164/519/423	214/702/581	0.1772	0.9152	223/686/587	143/536/448	2.71	0.258
		C	T	ADD	847/1365	1130/1864	0.1621	0.6872	1132/1860	822/1432	1.022	0.312
		C	T	DOM	683/423	916/581	0.0857	0.7697	909/587	679/448	0.07097	0.7899
		C	T	REC	164/942	214/1283	0.1455	0.7028	223/1273	143/984	2.633	0.1046
Block 19	rs2542674	G	A	GENO	227/551/328	332/750/414	1.713	0.4247	326/747/423	266/567/294	2.079	0.3537
		G	A	ADD	1005/1207	1414/1578	1.712	0.1907	1399/1593	1099/1155	2.07	0.1503
		G	A	DOM	778/328	1082/414	1.226	0.2681	1073/423	833/294	1.55	0.2132
		G	A	REC	227/879	332/1164	1.049	0.3057	326/1170	266/861	1.206	0.2721
	rs2689258	T	G	GENO	78/470/558	141/615/741	4.654	0.09758	110/631/755	101/469/556	2.282	0.3195
		T	G	ADD	626/1586	897/2097	1.705	0.1916	851/2141	671/1581	1.163	0.2807
		T	G	DOM	548/558	756/741	0.2311	0.6307	741/755	570/556	0.3051	0.5807
		T	G	REC	78/1028	141/1356	4.622	0.03156	110/1386	101/1025	2.27	0.1319
	rs1033046	G	A	GENO	220/528/358	272/703/522	2.256	0.3237	257/760/479	173/577/377	1.735	0.4199
		G	A	ADD	968/1244	1247/1747	2.246	0.1339	1274/1718	923/1331	1.474	0.2247
		G	A	DOM	748/358	975/522	1.778	0.1824	1017/479	750/377	0.6003	0.4385
		G	A	REC	220/886	272/1225	1.23	0.2674	257/1239	173/954	1.568	0.2105
Block 20	rs2010410	C	T	GENO	62/346/698	73/491/933	1.169	0.5573	67/516/913	60/393/674	1.135	0.5671
		C	T	ADD	470/1742	637/2357	0.0005789	0.9808	650/2342	513/1741	0.8014	0.3707
		C	T	DOM	408/698	564/933	0.1678	0.6821	583/913	453/674	0.4034	0.5253
		C	T	REC	62/1044	73/1424	0.6881	0.4068	67/1429	60/1067	0.9967	0.3181
	rs9921416	C	T	GENO	261/550/276	351/730/395	0.626	0.7313	323/763/393	212/581/325	4.012	0.1345
		C	T	ADD	1072/1102	1432/1520	0.3209	0.5711	1409/1549	1005/1231	3.851	0.04971
		C	T	DOM	811/276	1081/395	0.6084	0.4354	1086/393	793/325	1.986	0.1588
		C	T	REC	261/826	351/1125	0.01831	0.8924	323/1156	212/906	3.221	0.07269
	rs17835974	T	C	GENO	120/484/502	153/648/696	0.4418	0.8018	134/677/685	91/490/546	2.007	0.3665
		T	C	ADD	724/1488	954/2040	0.4356	0.5092	945/2047	672/1582	1.976	0.1599
		T	C	DOM	604/502	801/696	0.3122	0.5763	811/685	581/546	1.824	0.1768
		T	C	REC	120/986	153/1344	0.2685	0.6044	134/1362	91/1036	0.6386	0.4242
Block 21	rs4783830	A	G	GENO	117/477/511	178/662/656	1.944	0.3783	160/688/646	131/519/477	0.6091	0.7374
		A	G	ADD	711/1499	1018/1974	1.939	0.1638	1008/1980	781/1473	0.4899	0.484
		A	G	DOM	594/511	840/656	1.473	0.2249	848/646	650/477	0.2196	0.6394
		A	G	REC	117/988	178/1318	1.085	0.2976	160/1334	131/996	0.5441	0.4608
	rs8060235	A	G	GENO	197/531/378	290/715/492	1.163	0.559	248/775/473	226/545/356	5.814	0.05463
		A	G	ADD	925/1287	1295/1699	1.05	0.3056	1271/1721	997/1257	1.651	0.1989
		A	G	DOM	728/378	1005/492	0.4917	0.4832	1023/473	771/356	0.0002563	0.9872
		A	G	REC	197/909	290/1207	1.018	0.313	248/1248	226/901	5.245	0.02201
Block 22	rs16953241	A	G	GENO	11/170/925	5/225/1266	4.629	0.0988	11/201/1284	4/163/960	2.147	0.3419
		A	G	ADD	192/2020	235/2757	1.16	0.2815	223/2769	171/2083	0.03285	0.8562
		A	G	DOM	181/925	230/1266	0.4695	0.4932	212/1284	167/960	0.2177	0.6408
		A	G	REC	11/1095	5/1491	4.537	0.03316	11/1485	4/1123	1.636	0.2009
	rs16953243	C	A	GENO	38/312/756	44/447/1006	1.217	0.5442	45/450/1001	25/340/762	1.551	0.4605
		C	A	ADD	388/1824	535/2459	0.09401	0.7591	540/2452	390/1864	0.5064	0.4767
		C	A	DOM	350/756	491/1006	0.3869	0.5339	495/1001	365/762	0.1435	0.7048
		C	A	REC	38/1068	44/1453	0.5141	0.4734	45/1451	25/1102	1.543	0.2141
	rs17253832	C	T	GENO	10/174/906	15/267/1196	2.045	0.3596	12/288/1172	8/199/906	1.282	0.5267
		C	T	ADD	194/1986	297/2659	1.9	0.168	312/2632	215/2011	1.258	0.262
		C	T	DOM	184/906	282/1196	2.043	0.153	300/1172	207/906	1.277	0.2585
		C	T	REC	10/1080	15/1463	0.0618	0.8037	12/1460	8/1105	0.07678	0.7817
	rs7200222	T	G	GENO	11/171/924	7/224/1266	2.738	0.2544	10/198/1288	2/164/961	4.245	0.1197
		T	G	ADD	193/2019	238/2756	1.008	0.3154	218/2774	168/2086	0.05346	0.8172
		T	G	DOM	182/924	231/1266	0.5005	0.4793	208/1288	166/961	0.3584	0.5494
		T	G	REC	11/1095	7/1490	2.572	0.1088	10/1486	2/1125	3.403	0.0651
	rs8049962	C	T	GENO	39/343/724	48/467/981	0.2017	0.9041	54/467/975	29/364/733	2.421	0.2981
		C	T	ADD	421/1791	563/2429	0.03918	0.8431	575/2417	422/1830	0.1972	0.657
		C	T	DOM	382/724	515/981	0.003642	0.9519	521/975	393/733	0.001639	0.9677
		C	T	REC	39/1067	48/1448	0.1986	0.6559	54/1442	29/1097	2.241	0.1344
	rs10521300	A	G	GENO	11/171/924	7/223/1267	2.778	0.2493	10/198/1288	2/163/962	4.132	0.1267
		A	G	ADD	193/2019	237/2757	1.098	0.2947	218/2774	167/2087	0.02892	0.865
		A	G	DOM	182/924	230/1267	0.5689	0.4507	208/1288	165/962	0.2861	0.5927
		A	G	REC	11/1095	7/1490	2.572	0.1088	10/1486	2/1125	3.403	0.0651
	rs16953283	T	C	GENO	11/171/924	6/223/1268	3.669	0.1597	10/197/1289	2/161/964	4.004	0.1351
		T	C	ADD	193/2019	235/2759	1.298	0.2546	217/2775	165/2089	0.008808	0.9252
		T	C	DOM	182/924	229/1268	0.642	0.423	207/1289	163/964	0.2081	0.6483
		T	C	REC	11/1095	6/1491	3.456	0.06301	10/1486	2/1125	3.403	0.0651
Block 23	rs1126960	A	C	GENO	47/399/659	73/507/917	1.727	0.4218	63/543/890	54/384/689	1.673	0.4332
		A	C	ADD	493/1717	653/2341	0.1858	0.6665	669/2323	492/1762	0.2164	0.6418
		A	C	DOM	446/659	580/917	0.6967	0.4039	606/890	438/689	0.7249	0.3946
		A	C	REC	47/1058	73/1424	0.5609	0.4539	63/1433	54/1073	0.5078	0.4761
	rs1868689	A	G	GENO	100/463/543	139/616/741	0.1399	0.9324	132/629/735	98/478/551	0.04018	0.9801
		A	G	ADD	663/1549	894/2098	0.00521	0.9425	893/2099	674/1580	0.001948	0.9648
		A	G	DOM	563/543	755/741	0.04841	0.8258	761/735	576/551	0.01483	0.9031
		A	G	REC	100/1006	139/1357	0.04759	0.8273	132/1364	98/1029	0.01314	0.9087
	rs17176417	C	A	GENO	33/293/780	40/410/1047	0.4405	0.8023	39/366/1091	21/306/800	3.701	0.1572
		C	A	ADD	359/1853	490/2504	0.01716	0.8958	444/2548	348/1906	0.3604	0.5483
		C	A	DOM	326/780	450/1047	0.1039	0.7472	405/1091	327/800	1.206	0.2721
		C	A	REC	33/1073	40/1457	0.2267	0.634	39/1457	21/1106	1.59	0.2073
	rs1079368	C	T	GENO	66/436/604	94/580/820	0.1759	0.9158	94/577/824	75/431/619	0.1575	0.9243
		C	T	ADD	568/1644	768/2220	0.0004156	0.9837	765/2225	581/1669	0.03805	0.8453
		C	T	DOM	502/604	674/820	0.0194	0.8892	671/824	506/619	0.002333	0.9615
		C	T	REC	66/1040	94/1400	0.1158	0.7336	94/1401	75/1050	0.1528	0.6958
Block 24	rs1004299	C	T	GENO	265/554/287	359/728/409	0.7227	0.6967	405/720/371	282/578/267	2.652	0.2656
		C	T	ADD	1084/1128	1446/1546	0.2298	0.6316	1530/1462	1142/1112	0.1129	0.7368
		C	T	DOM	819/287	1087/409	0.6272	0.4284	1125/371	860/267	0.4289	0.5125
		C	T	REC	265/841	359/1137	0.0004803	0.9825	405/1091	282/845	1.397	0.2372
	rs1004930	G	A	GENO	68/381/656	84/517/896	0.3462	0.841	77/522/897	68/387/671	0.9898	0.6096
		G	A	ADD	517/1693	685/2309	0.1843	0.6677	676/2316	523/1729	0.2845	0.5938
		G	A	DOM	449/656	601/896	0.06252	0.8026	599/897	455/671	0.03627	0.849
		G	A	REC	68/1037	84/1413	0.3403	0.5596	77/1419	68/1058	0.9785	0.3226
	rs12930159	T	G	GENO	16/232/858	22/311/1164	0.0173	0.9914	18/334/1144	18/246/863	0.7999	0.6703
		T	G	ADD	264/1948	355/2639	0.007328	0.9318	370/2622	282/1972	0.02516	0.874
		T	G	DOM	248/858	333/1164	0.01171	0.9138	352/1144	264/863	0.003898	0.9502
		T	G	REC	16/1090	22/1475	0.002329	0.9615	18/1478	18/1109	0.737	0.3906
Block 25	rs729633	T	C	GENO	29/287/788	52/386/1059	1.51	0.47	46/419/1031	25/298/804	2.858	0.2395
		T	C	ADD	345/1863	490/2504	0.498	0.4804	511/2481	348/1906	2.519	0.1125
		T	C	DOM	316/788	438/1059	0.1246	0.7241	465/1031	323/804	1.795	0.1803
		T	C	REC	29/1075	52/1445	1.51	0.2191	46/1450	25/1102	1.791	0.1808
	rs8056104	T	G	GENO	164/550/392	240/693/564	3.03	0.2198	221/701/574	154/533/440	0.6532	0.7214
		T	G	ADD	878/1334	1173/1821	0.1409	0.7074	1143/1849	841/1413	0.4335	0.5103
		T	G	DOM	714/392	933/564	1.364	0.2428	922/574	687/440	0.1227	0.7262
		T	G	REC	164/942	240/1257	0.7031	0.4018	221/1275	154/973	0.6442	0.4222
Block 26	rs2388632	G	A	GENO	19/304/783	29/378/1090	1.739	0.4191	43/397/1056	18/275/834	6.693	0.03521
		G	A	ADD	342/1870	436/2558	0.8338	0.3612	483/2509	311/1943	5.49	0.01912
		G	A	DOM	323/783	407/1090	1.282	0.2576	440/1056	293/834	3.72	0.05378
		G	A	REC	19/1087	29/1468	0.169	0.681	43/1453	18/1109	4.616	0.03168
	rs7193399	C	T	GENO	31/308/767	33/404/1060	1.292	0.5242	32/371/1093	33/304/790	3.583	0.1667
		C	T	ADD	370/1842	470/2524	1.006	0.3159	435/2557	370/1884	3.452	0.06318
		C	T	DOM	339/767	437/1060	0.6473	0.4211	403/1093	337/790	2.788	0.09497
		C	T	REC	31/1075	33/1464	0.95	0.3297	32/1464	33/1094	1.656	0.1981
	rs11076030	T	C	GENO	116/472/518	130/628/739	3.113	0.2108	140/625/731	95/483/549	0.7991	0.6706
		T	C	ADD	704/1508	888/2106	2.801	0.0942	905/2087	673/1581	0.09303	0.7604
		T	C	DOM	588/518	758/739	1.63	0.2016	765/731	578/549	0.005807	0.9393
		T	C	REC	116/990	130/1367	2.42	0.1198	140/1356	95/1032	0.6799	0.4096
	rs12932839	C	T	GENO	50/396/660	71/491/935	2.558	0.2783	76/532/888	42/379/706	4.451	0.108
		C	T	ADD	496/1716	633/2361	1.233	0.2669	684/2308	463/1791	4.117	0.04245
		C	T	DOM	446/660	562/935	2.077	0.1495	608/888	421/706	2.911	0.08797
		C	T	REC	50/1056	71/1426	0.07074	0.7903	76/1420	42/1085	2.741	0.09781
	rs7191827	G	A	GENO	23/319/763	27/393/1077	2.599	0.2727	40/411/1045	26/277/824	3.357	0.1867
		G	A	ADD	365/1845	447/2547	2.527	0.1119	491/2501	329/1925	3.191	0.07406
		G	A	DOM	342/763	420/1077	2.571	0.1088	451/1045	303/824	3.338	0.06769
		G	A	REC	23/1082	27/1470	0.2604	0.6098	40/1456	26/1101	0.3525	0.5527
Block 27	rs8050506	A	G	GENO	21/274/811	28/371/1098	0.002764	0.9986	33/325/1138	22/260/845	0.8205	0.6635
		A	G	ADD	316/1896	427/2567	0.0005994	0.9805	391/2601	304/1950	0.1907	0.6624
		A	G	DOM	295/811	399/1098	0.0001223	0.9912	358/1138	282/845	0.4153	0.5193
		A	G	REC	21/1085	28/1469	0.002763	0.9581	33/1463	22/1105	0.2017	0.6534
	rs11639567	G	A	GENO	208/576/321	329/737/429	4.152	0.1255	316/753/425	266/521/339	4.627	0.09892
		G	A	ADD	992/1218	1395/1595	1.628	0.202	1385/1603	1053/1199	0.08334	0.7728
		G	A	DOM	784/321	1066/429	0.03882	0.8438	1069/425	787/339	0.8559	0.3549
		G	A	REC	208/897	329/1166	3.928	0.04748	316/1178	266/860	2.271	0.1318
	rs17257349	A	G	GENO	101/488/517	161/664/672	2.151	0.3411	153/698/645	121/517/489	0.256	0.8799
		A	G	ADD	690/1522	986/2008	1.787	0.1813	1004/1988	759/1495	0.008243	0.9277
		A	G	DOM	589/517	825/672	0.8823	0.3476	851/645	638/489	0.01974	0.8883
		A	G	REC	101/1005	161/1336	1.851	0.1737	153/1343	121/1006	0.1782	0.673
	rs7203944	G	A	GENO	31/317/757	39/426/1032	0.1238	0.94	45/384/1067	31/312/784	1.413	0.4934
		G	A	ADD	379/1831	504/2490	0.09114	0.7627	474/2518	374/1880	0.5233	0.4694
		G	A	DOM	348/757	465/1032	0.05499	0.8146	429/1067	343/784	0.9568	0.328
		G	A	REC	31/1074	39/1458	0.09735	0.755	45/1451	31/1096	0.1513	0.6973
	rs1420303	C	A	GENO	17/272/817	24/370/1103	0.02465	0.9878	28/312/1156	16/255/856	1.861	0.3944
		C	A	ADD	306/1906	418/2576	0.01784	0.8937	368/2624	287/1967	0.2187	0.6401
		C	A	DOM	289/817	394/1103	0.01175	0.9137	340/1156	271/856	0.6257	0.4289
		C	A	REC	17/1089	24/1473	0.01795	0.8934	28/1468	16/1111	0.7961	0.3723
	rs1530793	A	G	GENO	176/516/414	278/716/503	5.411	0.06683	248/727/521	202/557/368	1.664	0.4351
		A	G	ADD	868/1344	1272/1722	5.41	0.02002	1223/1769	961/1293	1.65	0.199
		A	G	DOM	692/414	994/503	4.093	0.04307	975/521	759/368	1.355	0.2444
		A	G	REC	176/930	278/1219	3.119	0.07738	248/1248	202/925	0.8195	0.3653
Block 28	rs4784379	A	G	GENO	61/404/641	98/555/844	1.436	0.4878	84/533/878	59/430/636	1.854	0.3957
		A	G	ADD	526/1686	751/2243	1.163	0.2809	701/2289	548/1702	0.5939	0.4409
		A	G	DOM	465/641	653/844	0.6457	0.4216	617/878	489/636	1.269	0.26
		A	G	REC	61/1045	98/1399	1.179	0.2776	84/1411	59/1066	0.1743	0.6763
	rs7189231	G	T	GENO	32/309/763	39/444/1013	1.006	0.6047	38/418/1040	27/315/784	0.05378	0.9735
		G	T	ADD	373/1835	522/2470	0.2776	0.5983	494/2498	369/1883	0.01491	0.9028
		G	T	DOM	341/763	483/1013	0.5738	0.4487	456/1040	342/784	0.003558	0.9524
		G	T	REC	32/1072	39/1457	0.2033	0.652	38/1458	27/1099	0.05376	0.8166
Block 29	rs9972796	C	A	GENO	156/504/441	195/668/628	1.344	0.5107	204/691/596	144/545/427	1.601	0.449
		C	A	ADD	816/1386	1058/1924	1.338	0.2473	1099/1883	833/1399	0.121	0.728
		C	A	DOM	660/441	863/628	1.114	0.2911	895/596	689/427	0.7842	0.3759
		C	A	REC	156/945	195/1296	0.6432	0.4225	204/1287	144/972	0.3347	0.5629
	rs1420285	C	T	GENO	204/495/407	229/721/547	5.381	0.06786	246/694/556	166/564/397	3.658	0.1606
		C	T	ADD	903/1309	1179/1815	1.077	0.2995	1186/1806	896/1358	0.006812	0.9342
		C	T	DOM	699/407	950/547	0.01845	0.8919	940/556	730/397	1.045	0.3066
		C	T	REC	204/902	229/1268	4.544	0.03303	246/1250	166/961	1.427	0.2322
Block 30	rs4784390	G	T	GENO	60/393/650	106/548/840	3.723	0.1555	109/536/846	69/403/654	1.525	0.4665
		G	T	ADD	513/1693	760/2228	3.194	0.0739	754/2228	541/1711	1.059	0.3035
		G	T	DOM	453/650	654/840	1.899	0.1682	645/846	472/654	0.4717	0.4922
		G	T	REC	60/1043	106/1388	2.906	0.08826	109/1382	69/1057	1.415	0.2342
	rs12931301	T	C	GENO	84/443/577	112/573/811	1.005	0.6051	94/607/795	89/465/573	3.124	0.2097
		T	C	ADD	611/1597	797/2195	0.6813	0.4091	795/2197	643/1611	2.541	0.1109
		T	C	DOM	527/577	685/811	0.9674	0.3253	701/795	554/573	1.361	0.2433
		T	C	REC	84/1020	112/1384	0.01358	0.9072	94/1402	89/1038	2.579	0.1083
	rs12447674	G	A	GENO	71/457/578	94/582/821	1.76	0.4149	101/558/837	66/448/613	2.098	0.3502
		G	A	ADD	599/1613	770/2224	1.254	0.2628	760/2232	580/1674	0.07466	0.7847
		G	A	DOM	528/578	676/821	1.707	0.1914	659/837	514/613	0.6303	0.4272
		G	A	REC	71/1035	94/1403	0.02109	0.8845	101/1395	66/1061	0.8638	0.3527
Block 31	rs9921518	A	G	GENO	65/402/639	103/568/826	2.19	0.3346	90/586/820	87/440/600	3.061	0.2164
		A	G	ADD	532/1680	774/2220	2.177	0.1401	766/2226	614/1640	1.797	0.1801
		A	G	DOM	467/639	671/826	1.746	0.1864	676/820	527/600	0.6415	0.4232
		A	G	REC	65/1041	103/1394	1.061	0.3031	90/1406	87/1040	2.964	0.08511
	rs4783845	T	C	GENO	64/401/641	102/565/830	2.141	0.3429	91/580/825	84/437/606	2.033	0.3619
		T	C	ADD	529/1683	769/2225	2.111	0.1463	762/2230	605/1649	1.266	0.2605
		T	C	DOM	465/641	667/830	1.634	0.2012	671/825	521/606	0.4909	0.4835
		T	C	REC	64/1042	102/1395	1.124	0.2891	91/1405	84/1043	1.939	0.1638
	rs17200070	G	A	GENO	50/378/677	67/469/960	2.449	0.2939	74/518/903	46/391/690	1.13	0.5683
		G	A	ADD	478/1732	603/2389	1.662	0.1973	666/2324	483/1771	0.5443	0.4607
		G	A	DOM	428/677	536/960	2.298	0.1295	592/903	437/690	0.1826	0.6691
		G	A	REC	50/1055	67/1429	0.003168	0.9551	74/1421	46/1081	1.109	0.2923
	rs11640012	T	C	GENO	8/152/946	6/187/1304	2.178	0.3366	3/221/1272	8/138/981	7.282	0.02623
		T	C	ADD	168/2044	199/2795	1.735	0.1878	227/2765	154/2100	1.105	0.2933
		T	C	DOM	160/946	193/1304	1.344	0.2462	224/1272	146/981	2.161	0.1415
		T	C	REC	8/1098	6/1491	1.237	0.2661	3/1493	8/1119	3.993	0.0457
Block 32	rs12929998	C	A	GENO	33/361/712	58/491/948	1.558	0.4588	70/458/968	48/372/707	1.807	0.4051
		C	A	ADD	427/1785	607/2387	0.774	0.379	598/2394	468/1786	0.468	0.4939
		C	A	DOM	394/712	549/948	0.3032	0.5819	528/968	420/707	1.084	0.2978
		C	A	REC	33/1073	58/1439	1.496	0.2213	70/1426	48/1079	0.264	0.6074
	rs733017	C	T	GENO	172/537/397	254/737/506	1.643	0.4398	239/734/523	200/556/371	1.998	0.3682
		C	T	ADD	881/1331	1245/1749	1.643	0.1999	1212/1780	956/1298	1.953	0.1623
		C	T	DOM	709/397	991/506	1.231	0.2672	973/523	756/371	1.191	0.275
		C	T	REC	172/934	254/1243	0.9314	0.3345	239/1257	200/927	1.446	0.2292
	rs716083	C	A	GENO	245/554/307	359/764/374	2.901	0.2345	338/741/417	274/581/272	4.756	0.09272
		C	A	ADD	1044/1168	1482/1512	2.736	0.09813	1417/1575	1129/1125	3.868	0.04923
		C	A	DOM	799/307	1123/374	2.534	0.1114	1079/417	855/272	4.641	0.03122
		C	A	REC	245/861	359/1138	1.195	0.2744	338/1158	274/853	1.061	0.3029
Block 33	rs751214	G	T	GENO	34/319/753	45/393/1059	2.216	0.3303	31/440/1025	34/338/755	2.607	0.2715
		G	T	ADD	387/1825	483/2511	1.669	0.1963	502/2490	406/1848	1.42	0.2334
		G	T	DOM	353/753	438/1059	2.125	0.1449	471/1025	372/755	0.6845	0.408
		G	T	REC	34/1072	45/1452	0.01003	0.9202	31/1465	34/1093	2.374	0.1234
	rs1362437	A	G	GENO	120/501/485	183/652/660	1.476	0.478	175/705/616	132/485/510	4.86	0.08806
		A	G	ADD	741/1471	1018/1972	0.1688	0.6812	1055/1937	749/1505	2.363	0.1243
		A	G	DOM	621/485	835/660	0.02252	0.8807	880/616	617/510	4.36	0.0368
		A	G	REC	120/986	183/1312	1.195	0.2743	175/1321	132/995	0.0001335	0.9908
Block 34	rs749622	T	C	GENO	152/541/413	211/685/601	2.687	0.2609	214/732/550	157/504/466	5.968	0.05058
		T	C	ADD	845/1367	1107/1887	0.8209	0.3649	1160/1832	818/1436	3.374	0.06624
		T	C	DOM	693/413	896/601	2.105	0.1468	946/550	661/466	5.692	0.01705
		T	C	REC	152/954	211/1286	0.06554	0.7979	214/1282	157/970	0.07405	0.7855
	rs8059628	A	C	GENO	57/383/666	75/534/886	0.3344	0.846	68/518/910	52/381/694	0.1916	0.9086
		A	C	ADD	497/1715	684/2306	0.1211	0.7279	654/2338	485/1769	0.08866	0.7659
		A	C	DOM	440/666	609/886	0.2398	0.6243	586/910	433/694	0.1524	0.6962
		A	C	REC	57/1049	75/1420	0.02476	0.875	68/1428	52/1075	0.006922	0.9337
	rs12921739	T	C	GENO	61/400/623	87/550/838	0.1521	0.9268	80/517/869	78/406/619	4.168	0.1244
		T	C	ADD	522/1646	724/2226	0.1478	0.7007	677/2255	562/1644	3.846	0.04987
		T	C	DOM	461/623	637/838	0.1107	0.7394	597/869	484/619	2.574	0.1086
		T	C	REC	61/1023	87/1388	0.08421	0.7717	80/1386	78/1025	2.843	0.09178
Block 35	rs1201336	T	C	GENO	104/484/517	140/645/711	0.1444	0.9303	138/633/725	114/498/515	2.095	0.3508
		T	C	ADD	692/1518	925/2067	0.0945	0.7585	909/2083	726/1528	2.013	0.1559
		T	C	DOM	588/517	785/711	0.1394	0.7089	771/725	612/515	1.973	0.1601
		T	C	REC	104/1001	140/1356	0.002138	0.9631	138/1358	114/1013	0.5873	0.4435
	rs1186817	C	T	GENO	56/392/658	77/531/889	0.009426	0.9953	56/527/913	56/361/710	4.603	0.1001
		C	T	ADD	504/1708	685/2309	0.006456	0.936	639/2353	473/1781	0.108	0.7425
		C	T	DOM	448/658	608/889	0.00309	0.9557	583/913	417/710	1.057	0.3039
		C	T	REC	56/1050	77/1420	0.008465	0.9267	56/1440	56/1071	2.362	0.1243
	rs1874025	T	C	GENO	224/563/318	315/746/435	0.3569	0.8366	333/775/388	240/570/317	1.611	0.4468
		T	C	ADD	1011/1199	1376/1616	0.03056	0.8612	1441/1551	1050/1204	1.321	0.2505
		T	C	DOM	787/318	1061/435	0.02767	0.8679	1108/388	810/317	1.571	0.21
		T	C	REC	224/881	315/1181	0.2382	0.6255	333/1163	240/887	0.3498	0.5542
	rs8045161	C	T	GENO	213/539/354	282/729/485	0.0893	0.9563	294/774/428	222/557/348	1.798	0.407
		C	T	ADD	965/1247	1293/1699	0.08653	0.7686	1362/1630	1001/1253	0.6579	0.4173
		C	T	DOM	752/354	1011/485	0.04954	0.8239	1068/428	779/348	1.588	0.2076
		C	T	REC	213/893	282/1214	0.06882	0.7931	294/1202	222/905	0.0008573	0.9766
	rs1908219	A	G	GENO	255/555/283	357/743/381	0.2119	0.8995	321/761/396	261/550/299	1.384	0.5007
		A	G	ADD	1065/1121	1457/1505	0.1125	0.7373	1403/1553	1072/1148	0.3515	0.5532
		A	G	DOM	810/283	1100/381	0.009073	0.9241	1082/396	811/299	0.006689	0.9348
		A	G	REC	255/838	357/1124	0.2084	0.648	321/1157	261/849	1.172	0.279
	rs8051442	A	G	GENO	3/140/963	6/185/1306	0.3568	0.8366	5/169/1322	3/131/992	0.166	0.9204
		A	G	ADD	146/2066	197/2797	0.0008844	0.9763	179/2813	137/2115	0.02332	0.8786
		A	G	DOM	143/963	191/1306	0.01656	0.8976	174/1322	134/992	0.04502	0.832
		A	G	REC	3/1103	6/1491	0.3098	0.5778	5/1491	3/1123	0.09707	0.7554
Block 36	rs1882591	G	A	GENO	56/411/639	79/542/875	0.2641	0.8763	63/545/887	44/381/700	2.247	0.3252
		G	A	ADD	523/1689	700/2292	0.04435	0.8332	671/2319	469/1781	2	0.1573
		G	A	DOM	467/639	621/875	0.1331	0.7153	608/887	425/700	2.247	0.1339
		G	A	REC	56/1050	79/1417	0.06113	0.8047	63/1432	44/1081	0.1504	0.6982
	rs1151277	T	C	GENO	12/253/841	21/371/1105	1.894	0.3879	22/328/1146	18/205/904	5.552	0.06229
		T	C	ADD	277/1935	413/2581	1.869	0.1716	372/2620	241/2013	3.719	0.05381
		T	C	DOM	265/841	392/1105	1.67	0.1963	350/1146	223/904	4.903	0.02681
		T	C	REC	12/1094	21/1476	0.5133	0.4737	22/1474	18/1109	0.06857	0.7934
	rs11861365	A	G	GENO	17/233/856	18/274/1205	3.795	0.1499	18/294/1183	11/231/885	0.5534	0.7583
		A	G	ADD	267/1945	310/2684	3.759	0.05253	330/2660	253/2001	0.04643	0.8294
		A	G	DOM	250/856	292/1205	3.704	0.0543	312/1183	242/885	0.1404	0.7079
		A	G	REC	17/1089	18/1479	0.537	0.4637	18/1477	11/1116	0.3053	0.5806
Block 37	rs2388773	C	A	GENO	22/298/784	33/410/1054	0.2042	0.9029	31/373/1092	23/244/860	3.896	0.1425
		C	A	ADD	342/1866	476/2518	0.1651	0.6845	435/2557	290/1964	2.983	0.08415
		C	A	DOM	320/784	443/1054	0.1129	0.7368	404/1092	267/860	3.708	0.05414
		C	A	REC	22/1082	33/1464	0.1375	0.7108	31/1465	23/1104	0.003138	0.9553
	rs1493897	A	C	GENO	22/295/789	31/392/1074	0.09259	0.9548	27/361/1108	19/234/874	4.3	0.1165
		A	C	ADD	339/1873	454/2540	0.02638	0.871	415/2577	272/1982	3.659	0.05576
		A	C	DOM	317/789	423/1074	0.05136	0.8207	388/1108	253/874	4.232	0.03967
		A	C	REC	22/1084	31/1466	0.02126	0.8841	27/1469	19/1108	0.05276	0.8183
Block 38	rs8044756	A	G	GENO	287/546/272	347/756/392	2.799	0.2467	346/763/385	270/545/310	1.851	0.3964
		A	G	ADD	1120/1090	1450/1540	2.428	0.1192	1455/1533	1085/1165	0.1147	0.7348
		A	G	DOM	833/272	1103/392	0.8611	0.3534	1109/385	815/310	1.05	0.3055
		A	G	REC	287/818	347/1148	2.629	0.1049	346/1148	270/855	0.2521	0.6156
	rs1861532	T	C	GENO	73/436/597	92/567/838	1.063	0.5876	92/574/830	70/417/640	0.5182	0.7718
		T	C	ADD	582/1630	751/2243	1.018	0.313	758/2234	557/1697	0.2668	0.6055
		T	C	DOM	509/597	659/838	1.029	0.3104	666/830	487/640	0.4455	0.5045
		T	C	REC	73/1033	92/1405	0.2215	0.6379	92/1404	70/1057	0.004188	0.9484
Block 39	rs11639521	G	A	GENO	265/545/296	357/763/377	0.9794	0.6128	365/750/381	265/548/314	1.895	0.3877
		G	A	ADD	1075/1137	1477/1517	0.2753	0.5998	1480/1512	1078/1176	1.369	0.2419
		G	A	DOM	810/296	1120/377	0.8277	0.3629	1115/381	813/314	1.891	0.1691
		G	A	REC	265/841	357/1140	0.004428	0.9469	365/1131	265/862	0.2756	0.5996
	rs17205999	A	G	GENO	108/492/506	175/673/648	3.07	0.2154	156/645/692	131/489/506	1.11	0.574
		A	G	ADD	708/1504	1023/1969	2.756	0.0969	957/2029	751/1501	0.9707	0.3245
		A	G	DOM	600/506	848/648	1.528	0.2165	801/692	620/506	0.5155	0.4728
		A	G	REC	108/998	175/1321	2.451	0.1174	156/1337	131/995	0.9243	0.3363
	rs16953856	G	A	GENO	43/385/678	63/455/979	5.68	0.05842	62/487/947	55/356/716	0.9719	0.6151
		G	A	ADD	471/1741	581/2413	2.813	0.09352	611/2381	466/1788	0.04978	0.8234
		G	A	DOM	428/678	518/979	4.612	0.03176	549/947	411/716	0.01457	0.9039
		G	A	REC	43/1063	63/1434	0.1673	0.6825	62/1434	55/1072	0.8167	0.3662
	rs1420562	A	G	GENO	241/599/266	376/756/365	4.634	0.09859	341/759/396	264/566/297	0.1478	0.9288
		A	G	ADD	1081/1131	1508/1486	1.19	0.2753	1441/1551	1094/1160	0.07291	0.7871
		A	G	DOM	840/266	1132/365	0.03805	0.8453	1100/396	830/297	0.00456	0.9462
		A	G	REC	241/865	376/1121	3.892	0.04851	341/1155	264/863	0.1442	0.7042
	rs2388807	A	G	GENO	31/330/744	41/435/1018	0.1905	0.9091	46/414/1035	27/306/794	1.277	0.5281
		A	G	ADD	392/1818	517/2471	0.17	0.6801	506/2484	360/1894	0.8404	0.3593
		A	G	DOM	361/744	476/1018	0.1904	0.6626	460/1035	333/794	0.4547	0.5001
		A	G	REC	31/1074	41/1453	0.008809	0.9252	46/1449	27/1100	1.102	0.2939
	rs1420553	A	G	GENO	78/390/638	100/555/842	0.936	0.6262	91/553/852	63/434/630	0.7989	0.6707
		A	G	ADD	546/1666	755/2239	0.1873	0.6652	735/2257	560/1694	0.05456	0.8153
		A	G	DOM	468/638	655/842	0.5373	0.4635	644/852	497/630	0.289	0.5908
		A	G	REC	78/1028	100/1397	0.1385	0.7098	91/1405	63/1064	0.2825	0.5951
Block 40	rs1861538	G	A	GENO	65/393/648	75/495/927	3.193	0.2026	106/545/845	73/405/648	0.5074	0.7759
		G	A	ADD	523/1689	645/2349	3.163	0.07531	757/2235	551/1701	0.462	0.4967
		G	A	DOM	458/648	570/927	2.959	0.08538	651/845	478/648	0.2971	0.5857
		G	A	REC	65/1041	75/1422	0.9395	0.3324	106/1390	73/1053	0.3666	0.5449
	rs4784415	T	C	GENO	108/457/540	136/638/723	0.6049	0.739	153/641/702	117/468/542	0.4649	0.7926
		T	C	ADD	673/1537	910/2084	0.002035	0.964	947/2045	702/1552	0.1501	0.6984
		T	C	DOM	565/540	774/723	0.08333	0.7728	794/702	585/542	0.3512	0.5535
		T	C	REC	108/997	136/1361	0.3551	0.5513	153/1343	117/1010	0.01657	0.8976
	rs12444481	T	C	GENO	15/194/897	3/236/1258	14.16	0.0008405	21/276/1198	14/184/929	2.215	0.3304
		T	C	ADD	224/1988	242/2752	6.609	0.01015	318/2672	212/2042	2.069	0.1504
		T	C	DOM	209/897	239/1258	3.837	0.05014	297/1198	198/929	2.215	0.1367
		T	C	REC	15/1091	3/1494	12.37	0.0004353	21/1474	14/1113	0.1288	0.7197
	rs1548912	T	C	GENO	156/506/444	196/703/598	0.6885	0.7087	230/681/585	176/516/435	0.07656	0.9624
		T	C	ADD	818/1394	1095/1899	0.09057	0.7635	1141/1851	868/1386	0.07368	0.7861
		T	C	DOM	662/444	899/598	0.0104	0.9188	911/585	692/435	0.06931	0.7923
		T	C	REC	156/950	196/1301	0.5571	0.4554	230/1266	176/951	0.02886	0.8651
Block 41	rs7499390	T	C	GENO	111/542/453	151/658/688	7.149	0.02802	177/681/638	120/490/517	2.917	0.2326
		T	C	ADD	764/1448	960/2034	3.667	0.05551	1035/1957	730/1524	2.8	0.09425
		T	C	DOM	653/453	809/688	6.459	0.01104	858/638	610/517	2.716	0.09935
		T	C	REC	111/995	151/1346	0.001804	0.9661	177/1319	120/1007	0.8971	0.3436
	rs4622506	C	T	GENO	195/560/351	267/699/531	4.675	0.09659	271/746/479	193/539/395	2.673	0.2627
		C	T	ADD	950/1262	1233/1761	1.617	0.2035	1288/1704	925/1329	2.139	0.1436
		C	T	DOM	755/351	966/531	3.961	0.04657	1017/479	732/395	2.656	0.1031
		C	T	REC	195/911	267/1230	0.01823	0.8926	271/1225	193/934	0.4325	0.5107
	rs4257585	T	C	GENO	138/517/451	203/689/605	0.6613	0.7184	192/687/617	176/503/448	4.135	0.1265
		T	C	ADD	793/1419	1095/1899	0.2885	0.5912	1071/1921	855/1399	2.468	0.1162
		T	C	DOM	655/451	892/605	0.03484	0.8519	879/617	679/448	0.5931	0.4412
		T	C	REC	138/968	203/1294	0.6554	0.4182	192/1304	176/951	4.126	0.04223
	rs4440156	T	C	GENO	174/555/377	246/677/572	6.459	0.03958	244/740/510	172/540/415	2.121	0.3462
		T	C	ADD	903/1309	1169/1821	1.562	0.2114	1228/1760	884/1370	1.913	0.1666
		T	C	DOM	729/377	923/572	4.779	0.0288	984/510	712/415	2.031	0.1541
		T	C	REC	174/932	246/1249	0.2451	0.6206	244/1250	172/955	0.5511	0.4579
	rs7198507	A	G	GENO	105/494/507	151/629/717	1.833	0.4	155/685/656	111/474/542	4.723	0.0943
		A	G	ADD	704/1508	931/2063	0.3159	0.5741	995/1997	696/1558	3.363	0.06666
		A	G	DOM	599/507	780/717	1.078	0.2991	840/656	585/542	4.662	0.03085
		A	G	REC	105/1001	151/1346	0.2524	0.6154	155/1341	111/1016	0.1848	0.6673
Block 42	rs9924618	G	A	GENO	33/335/738	43/437/1016	0.4082	0.8154	51/423/1022	43/311/773	0.4094	0.8149
		G	A	ADD	401/1811	523/2469	0.3721	0.5419	525/2467	397/1857	0.003777	0.951
		G	A	DOM	368/738	480/1016	0.4082	0.5229	474/1022	354/773	0.02228	0.8813
		G	A	REC	33/1073	43/1453	0.02684	0.8699	51/1445	43/1084	0.3072	0.5794
	rs11076057	A	G	GENO	117/500/489	170/667/660	0.4112	0.8141	174/658/664	137/515/475	1.312	0.5188
		A	G	ADD	734/1478	1007/1987	0.1172	0.7321	1006/1986	789/1465	1.083	0.2981
		A	G	DOM	617/489	837/660	0.004044	0.9493	832/664	652/475	1.31	0.2524
		A	G	REC	117/989	170/1327	0.3918	0.5313	174/1322	137/990	0.1696	0.6805
	rs4591143	A	C	GENO	25/307/772	41/383/1068	1.919	0.383	44/409/1040	30/321/770	0.6058	0.7387
		A	C	ADD	357/1851	465/2519	0.3254	0.5684	497/2489	381/1861	0.1118	0.7381
		A	C	DOM	332/772	424/1068	0.8412	0.3591	453/1040	351/770	0.2827	0.5949
		A	C	REC	25/1079	41/1451	0.5986	0.4391	44/1449	30/1091	0.1708	0.6794
	rs6499720	C	T	GENO	269/572/265	376/747/374	0.8484	0.6543	388/716/392	266/562/299	1.961	0.3752
		C	T	ADD	1110/1102	1499/1495	0.006707	0.9347	1492/1500	1094/1160	0.8878	0.3461
		C	T	DOM	841/265	1123/374	0.3594	0.5488	1104/392	828/299	0.03551	0.8505
		C	T	REC	269/837	376/1121	0.2157	0.6423	388/1108	266/861	1.87	0.1715
	rs4435250	T	C	GENO	32/282/792	35/412/1050	1.934	0.3803	25/430/1041	42/295/790	12.19	0.002254
		T	C	ADD	346/1866	482/2512	0.1979	0.6564	480/2512	379/1875	0.5644	0.4525
		T	C	DOM	314/792	447/1050	0.6636	0.4153	455/1041	337/790	0.07996	0.7774
		T	C	REC	32/1074	35/1462	0.7821	0.3765	25/1471	42/1085	10.91	0.0009556
	rs4383140	A	G	GENO	17/266/823	21/340/1136	0.7514	0.6868	28/334/1134	23/246/858	0.176	0.9158
		A	G	ADD	300/1912	382/2612	0.7381	0.3903	390/2602	292/1962	0.007117	0.9328
		A	G	DOM	283/823	361/1136	0.741	0.3893	362/1134	269/858	0.03813	0.8452
		A	G	REC	17/1089	21/1476	0.07971	0.7777	28/1468	23/1104	0.09647	0.7561
	rs4784429	T	G	GENO	138/527/440	202/702/589	0.6085	0.7377	225/680/588	170/527/427	0.5725	0.7511
		T	G	ADD	803/1407	1106/1880	0.2762	0.5992	1130/1856	867/1381	0.2788	0.5975
		T	G	DOM	665/440	904/589	0.036	0.8495	905/588	697/427	0.5252	0.4686
		T	G	REC	138/967	202/1291	0.6051	0.4366	225/1268	170/954	0.001471	0.9694
Block 43	rs4555155	A	C	GENO	80/445/581	120/565/812	1.874	0.3919	107/566/822	97/467/563	6.899	0.03176
		A	C	ADD	605/1607	805/2189	0.1361	0.7122	780/2210	661/1593	6.688	0.009709
		A	C	DOM	525/581	685/812	0.7478	0.3872	673/822	564/563	6.518	0.01068
		A	C	REC	80/1026	120/1377	0.5494	0.4585	107/1388	97/1030	1.882	0.1701
	rs9932117	C	A	GENO	68/424/614	98/549/849	0.7908	0.6734	103/540/853	68/440/619	2.709	0.258
		C	A	ADD	560/1652	745/2247	0.117	0.7323	746/2246	576/1678	0.261	0.6094
		C	A	DOM	492/614	647/849	0.3947	0.5299	643/853	508/619	1.145	0.2847
		C	A	REC	68/1038	98/1398	0.1725	0.6779	103/1393	68/1059	0.7644	0.382
	rs11076060	A	G	GENO	111/483/512	152/671/674	0.4241	0.8089	165/642/689	131/498/498	0.9368	0.626
		A	G	ADD	705/1507	975/2019	0.284	0.5941	972/2020	760/1494	0.8661	0.352
		A	G	DOM	594/512	823/674	0.4133	0.5203	807/689	629/498	0.9054	0.3413
		A	G	REC	111/995	152/1345	0.009664	0.9217	165/1331	131/996	0.2268	0.6339
	rs12447300	G	A	GENO	39/340/727	49/465/983	0.142	0.9314	56/465/975	41/357/729	0.1153	0.944
		G	A	ADD	418/1794	563/2431	0.007221	0.9323	577/2415	439/1815	0.03036	0.8617
		G	A	DOM	379/727	514/983	0.001294	0.9713	521/975	398/729	0.06747	0.7951
		G	A	REC	39/1067	49/1448	0.1247	0.724	56/1440	41/1086	0.02003	0.8875
Block 44	rs13336114	A	C	GENO	128/501/470	175/702/612	0.7557	0.6853	190/664/629	156/513/452	1.398	0.4972
		A	C	ADD	757/1441	1052/1926	0.4459	0.5043	1044/1922	825/1417	1.393	0.2378
		A	C	DOM	629/470	877/612	0.7203	0.3961	854/629	669/452	1.152	0.2832
		A	C	REC	128/971	175/1314	0.00686	0.934	190/1293	156/965	0.6757	0.4111
	rs1133611	T	C	GENO	58/384/663	77/529/891	0.1005	0.951	80/512/901	60/402/664	0.5699	0.752
		T	C	ADD	500/1710	683/2311	0.02552	0.8731	672/2314	522/1730	0.329	0.5663
		T	C	DOM	442/663	606/891	0.06114	0.8047	592/901	462/664	0.5072	0.4764
		T	C	REC	58/1047	77/1420	0.01432	0.9048	80/1413	60/1066	0.001122	0.9733
Block 45	rs11076063	G	A	GENO	29/264/813	35/387/1074	1.481	0.477	33/384/1079	35/265/827	3.352	0.1871
		G	A	ADD	322/1890	457/2535	0.5051	0.4773	450/2542	335/1919	0.03102	0.8602
		G	A	DOM	293/813	422/1074	0.9404	0.3322	417/1079	300/827	0.5097	0.4753
		G	A	REC	29/1077	35/1461	0.2115	0.6456	33/1463	35/1092	2.06	0.1512
	rs11076064	T	C	GENO	257/545/303	358/738/401	0.2104	0.9001	376/712/408	267/550/310	0.7536	0.6861
		T	C	ADD	1059/1151	1454/1540	0.2093	0.6473	1464/1528	1084/1170	0.3487	0.5549
		T	C	DOM	802/303	1096/401	0.1294	0.719	1088/408	817/310	0.01769	0.8942
		T	C	REC	257/848	358/1139	0.1518	0.6968	376/1120	267/860	0.7228	0.3952
	rs8060082	T	C	GENO	3/125/978	6/172/1319	0.3357	0.8455	8/163/1325	2/129/996	2.33	0.3119
		T	C	ADD	131/2081	184/2810	0.1121	0.7378	179/2813	133/2121	0.01538	0.9013
		T	C	DOM	128/978	178/1319	0.0617	0.8038	171/1325	131/996	0.02357	0.878
		T	C	REC	3/1103	6/1491	0.3098	0.5778	8/1488	2/1125	2.161	0.1416
	rs4238773	A	G	GENO	111/485/508	154/642/700	0.2699	0.8738	169/646/680	125/477/525	0.3126	0.8553
		A	G	ADD	707/1501	950/2042	0.04214	0.8374	984/2006	727/1527	0.2452	0.6205
		A	G	DOM	596/508	796/700	0.1542	0.6946	815/680	602/525	0.3124	0.5762
		A	G	REC	111/993	154/1342	0.0399	0.8417	169/1326	125/1002	0.02927	0.8642
Block 46	rs12927600	A	C	GENO	82/479/545	123/598/775	3.038	0.219	137/578/781	94/432/601	0.6561	0.7203
		A	C	ADD	643/1569	844/2148	0.4676	0.4941	852/2140	620/1634	0.5719	0.4495
		A	C	DOM	561/545	721/775	1.626	0.2023	715/781	526/601	0.3243	0.569
		A	C	REC	82/1024	123/1373	0.5717	0.4496	137/1359	94/1033	0.5343	0.4648
	rs4238775	G	A	GENO	14/152/939	18/233/1246	1.658	0.4366	12/228/1256	13/158/955	1.53	0.4653
		G	A	ADD	180/2030	269/2725	1.072	0.3006	252/2740	184/2068	0.1034	0.7477
		G	A	DOM	166/939	251/1246	1.437	0.2306	240/1256	171/955	0.3564	0.5505
		G	A	REC	14/1091	18/1479	0.02182	0.8826	12/1484	13/1113	0.8448	0.358
	rs13331158	C	T	GENO	269/557/277	353/739/403	1.128	0.5688	355/729/409	258/551/316	0.31	0.8564
		C	T	ADD	1095/1111	1445/1545	0.8697	0.351	1439/1547	1067/1183	0.2983	0.585
		C	T	DOM	826/277	1092/403	1.116	0.2908	1084/409	809/316	0.1545	0.6943
		C	T	REC	269/834	353/1142	0.2099	0.6469	355/1138	258/867	0.255	0.6136
Block 47	rs4783863	C	T	GENO	120/520/465	179/666/651	1.88	0.3907	168/645/683	116/504/507	0.9629	0.6179
		C	T	ADD	760/1450	1024/1968	0.01545	0.9011	981/2011	736/1518	0.01049	0.9184
		C	T	DOM	640/465	845/651	0.534	0.465	813/683	620/507	0.1159	0.7336
		C	T	REC	120/985	179/1317	0.7635	0.3822	168/1328	116/1011	0.5847	0.4445
	rs8055853	C	T	GENO	207/587/312	301/727/469	5.257	0.07219	304/730/462	217/545/365	0.8547	0.6522
		C	T	ADD	1001/1211	1329/1665	0.3926	0.5309	1338/1654	979/1275	0.849	0.3568
		C	T	DOM	794/312	1028/469	2.947	0.08602	1034/462	762/365	0.674	0.4117
		C	T	REC	207/899	301/1196	0.7833	0.3761	304/1192	217/910	0.459	0.4981
	rs4784467	T	C	GENO	30/285/791	33/372/1092	1.07	0.5856	46/374/1076	24/285/818	2.212	0.3309
		T	C	ADD	345/1867	438/2556	0.9205	0.3374	466/2526	333/1921	0.6222	0.4302
		T	C	DOM	315/791	405/1092	0.6472	0.4211	420/1076	309/818	0.1382	0.71
		T	C	REC	30/1076	33/1464	0.6952	0.4044	46/1450	24/1103	2.211	0.137
Block 48	rs6499743	T	G	GENO	116/508/481	165/659/673	0.9936	0.6085	175/638/683	119/458/550	2.718	0.2569
		T	G	ADD	740/1470	989/2005	0.1181	0.7311	988/2004	696/1558	2.601	0.1068
		T	G	DOM	624/481	824/673	0.5246	0.4689	813/683	577/550	2.556	0.1099
		T	G	REC	116/989	165/1332	0.1814	0.6702	175/1321	119/1008	0.8377	0.3601
	rs16954195	T	C	GENO	63/371/672	58/500/939	4.943	0.08448	72/487/937	44/357/726	1.677	0.4324
		T	C	ADD	497/1715	616/2378	2.702	0.1002	631/2361	445/1809	1.412	0.2348
		T	C	DOM	434/672	558/939	1.042	0.3073	559/937	401/726	0.8827	0.3475
		T	C	REC	63/1043	58/1439	4.763	0.02908	72/1424	44/1083	1.256	0.2625
	rs4784474	G	A	GENO	247/574/285	375/746/376	2.607	0.2716	378/728/390	296/557/274	1.108	0.5745
		G	A	ADD	1068/1144	1496/1498	1.465	0.2261	1484/1508	1149/1105	0.9559	0.3282
		G	A	DOM	821/285	1121/376	0.1426	0.7057	1106/390	853/274	1.05	0.3056
		G	A	REC	247/859	375/1122	2.583	0.108	378/1118	296/831	0.3347	0.5629
	rs1352191	C	A	GENO	207/556/343	256/740/501	2.205	0.3321	277/703/516	203/521/403	0.4636	0.7931
		C	A	ADD	970/1242	1252/1742	2.191	0.1388	1257/1735	927/1327	0.3986	0.5278
		C	A	DOM	763/343	996/501	1.749	0.1861	980/516	724/403	0.4531	0.5009
		C	A	REC	207/899	256/1241	1.135	0.2868	277/1219	203/924	0.109	0.7412
	rs7197624	A	G	GENO	0/28/1078	2/40/1455	1.53	0.4652	0/30/1466	0/19/1108	NA	NA
		A	G	ADD	28/2184	44/2950	0.3716	0.5421	30/2962	19/2235	0.3578	0.5497
		A	G	DOM	28/1078	42/1455	0.1824	0.6693	30/1466	19/1108	0.3578	0.5497
		A	G	REC	0/1106	2/1495	1.479	0.224	0/1496	0/1127	NA	NA
	rs11076070	A	G	GENO	75/443/588	88/576/833	1.949	0.3774	110/558/828	73/431/623	0.8586	0.651
		A	G	ADD	593/1619	752/2242	1.941	0.1635	778/2214	577/1677	0.1077	0.7428
		A	G	DOM	518/588	664/833	1.578	0.209	668/828	504/623	0.001206	0.9723
		A	G	REC	75/1031	88/1409	0.8831	0.3473	110/1386	73/1054	0.7593	0.3836
	rs8050248	A	G	GENO	121/508/477	218/677/602	7.781	0.02043	197/646/653	157/489/481	0.4231	0.8093
		A	G	ADD	750/1462	1113/1881	5.858	0.0155	1040/1952	803/1451	0.4028	0.5256
		A	G	DOM	629/477	895/602	2.226	0.1357	843/653	646/481	0.2465	0.6196
		A	G	REC	121/985	218/1279	7.367	0.006642	197/1299	157/970	0.32	0.5716
	rs1825730	G	A	GENO	49/398/659	93/555/849	4.813	0.09011	93/539/864	53/412/662	2.803	0.2462
		G	A	ADD	496/1716	741/2253	3.841	0.05002	725/2267	518/1736	1.114	0.2913
		G	A	DOM	447/659	648/849	2.151	0.1425	632/864	465/662	0.2568	0.6123
		G	A	REC	49/1057	93/1404	3.916	0.04782	93/1403	53/1074	2.802	0.09412
Block 49	rs16954308	A	C	GENO	21/213/872	27/342/1128	4.879	0.08719	33/357/1105	19/257/851	1.418	0.4921
		A	C	ADD	255/1957	396/2598	3.27	0.07055	423/2567	295/1959	1.209	0.2715
		A	C	DOM	234/872	369/1128	4.358	0.03684	390/1105	276/851	0.8651	0.3523
		A	C	REC	21/1085	27/1470	0.0318	0.8585	33/1462	19/1108	0.8989	0.3431
	rs11640550	C	A	GENO	41/284/760	53/434/979	3.626	0.1632	60/471/928	33/345/735	3.205	0.2014
		C	A	ADD	366/1804	540/2392	1.982	0.1592	591/2327	411/1815	2.609	0.1062
		C	A	DOM	325/760	487/979	3.065	0.08001	531/928	378/735	1.635	0.201
		C	A	REC	41/1044	53/1413	0.04698	0.8284	60/1399	33/1080	2.385	0.1225
	rs11076076	T	C	GENO	8/91/1007	4/136/1357	3.417	0.1811	10/156/1330	1/113/1013	5.321	0.06991
		T	C	ADD	107/2105	144/2850	0.002016	0.9642	176/2816	115/2139	1.463	0.2265
		T	C	DOM	99/1007	140/1357	0.1226	0.7263	166/1330	114/1013	0.6486	0.4206
		T	C	REC	8/1098	4/1493	2.884	0.08947	10/1486	1/1126	5.173	0.02294
	rs4270172	G	A	GENO	60/361/685	84/545/868	4.297	0.1167	105/578/813	60/426/641	3.796	0.1499
		G	A	ADD	481/1731	713/2281	3.035	0.08148	788/2204	546/1708	3.056	0.08044
		G	A	DOM	421/685	629/868	4.128	0.04217	683/813	486/641	1.668	0.1966
		G	A	REC	60/1046	84/1413	0.04223	0.8372	105/1391	60/1067	3.132	0.07676
	rs8060698	T	C	GENO	16/201/889	21/308/1168	2.331	0.3118	26/336/1134	12/233/882	3.461	0.1772
		T	C	ADD	233/1979	350/2644	1.683	0.1945	388/2604	257/1997	2.941	0.08638
		T	C	DOM	217/889	329/1168	2.132	0.1443	362/1134	245/882	2.185	0.1394
		T	C	REC	16/1090	21/1476	0.008728	0.9256	26/1470	12/1115	2.04	0.1532
Block 50	rs12917822	A	G	GENO	116/480/505	147/659/685	0.3388	0.8442	151/627/715	124/512/490	4.944	0.08442
		A	G	ADD	712/1490	953/2029	0.0827	0.7737	929/2057	760/1492	4.064	0.04382
		A	G	DOM	596/505	806/685	0.001432	0.9698	778/715	636/490	4.942	0.02621
		A	G	REC	116/985	147/1344	0.3181	0.5727	151/1342	124/1002	0.5515	0.4577
	rs8064192	A	C	GENO	228/576/302	331/782/384	1.326	0.5152	357/753/386	274/573/280	0.3188	0.8527
		A	C	ADD	1032/1180	1444/1550	1.326	0.2494	1467/1525	1121/1133	0.2571	0.6121
		A	C	DOM	804/302	1113/384	0.8969	0.3436	1110/386	847/280	0.311	0.5771
		A	C	REC	228/878	331/1166	0.8442	0.3582	357/1139	274/853	0.07083	0.7901
Block 51	rs1486735	G	A	GENO	190/565/351	268/754/475	0.2538	0.8808	291/743/462	215/568/344	0.1429	0.931
		G	A	ADD	945/1267	1290/1704	0.07148	0.7892	1325/1667	998/1256	3.309e-05	0.9954
		G	A	DOM	755/351	1022/475	1.008e-05	0.9975	1034/462	783/344	0.03888	0.8437
		G	A	REC	190/916	268/1229	0.2296	0.6318	291/1205	215/912	0.05796	0.8098
	rs745112	A	C	GENO	39/315/729	56/476/928	3.907	0.1418	82/474/899	48/356/700	2.334	0.3113
		A	C	ADD	393/1773	588/2332	3.17	0.07502	638/2272	452/1756	1.532	0.2158
		A	C	DOM	354/729	532/928	3.854	0.04962	556/899	404/700	0.7018	0.4022
		A	C	REC	39/1044	56/1404	0.09508	0.7578	82/1373	48/1056	2.159	0.1417
Block 52	rs1552426	C	A	GENO	91/468/545	95/625/774	3.94	0.1395	112/633/748	95/457/574	1.314	0.5183
		C	A	ADD	650/1558	815/2173	3.052	0.08062	857/2129	647/1605	0.0005519	0.9813
		C	A	DOM	559/545	720/774	1.514	0.2186	745/748	552/574	0.1972	0.657
		C	A	REC	91/1013	95/1399	3.39	0.06559	112/1381	95/1031	0.7714	0.3798
	rs7187108	T	G	GENO	35/339/732	53/481/963	1.044	0.5932	51/457/987	43/353/731	0.5422	0.7625
		T	G	ADD	409/1803	587/2407	1.043	0.3072	559/2431	439/1815	0.5097	0.4753
		T	G	DOM	374/732	534/963	0.9644	0.3261	508/987	396/731	0.3812	0.537
		T	G	REC	35/1071	53/1444	0.2751	0.5999	51/1444	43/1084	0.3035	0.5817
	rs8054239	C	T	GENO	199/550/357	225/765/507	4.149	0.1256	255/756/484	194/558/375	0.3111	0.8559
		C	T	ADD	948/1264	1215/1779	2.827	0.0927	1266/1724	946/1308	0.0747	0.7846
		C	T	DOM	749/357	990/507	0.7245	0.3947	1011/484	752/375	0.2361	0.6271
		C	T	REC	199/907	225/1272	4.095	0.04302	255/1240	194/933	0.01116	0.9159
	rs11076081	C	T	GENO	154/543/409	210/764/523	1.223	0.5424	216/728/551	164/539/424	0.2067	0.9018
		C	T	ADD	851/1361	1184/1810	0.6515	0.4196	1160/1830	867/1387	0.06054	0.8056
		C	T	DOM	697/409	974/523	1.156	0.2824	944/551	703/424	0.1613	0.6879
		C	T	REC	154/952	210/1287	0.00572	0.9397	216/1279	164/963	0.005581	0.9404
	rs2200537	T	C	GENO	53/417/636	70/538/889	0.9422	0.6243	82/553/861	61/414/652	0.02481	0.9877
		T	C	ADD	523/1689	678/2316	0.7395	0.3898	717/2275	536/1718	0.02427	0.8762
		T	C	DOM	470/636	608/889	0.9275	0.3355	635/861	475/652	0.02358	0.878
		T	C	REC	53/1053	70/1427	0.01902	0.8903	82/1414	61/1066	0.005883	0.9389
	rs9922031	A	G	GENO	35/335/736	56/478/963	1.632	0.4422	53/452/991	45/350/732	0.661	0.7186
		A	G	ADD	405/1807	590/2404	1.622	0.2028	558/2434	440/1814	0.6285	0.4279
		A	G	DOM	370/736	534/963	1.38	0.2401	505/991	395/732	0.4761	0.4902
		A	G	REC	35/1071	56/1441	0.6261	0.4288	53/1443	45/1082	0.3621	0.5473
Block 53	rs1486733	T	C	GENO	144/544/418	205/773/516	2.927	0.2315	252/671/572	177/538/410	2.261	0.3228
		T	C	ADD	832/1380	1183/1805	2.248	0.1338	1175/1815	892/1358	0.06251	0.8026
		T	C	DOM	688/418	978/516	2.926	0.08714	923/572	715/410	0.9039	0.3417
		T	C	REC	144/962	205/1289	0.2692	0.6038	252/1243	177/948	0.5911	0.442
	rs12934198	A	G	GENO	16/241/849	14/280/1203	5.515	0.06346	12/284/1200	9/205/911	0.2463	0.8841
		A	G	ADD	273/1939	308/2686	5.467	0.01938	308/2684	223/2027	0.2122	0.6451
		A	G	DOM	257/849	294/1203	4.933	0.02634	296/1200	214/911	0.2391	0.6249
		A	G	REC	16/1090	14/1483	1.46	0.2269	12/1484	9/1116	3.697e-05	0.9951
	rs2588996	G	A	GENO	2/88/1016	1/119/1377	0.7187	0.6981	1/115/1379	7/76/1044	7.274	0.02633
		G	A	ADD	92/2120	121/2873	0.04553	0.831	117/2873	90/2164	0.0208	0.8853
		G	A	DOM	90/1016	120/1377	0.01264	0.9105	116/1379	83/1044	0.1426	0.7057
		G	A	REC	2/1104	1/1496	0.7185	0.3966	1/1494	7/1120	6.489	0.01085
Block 54	rs2171262	C	T	GENO	39/359/708	46/431/1020	4.849	0.08854	38/448/1010	37/316/774	2.172	0.3376
		C	T	ADD	437/1775	523/2471	4.467	0.03457	524/2468	390/1864	0.0402	0.8411
		C	T	DOM	398/708	477/1020	4.843	0.02777	486/1010	353/774	0.4007	0.5267
		C	T	REC	39/1067	46/1451	0.414	0.52	38/1458	37/1090	1.277	0.2584
	rs17291845	A	G	GENO	24/302/780	27/352/1117	5.536	0.06278	23/361/1112	22/254/851	1.459	0.482
		A	G	ADD	350/1862	406/2586	5.264	0.02177	407/2585	298/1956	0.1625	0.6868
		A	G	DOM	326/780	379/1117	5.521	0.01879	384/1112	276/851	0.4742	0.4911
		A	G	REC	24/1082	27/1469	0.4413	0.5065	23/1473	22/1105	0.6554	0.4182
	rs7204268	T	G	GENO	253/571/282	365/763/368	0.875	0.6456	374/754/368	267/579/281	0.5997	0.7409
		T	G	ADD	1077/1135	1493/1499	0.7654	0.3816	1502/1490	1113/1141	0.3529	0.5524
		T	G	DOM	824/282	1128/368	0.2738	0.6008	1128/368	846/281	0.03863	0.8442
		T	G	REC	253/853	365/1131	0.8146	0.3668	374/1122	267/860	0.5962	0.44
	rs2397376	T	C	GENO	253/571/282	366/762/369	0.9107	0.6342	374/754/368	266/579/282	0.681	0.7114
		T	C	ADD	1077/1135	1494/1500	0.7648	0.3818	1502/1490	1111/1143	0.4333	0.5104
		T	C	DOM	824/282	1128/369	0.2439	0.6214	1128/368	845/282	0.06177	0.8037
		T	C	REC	253/853	366/1131	0.8691	0.3512	374/1122	266/861	0.6806	0.4094
	rs9928598	A	G	GENO	103/496/507	146/695/656	1.057	0.5896	171/640/684	128/507/492	1.33	0.5143
		A	G	ADD	702/1510	987/2007	0.9182	0.3379	982/2008	763/1491	0.5796	0.4465
		A	G	DOM	599/507	841/656	1.05	0.3055	811/684	635/492	1.142	0.2852
		A	G	REC	103/1003	146/1351	0.1423	0.706	171/1324	128/999	0.004126	0.9488
Block 55	rs12050985	C	A	GENO	8/158/939	9/231/1255	0.789	0.674	14/248/1230	5/208/913	3.566	0.1681
		C	A	ADD	174/2036	249/2741	0.3516	0.5532	276/2708	218/2034	0.2844	0.5938
		C	A	DOM	166/939	240/1255	0.5124	0.4741	262/1230	213/913	0.7947	0.3727
		C	A	REC	8/1097	9/1486	0.1455	0.7028	14/1478	5/1121	2.176	0.1402
	rs4784510	G	A	GENO	27/307/772	37/403/1057	0.2248	0.8937	22/407/1067	35/306/786	8.135	0.01712
		G	A	ADD	361/1851	477/2517	0.1434	0.705	451/2541	376/1878	2.563	0.1094
		G	A	DOM	334/772	440/1057	0.1982	0.6562	429/1067	341/786	0.7746	0.3788
		G	A	REC	27/1079	37/1460	0.002448	0.9605	22/1474	35/1092	8.083	0.004469
	rs1437449	T	C	GENO	155/503/447	176/684/636	3.21	0.2009	176/652/667	139/512/476	1.481	0.4768
		T	C	ADD	813/1397	1036/1956	2.582	0.1081	1004/1986	790/1464	1.217	0.2699
		T	C	DOM	658/447	860/636	1.111	0.2919	828/667	651/476	1.479	0.2239
		T	C	REC	155/950	176/1320	2.929	0.087	176/1319	139/988	0.1914	0.6618
Block 56	rs16954658	T	G	GENO	10/148/948	6/230/1261	4.507	0.105	9/237/1250	5/166/956	0.942	0.6244
		T	G	ADD	168/2044	242/2752	0.4177	0.5181	255/2737	176/2078	0.8866	0.3464
		T	G	DOM	158/948	236/1261	1.083	0.2979	246/1250	171/956	0.7764	0.3782
		T	G	REC	10/1096	6/1491	2.638	0.1043	9/1487	5/1122	0.3021	0.5826
	rs991057	T	C	GENO	286/530/290	346/764/387	3.25	0.1969	340/746/410	270/545/312	0.7332	0.6931
		T	C	ADD	1102/1110	1456/1538	0.7152	0.3977	1426/1566	1085/1169	0.1152	0.7343
		T	C	DOM	816/290	1110/387	0.04498	0.832	1086/410	815/312	0.02485	0.8747
		T	C	REC	286/820	346/1151	2.609	0.1063	340/1156	270/857	0.545	0.4604
	rs30922	G	T	GENO	126/471/507	154/672/671	1.635	0.4415	151/665/679	118/480/529	0.9343	0.6268
		G	T	ADD	723/1485	980/2014	8.904e-05	0.9925	967/2023	716/1538	0.1956	0.6583
		G	T	DOM	597/507	826/671	0.3108	0.5772	816/679	598/529	0.5981	0.4393
		G	T	REC	126/978	154/1343	0.8383	0.3599	151/1344	118/1009	0.09552	0.7573
	rs30923	A	G	GENO	226/522/358	315/734/448	1.782	0.4102	314/741/441	240/545/342	0.3711	0.8306
		A	G	ADD	974/1238	1364/1630	1.167	0.28	1369/1623	1025/1229	0.04033	0.8408
		A	G	DOM	748/358	1049/448	1.775	0.1828	1055/441	785/342	0.231	0.6308
		A	G	REC	226/880	315/1182	0.1429	0.7055	314/1182	240/887	0.03617	0.8492
Block 57	rs11860394	G	A	GENO	149/501/456	179/677/641	1.54	0.463	165/698/633	162/491/474	7.134	0.02825
		G	A	ADD	799/1413	1035/1959	1.332	0.2485	1028/1964	815/1439	1.817	0.1777
		G	A	DOM	650/456	856/641	0.6589	0.4169	863/633	653/474	0.01704	0.8961
		G	A	REC	149/957	179/1318	1.325	0.2497	165/1331	162/965	6.591	0.01025
	rs31045	T	C	GENO	256/544/306	328/728/440	1.133	0.5675	324/738/434	255/560/312	0.6876	0.7091
		T	C	ADD	1056/1156	1384/1608	1.103	0.2937	1386/1606	1070/1184	0.6758	0.411
		T	C	DOM	800/306	1056/440	0.9463	0.3307	1062/434	815/312	0.5558	0.456
		T	C	REC	256/850	328/1168	0.5449	0.4604	324/1172	255/872	0.3506	0.5538
	rs31046	A	G	GENO	32/329/745	54/430/1013	1.218	0.5438	45/445/1006	33/318/776	0.7758	0.6785
		A	G	ADD	393/1819	538/2456	0.03528	0.851	535/2457	384/1870	0.6389	0.4241
		A	G	DOM	361/745	484/1013	0.02767	0.8679	490/1006	351/776	0.7643	0.382
		A	G	REC	32/1074	54/1443	1.015	0.3138	45/1451	33/1094	0.01422	0.9051
	rs6499755	C	T	GENO	127/506/473	153/631/712	6.041	0.04879	138/672/685	133/492/502	4.582	0.1012
		C	T	ADD	760/1452	937/2055	5.322	0.02106	948/2042	758/1496	2.191	0.1388
		C	T	DOM	633/473	784/712	5.974	0.01452	810/685	625/502	0.4225	0.5157
		C	T	REC	127/979	153/1343	1.044	0.3069	138/1357	133/994	4.581	0.03232
	rs893263	T	G	GENO	1/77/1028	2/112/1383	0.3612	0.8348	3/112/1381	3/71/1053	1.506	0.471
		T	G	ADD	79/2133	116/2878	0.3262	0.5679	118/2874	77/2177	0.9756	0.3233
		T	G	DOM	78/1028	114/1383	0.2949	0.5871	115/1381	74/1053	1.208	0.2717
		T	G	REC	1/1105	2/1495	0.103	0.7482	3/1493	3/1124	0.1214	0.7275
Block 58	rs31064	G	A	GENO	54/405/645	90/536/871	1.584	0.453	78/564/854	62/378/687	4.838	0.08901
		G	A	ADD	513/1695	716/2278	0.3273	0.5673	720/2272	502/1752	2.324	0.1274
		G	A	DOM	459/645	626/871	0.01516	0.902	642/854	440/687	3.978	0.0461
		G	A	REC	54/1050	90/1407	1.526	0.2167	78/1418	62/1065	0.1051	0.7458
	rs4784523	C	T	GENO	190/540/376	300/706/491	3.407	0.182	283/727/486	221/532/374	0.5154	0.7728
		C	T	ADD	920/1292	1306/1688	2.094	0.1479	1293/1699	974/1280	5.161e-06	0.9982
		C	T	DOM	730/376	1006/491	0.4106	0.5217	1010/486	753/374	0.1424	0.7059
		C	T	REC	190/916	300/1197	3.407	0.06491	283/1213	221/906	0.1986	0.6559
	rs31103	T	C	GENO	102/486/518	131/624/740	1.805	0.4055	120/624/752	114/468/545	3.638	0.1622
		T	C	ADD	690/1522	886/2104	1.483	0.2233	864/2128	696/1558	2.455	0.1171
		T	C	DOM	588/518	755/740	1.805	0.1791	744/752	582/545	0.937	0.3331
		T	C	REC	102/1004	131/1364	0.1649	0.6847	120/1376	114/1013	3.469	0.06254
	rs31104	G	A	GENO	107/497/498	144/631/716	2.212	0.331	130/634/728	122/472/528	3.529	0.1713
		G	A	ADD	711/1493	919/2063	1.233	0.2668	894/2090	716/1528	2.263	0.1325
		G	A	DOM	604/498	775/716	2.04	0.1533	764/728	594/528	0.7721	0.3796
		G	A	REC	107/995	144/1347	0.001935	0.9649	130/1362	122/1000	3.431	0.06398
Block 59	rs360774	C	T	GENO	75/414/617	95/592/809	1.273	0.5292	100/596/797	91/412/624	4.024	0.1337
		C	T	ADD	564/1648	782/2210	0.2731	0.6013	796/2190	594/1660	0.06035	0.8059
		C	T	DOM	489/617	687/809	0.7499	0.3865	696/797	503/624	1.02	0.3124
		C	T	REC	75/1031	95/1401	0.1934	0.6601	100/1393	91/1036	1.801	0.1796
	rs30905	T	C	GENO	100/453/553	99/675/723	7.789	0.02036	123/598/775	117/448/562	3.758	0.1527
		T	C	ADD	653/1559	873/2121	0.08453	0.7712	844/2148	682/1572	2.531	0.1116
		T	C	DOM	553/553	774/723	0.7385	0.3901	721/775	565/562	0.9659	0.3257
		T	C	REC	100/1006	99/1398	5.312	0.02117	123/1373	117/1010	3.606	0.05756
	rs12918370	A	G	GENO	63/382/661	62/551/884	4.168	0.1244	61/503/932	65/379/682	4.154	0.1253
		A	G	ADD	508/1704	675/2319	0.1308	0.7176	625/2367	509/1743	2.208	0.1373
		A	G	DOM	445/661	613/884	0.1342	0.7141	564/932	444/682	0.8135	0.3671
		A	G	REC	63/1043	62/1435	3.363	0.06669	61/1435	65/1061	4.035	0.04456
	rs7199709	C	T	GENO	156/496/454	172/731/594	5.891	0.05257	184/688/624	161/495/471	2.538	0.2811
		C	T	ADD	808/1404	1075/1919	0.2183	0.6403	1056/1936	817/1437	0.4993	0.4798
		C	T	DOM	652/454	903/594	0.496	0.4813	872/624	656/471	0.00174	0.9667
		C	T	REC	156/950	172/1325	3.95	0.04687	184/1312	161/966	2.22	0.1362
	rs1370385	C	T	GENO	169/512/424	197/738/557	3.441	0.179	199/709/584	172/516/434	2.146	0.342
		C	T	ADD	850/1360	1132/1852	0.1518	0.6968	1107/1877	860/1384	0.8198	0.3652
		C	T	DOM	681/424	935/557	0.2913	0.5894	908/584	688/434	0.05728	0.8108
		C	T	REC	169/936	197/1295	2.291	0.1301	199/1293	172/950	2.087	0.1486
	rs9926841	G	A	GENO	118/478/510	130/688/679	3.776	0.1514	146/637/713	135/473/519	3.366	0.1858
		G	A	ADD	714/1498	948/2046	0.2285	0.6326	929/2063	743/1511	2.115	0.1458
		G	A	DOM	596/510	818/679	0.146	0.7024	783/713	608/519	0.668	0.4137
		G	A	REC	118/988	130/1367	2.908	0.08816	146/1350	135/992	3.31	0.06887
	rs1610101	A	G	GENO	123/464/519	138/671/688	3.627	0.1631	155/672/669	112/489/526	0.9914	0.6091
		A	G	ADD	710/1502	947/2047	0.1289	0.7196	982/2010	713/1541	0.8399	0.3594
		A	G	DOM	587/519	809/688	0.2393	0.6247	827/669	601/526	0.9888	0.32
		A	G	REC	123/983	138/1359	2.553	0.1101	155/1341	112/1015	0.1258	0.7228
Block 60	rs1420227	C	T	GENO	83/410/613	103/592/801	1.789	0.4087	94/615/787	87/408/632	7.322	0.02571
		C	T	ADD	576/1636	798/2194	0.2585	0.6111	803/2189	582/1672	0.6874	0.4071
		C	T	DOM	493/613	695/801	0.9079	0.3407	709/787	495/632	3.119	0.07739
		C	T	REC	83/1023	103/1393	0.3677	0.5443	94/1402	87/1040	2.064	0.1508
	rs8045690	C	T	GENO	91/436/579	108/616/773	1.387	0.4999	105/638/753	93/431/603	5.604	0.06069
		C	T	ADD	618/1594	832/2162	0.01425	0.905	848/2144	617/1637	0.6069	0.436
		C	T	DOM	527/579	724/773	0.13	0.7185	743/753	524/603	2.588	0.1077
		C	T	REC	91/1015	108/1389	0.9252	0.3361	105/1391	93/1034	1.401	0.2366
	rs2540707	C	A	GENO	146/506/454	179/713/604	1.343	0.5108	197/691/608	139/505/483	1.377	0.5024
		C	A	ADD	798/1414	1071/1921	0.04426	0.8334	1085/1907	783/1471	1.297	0.2548
		C	A	DOM	652/454	892/604	0.1199	0.7291	888/608	644/483	1.299	0.2545
		C	A	REC	146/960	179/1317	0.888	0.346	197/1299	139/988	0.4011	0.5265
	rs2576542	T	C	GENO	10/180/914	9/251/1234	0.8961	0.6389	14/247/1231	3/195/928	4.683	0.09617
		T	C	ADD	200/2008	269/2719	0.004776	0.9449	275/2709	201/2051	0.1338	0.7145
		T	C	DOM	190/914	260/1234	0.01648	0.8979	261/1231	198/928	0.003681	0.9516
		T	C	REC	10/1094	9/1485	0.8049	0.3696	14/1478	3/1123	4.491	0.03408
	rs11643666	A	G	GENO	61/350/694	70/527/898	4.074	0.1304	61/535/898	54/358/713	4.86	0.08802
		A	G	ADD	472/1738	667/2323	0.6614	0.416	657/2331	466/1784	1.258	0.2621
		A	G	DOM	411/694	597/898	2.007	0.1565	596/898	412/713	2.9	0.08859
		A	G	REC	61/1044	70/1425	0.9327	0.3342	61/1433	54/1071	0.7859	0.3754
Block 61	rs7184310	G	T	GENO	214/532/359	262/768/466	2.848	0.2408	281/736/478	216/529/382	1.47	0.4795
		G	T	ADD	960/1250	1292/1700	0.03485	0.8519	1298/1692	961/1293	0.3106	0.5773
		G	T	DOM	746/359	1030/466	0.5261	0.4683	1017/478	745/382	1.077	0.2994
		G	T	REC	214/891	262/1234	1.46	0.227	281/1214	216/911	0.05725	0.8109
	rs9936365	C	T	GENO	56/353/694	47/482/966	6.28	0.04327	67/456/966	56/342/727	0.3283	0.8486
		C	T	ADD	465/1741	576/2414	2.617	0.1057	590/2388	454/1796	0.1027	0.7486
		C	T	DOM	409/694	529/966	0.7915	0.3737	523/966	398/727	0.01805	0.8931
		C	T	REC	56/1047	47/1448	6.231	0.01256	67/1422	56/1069	0.3267	0.5676
	rs837537	T	G	GENO	25/278/801	24/363/1106	1.846	0.3972	30/368/1095	29/260/836	1.633	0.4419
		T	G	ADD	328/1880	411/2575	1.252	0.2632	428/2558	318/1932	0.04135	0.8389
		T	G	DOM	303/801	387/1106	0.7562	0.3845	398/1095	289/836	0.3111	0.577
		T	G	REC	25/1079	24/1469	1.48	0.2238	30/1463	29/1096	0.941	0.332
	rs7187242	C	T	GENO	43/320/743	38/469/990	5.032	0.08078	45/441/1010	31/347/749	0.6211	0.733
		C	T	ADD	406/1806	545/2449	0.01982	0.888	531/2461	409/1845	0.1416	0.7067
		C	T	DOM	363/743	507/990	0.3132	0.5757	486/1010	378/749	0.3231	0.5697
		C	T	REC	43/1063	38/1459	3.842	0.04999	45/1451	31/1096	0.1513	0.6973
