# Supplementary material for: Genetic association of FTO/IRX region with obesity and overweight in the Polish population
Source: PLoS One. 2017 Jun 29;12(6):e0180295. doi: 10.1371/journal.pone.0180295 (PMC5491248; doi:10.1371/journal.pone.0180295)
Supplement: S11 Table — AFF—Genotypes/alleles in cases, UNAFF—Genotypes/alleles in controls, GENO—Genotypic model (AA versus AB versus BB); ADD—Additive model (AA versus BB); DOM—Dominant model (AA+AB versus BB); REC—Recessive model (AA versus AB+BB); CHISQ—Chi-squated statistic, P—Asymptotic p-value. By convention, in all models, A is the minor allele and B is the major allele. Bold font denotes markers with statistically significant p values. (XLSX) [file pone.0180295.s015.xlsx]

## Sheet: Arkusz1
	SNP	A	B	TEST	FEMALE				MALE
					AFF	UNAFF	CHISQ	P	AFF	UNAFF	CHISQ	P
Block 1	rs1131220	A	G	GENO	82/194/96	285/714/486	6.778	0.03375	78/212/131	226/533/360	1.008	0.6041
		A	G	ADD	358/386	1284/1686	5.708	0.01688	368/474	985/1253	0.023	0.8794
		A	G	DOM	276/96	999/486	6.622	0.01007	290/131	759/360	0.1568	0.6921
		A	G	REC	82/290	285/1200	1.525	0.2169	78/343	226/893	0.538	0.4633
	rs3809634	C	T	GENO	44/178/150	147/617/727	8.546	0.01394	36/196/191	120/471/529	3.061	0.2164
		C	T	ADD	266/478	911/2071	7.365	0.006651	268/578	711/1529	0.001108	0.9734
		C	T	DOM	222/150	764/727	8.505	0.003541	232/191	591/529	0.5329	0.4654
		C	T	REC	44/328	147/1344	1.254	0.2628	36/387	120/1000	1.641	0.2002
Block 2	rs3095631	C	T	GENO	76/196/99	323/727/436	1.855	0.3956	87/204/128	244/545/328	0.3098	0.8565
		C	T	ADD	348/394	1373/1599	0.1177	0.7315	378/460	1033/1201	0.3091	0.5782
		C	T	DOM	272/99	1050/436	1.021	0.3123	291/128	789/328	0.2048	0.6509
		C	T	REC	76/295	323/1163	0.2754	0.5997	87/332	244/873	0.2104	0.6464
	rs17194040	A	G	GENO	22/166/185	121/594/782	3.976	0.1369	33/159/232	91/432/604	0.1608	0.9227
		A	G	ADD	210/536	836/2158	0.01549	0.9009	225/623	614/1640	0.1511	0.6975
		A	G	DOM	188/185	715/782	0.8334	0.3613	192/232	523/604	0.1565	0.6924
		A	G	REC	22/351	121/1376	2.018	0.1554	33/391	91/1036	0.03559	0.8504
Block 3	rs1861556	T	G	GENO	38/171/164	174/648/675	1.073	0.5849	47/193/184	138/509/480	0.4028	0.8176
		T	G	ADD	247/499	996/1998	0.006516	0.9357	287/561	785/1469	0.2633	0.6079
		T	G	DOM	209/164	822/675	0.1521	0.6966	240/184	647/480	0.0816	0.7751
		T	G	REC	38/335	174/1323	0.6122	0.434	47/377	138/989	0.3946	0.5299
	rs9788828	T	G	GENO	15/144/202	102/530/827	4.64	0.09829	20/166/227	69/442/582	1.265	0.5312
		T	G	ADD	174/548	734/2184	0.34	0.5598	206/620	580/1606	0.8274	0.363
		T	G	DOM	159/202	632/827	0.06224	0.803	186/227	511/582	0.3549	0.5513
		T	G	REC	15/346	102/1357	3.869	0.04918	20/393	69/1024	1.165	0.2804
	rs16952304	G	A	GENO	1/41/329	5/156/1330	0.1463	0.9295	0/42/381	2/131/989	1.719	0.4233
		G	A	ADD	43/699	166/2816	0.05844	0.809	42/804	135/2109	1.306	0.2531
		G	A	DOM	42/329	161/1330	0.08354	0.7726	42/381	133/989	1.133	0.2871
		G	A	REC	1/370	5/1486	0.04005	0.8414	0/423	2/1120	0.755	0.3849
	rs7193898	A	G	GENO	23/152/198	119/564/812	2.06	0.3571	23/175/226	87/466/574	2.624	0.2693
		A	G	ADD	198/548	802/2188	0.02356	0.878	221/627	640/1614	1.725	0.1891
		A	G	DOM	175/198	683/812	0.1822	0.6695	198/226	553/574	0.693	0.4051
		A	G	REC	23/350	119/1376	1.367	0.2423	23/401	87/1040	2.463	0.1166
	rs1362572	A	G	GENO	37/167/169	167/636/694	0.8534	0.6526	37/189/198	130/515/482	3.428	0.1802
		A	G	ADD	241/505	970/2024	0.002289	0.9618	263/585	775/1479	3.203	0.07349
		A	G	DOM	204/169	803/694	0.1327	0.7156	226/198	645/482	1.932	0.1645
		A	G	REC	37/336	167/1330	0.4694	0.4933	37/387	130/997	2.53	0.1117
	rs12599436	A	G	GENO	1/41/331	4/158/1335	0.06016	0.9704	0/42/382	2/130/995	1.603	0.4486
		A	G	ADD	43/703	166/2828	0.05508	0.8144	42/806	134/2120	1.176	0.2782
		A	G	DOM	42/331	162/1335	0.05905	0.808	42/382	132/995	1.01	0.3149
		A	G	REC	1/372	4/1493	8.978e-06	0.9976	0/424	2/1125	0.7534	0.3854
	rs1946155	T	C	GENO	34/157/182	132/605/760	0.467	0.7918	25/177/222	97/484/546	3.934	0.1399
		T	C	ADD	225/521	869/2125	0.3668	0.5447	227/621	678/1576	3.375	0.06621
		T	C	DOM	191/182	737/760	0.4657	0.495	202/222	581/546	1.885	0.1697
		T	C	REC	34/339	132/1365	0.0327	0.8565	25/399	97/1030	3.124	0.07716
	rs4784320	A	G	GENO	0/16/357	1/56/1440	0.4899	0.7827	0/11/413	0/45/1082	NA	NA
		A	G	ADD	16/730	58/2936	0.1317	0.7167	11/837	45/2209	1.732	0.1882
		A	G	DOM	16/357	57/1440	0.1849	0.6672	11/413	45/1082	1.732	0.1882
		A	G	REC	0/373	1/1496	0.2493	0.6176	0/424	0/1127	NA	NA
	rs12443767	C	T	GENO	0/13/360	1/83/1413	2.858	0.2396	0/24/399	0/73/1054	NA	NA
		C	T	ADD	13/733	85/2909	2.83	0.09251	24/822	73/2181	0.3386	0.5607
		C	T	DOM	13/360	84/1413	2.744	0.09761	24/399	73/1054	0.3386	0.5607
		C	T	REC	0/373	1/1496	0.2493	0.6176	0/423	0/1127	NA	NA
	rs3213758	T	C	GENO	1/44/328	5/165/1327	0.2175	0.897	0/46/378	2/133/992	1.039	0.5948
		T	C	ADD	46/700	175/2819	0.1114	0.7386	46/802	137/2117	0.4936	0.4823
		T	C	DOM	45/328	170/1327	0.1472	0.7012	46/378	135/992	0.3814	0.5369
		T	C	REC	1/372	5/1492	0.04055	0.8404	0/424	2/1125	0.7534	0.3854
	rs17214955	T	C	GENO	7/126/240	65/439/993	6.854	0.03248	9/134/281	35/365/726	1.271	0.5298
		T	C	ADD	140/606	569/2425	0.02164	0.883	152/696	435/1817	0.817	0.3661
		T	C	DOM	133/240	504/993	0.5262	0.4682	143/281	400/726	0.4373	0.5084
		T	C	REC	7/366	65/1432	4.902	0.02682	9/415	35/1091	1.085	0.2976
	rs8050354	T	C	GENO	36/166/171	165/640/691	0.7404	0.6906	35/186/202	125/510/492	3.631	0.1628
		T	C	ADD	238/508	970/2022	0.07175	0.7888	256/590	760/1494	3.403	0.06509
		T	C	DOM	202/171	805/691	0.01433	0.9047	221/202	635/492	2.089	0.1483
		T	C	REC	36/337	165/1331	0.5906	0.4422	35/388	125/1002	2.637	0.1044
Block 4	rs139974543	C	G	GENO	0/19/354	1/73/1423	0.2786	0.87	0/15/409	0/55/1072	NA	NA
		C	G	ADD	19/727	75/2919	0.004297	0.9477	15/833	55/2199	1.288	0.2563
		C	G	DOM	19/354	74/1423	0.01433	0.9047	15/409	55/1072	1.288	0.2563
		C	G	REC	0/373	1/1496	0.2493	0.6176	0/424	0/1127	NA	NA
	rs2111119	T	C	GENO	1/57/315	7/218/1272	0.3923	0.8219	1/57/366	3/177/947	1.247	0.536
		T	C	ADD	59/687	232/2762	0.02185	0.8825	59/789	183/2071	1.215	0.2704
		T	C	DOM	58/315	225/1272	0.06275	0.8022	58/366	180/947	1.246	0.2643
		T	C	REC	1/372	7/1490	0.279	0.5974	1/423	3/1124	0.01103	0.9164
Block 5	rs2302677	T	C	GENO	0/25/348	1/70/1426	2.784	0.2486	0/18/406	1/58/1068	0.9185	0.6317
		T	C	ADD	25/721	72/2922	2.129	0.1445	18/830	60/2194	0.7307	0.3927
		T	C	DOM	25/348	71/1426	2.354	0.1249	18/406	59/1068	0.6398	0.4238
		T	C	REC	0/373	1/1496	0.2493	0.6176	0/424	1/1126	0.3765	0.5395
	rs9934800	C	T	GENO	0/40/332	3/137/1353	1.59	0.4516	0/35/389	2/107/1016	1.354	0.5082
		C	T	ADD	40/704	143/2843	0.448	0.5033	35/813	111/2139	0.9097	0.3402
		C	T	DOM	40/332	140/1353	0.6462	0.4215	35/389	109/1016	0.7512	0.3861
		C	T	REC	0/372	3/1490	0.7487	0.3869	0/424	2/1123	0.7548	0.385
	rs5005161	C	T	GENO	3/81/289	18/281/1198	2.003	0.3674	3/75/346	7/237/883	2.157	0.3402
		C	T	ADD	87/659	317/2677	0.7187	0.3966	81/767	251/2003	1.707	0.1914
		C	T	DOM	84/289	299/1198	1.189	0.2755	78/346	244/883	1.983	0.159
		C	T	REC	3/370	18/1479	0.4262	0.5138	3/421	7/1120	0.03593	0.8497
Block 6	rs7205986	A	G	GENO	79/192/102	390/710/397	3.916	0.1411	104/210/110	269/581/277	0.5334	0.7659
		A	G	ADD	350/396	1490/1504	1.874	0.171	418/430	1119/1135	0.03128	0.8596
		A	G	DOM	271/102	1100/397	0.1042	0.7469	314/110	850/277	0.3065	0.5798
		A	G	REC	79/294	390/1107	3.773	0.05209	104/320	269/858	0.07339	0.7865
	rs1421084	G	A	GENO	0/15/358	0/53/1444	NA	NA	0/11/413	1/34/1092	0.5741	0.7505
		G	A	ADD	15/731	53/2941	0.1972	0.657	11/837	36/2218	0.3616	0.5476
		G	A	DOM	15/358	53/1444	0.1972	0.657	11/413	35/1092	0.2798	0.5968
		G	A	REC	0/373	0/1497	NA	NA	0/424	1/1126	0.3765	0.5395
	rs7203521	G	A	GENO	43/189/141	270/682/545	9.39	0.009142	73/190/161	182/547/398	1.717	0.4239
		G	A	ADD	275/471	1222/1772	3.772	0.05211	336/512	911/1343	0.1599	0.6893
		G	A	DOM	232/141	952/545	0.2503	0.6168	263/161	729/398	0.9433	0.3314
		G	A	REC	43/330	270/1227	9.075	0.002592	73/351	182/945	0.2558	0.6131
	rs6499640	G	A	GENO	43/189/141	271/681/545	9.567	0.008366	73/190/161	182/546/399	1.635	0.4416
		G	A	ADD	275/471	1223/1771	3.831	0.05033	336/512	910/1344	0.1424	0.7059
		G	A	DOM	232/141	952/545	0.2503	0.6168	263/161	728/399	0.8807	0.348
		G	A	REC	43/330	271/1226	9.238	0.00237	73/351	182/945	0.2558	0.6131
	rs4396532	A	G	GENO	0/44/328	2/186/1304	0.6173	0.7344	0/40/384	7/112/1000	2.805	0.246
		A	G	ADD	44/700	190/2794	0.2187	0.64	40/808	126/2112	0.9758	0.3232
		A	G	DOM	44/328	188/1304	0.1631	0.6863	40/384	119/1000	0.4795	0.4887
		A	G	REC	0/372	2/1490	0.4992	0.4799	0/424	7/1112	2.664	0.1026
Block 7	rs1861868	A	G	GENO	78/183/112	319/738/440	0.0664	0.9673	95/203/126	247/563/317	0.5753	0.75
		A	G	ADD	339/407	1376/1618	0.06358	0.8009	393/455	1057/1197	0.0743	0.7852
		A	G	DOM	261/112	1057/440	0.05782	0.81	298/126	810/317	0.3813	0.5369
		A	G	REC	78/295	319/1178	0.02825	0.8665	95/329	247/880	0.04287	0.836
	rs1075440	G	A	GENO	51/174/148	211/665/621	0.6044	0.7392	64/180/180	141/520/465	2.588	0.2742
		G	A	ADD	276/470	1087/1907	0.1195	0.7296	308/540	802/1450	0.132	0.7164
		G	A	DOM	225/148	876/621	0.4017	0.5262	244/180	661/465	0.1695	0.6806
		G	A	REC	51/322	211/1286	0.04412	0.8336	64/360	141/985	1.776	0.1827
	rs13334933	G	A	GENO	11/85/277	35/385/1076	1.707	0.4259	8/107/309	26/288/811	0.2951	0.8628
		G	A	ADD	107/639	455/2537	0.3436	0.5578	123/725	340/1910	0.1787	0.6725
		G	A	DOM	96/277	420/1076	0.8163	0.3663	115/309	314/811	0.0956	0.7572
		G	A	REC	11/362	35/1461	0.462	0.4967	8/416	26/1099	0.2583	0.6113
Block 8	rs9930333	G	T	GENO	98/208/67	343/762/391	10.9	0.004302	109/203/112	233/548/346	5.492	0.0642
		G	T	ADD	404/342	1448/1544	8.238	0.004102	421/427	1014/1240	5.244	0.02202
		G	T	DOM	306/67	1105/391	10.78	0.001025	312/112	781/346	2.72	0.09913
		G	T	REC	98/275	343/1153	1.854	0.1734	109/315	233/894	4.541	0.0331
	rs9939973	A	G	GENO	98/208/67	344/762/391	10.84	0.004421	109/203/112	233/548/346	5.492	0.0642
		A	G	ADD	404/342	1450/1544	8.136	0.004339	421/427	1014/1240	5.244	0.02202
		A	G	DOM	306/67	1106/391	10.74	0.001047	312/112	781/346	2.72	0.09913
		A	G	REC	98/275	344/1153	1.795	0.1803	109/315	233/894	4.541	0.0331
	rs9940128	A	G	GENO	99/207/67	345/761/390	10.78	0.004559	109/204/111	233/550/344	5.552	0.0623
		A	G	ADD	405/341	1451/1541	8.316	0.00393	422/426	1016/1238	5.327	0.02099
		A	G	DOM	306/67	1106/390	10.62	0.001117	313/111	783/344	2.805	0.09398
		A	G	REC	99/274	345/1151	1.996	0.1577	109/315	233/894	4.541	0.0331
	rs1421085	C	T	GENO	93/209/71	311/768/418	12.69	0.001757	105/203/116	214/552/361	7.262	0.02649
		C	T	ADD	395/351	1390/1604	10.69	0.001078	413/435	980/1274	6.69	0.009697
		C	T	DOM	302/71	1079/418	12.21	0.0004744	308/116	766/361	3.16	0.07547
		C	T	REC	93/280	311/1186	3.048	0.08083	105/319	214/913	6.291	0.01214
	rs16952520	G	A	GENO	0/30/343	2/132/1356	0.7587	0.6843	1/30/392	2/102/1019	1.606	0.4481
		G	A	ADD	30/716	136/2844	0.4212	0.5163	32/814	106/2140	1.267	0.2604
		G	A	DOM	30/343	134/1356	0.3356	0.5624	31/392	104/1019	1.44	0.2302
		G	A	REC	0/373	2/1488	0.5012	0.479	1/422	2/1121	0.05395	0.8163
	rs1558902	A	T	GENO	93/209/71	310/768/418	12.77	0.00169	105/203/116	213/552/362	7.512	0.02338
		A	T	ADD	395/351	1388/1604	10.81	0.001009	413/435	978/1276	6.923	0.008512
		A	T	DOM	302/71	1078/418	12.26	0.000463	308/116	765/362	3.277	0.07025
		A	T	REC	93/280	310/1186	3.13	0.07685	105/319	213/914	6.501	0.01078
	rs10852521	T	C	GENO	49/190/134	272/751/472	6.216	0.04469	86/191/147	257/538/332	4.069	0.1308
		T	C	ADD	288/458	1295/1695	5.589	0.01807	363/485	1052/1202	3.526	0.0604
		T	C	DOM	239/134	1023/472	2.581	0.1082	277/147	795/332	3.919	0.04773
		T	C	REC	49/324	272/1223	5.365	0.02055	86/338	257/870	1.137	0.2864
	rs1121980	T	C	GENO	98/208/67	344/764/389	10.54	0.005151	109/203/112	232/550/345	5.572	0.06165
		T	C	ADD	404/342	1452/1542	7.965	0.00477	421/427	1014/1240	5.258	0.02185
		T	C	DOM	306/67	1108/389	10.42	0.001244	312/112	782/345	2.611	0.1061
		T	C	REC	98/275	344/1153	1.795	0.1803	109/315	232/895	4.712	0.02995
	rs7193144	C	T	GENO	82/210/81	295/754/448	9.923	0.007001	96/201/127	199/545/382	5.539	0.06271
		C	T	ADD	374/372	1344/1650	6.874	0.008747	393/455	943/1309	4.928	0.02642
		C	T	DOM	292/81	1049/448	9.923	0.001632	297/127	744/382	2.204	0.1377
		C	T	REC	82/291	295/1202	0.9625	0.3265	96/328	199/927	4.934	0.02633
	rs17817449	G	T	GENO	82/210/81	295/754/448	9.923	0.007001	96/201/126	199/546/382	5.74	0.05671
		G	T	ADD	374/372	1344/1650	6.874	0.008747	393/453	944/1310	5.153	0.0232
		G	T	DOM	292/81	1049/448	9.923	0.001632	297/126	745/382	2.356	0.1248
		G	T	REC	82/291	295/1202	0.9625	0.3265	96/327	199/928	5.065	0.02442
	rs11075987	T	G	GENO	58/193/122	301/749/446	4.237	0.1202	93/196/135	278/532/317	2.482	0.2891
		T	G	ADD	309/437	1351/1641	3.442	0.06357	382/466	1088/1166	2.424	0.1195
		T	G	DOM	251/122	1050/446	1.183	0.2768	289/135	810/317	2.056	0.1516
		T	G	REC	58/315	301/1195	4.019	0.04498	93/331	278/849	1.265	0.2607
	rs8050136	A	C	GENO	82/210/81	292/756/447	9.866	0.007203	96/201/126	199/545/382	5.727	0.05706
		A	C	ADD	374/372	1340/1650	7.093	0.007737	393/453	943/1309	5.165	0.02304
		A	C	DOM	292/81	1048/447	9.861	0.001689	297/126	744/382	2.389	0.1222
		A	C	REC	82/291	292/1203	1.121	0.2897	96/327	199/927	5.03	0.02492
	rs9935401	A	G	GENO	82/210/81	293/756/447	9.82	0.007373	96/201/127	199/545/383	5.604	0.06067
		A	G	ADD	374/372	1342/1650	6.991	0.008193	393/455	943/1311	5.01	0.0252
		A	G	DOM	292/81	1049/447	9.817	0.001729	297/127	744/383	2.269	0.132
		A	G	REC	82/291	293/1203	1.071	0.3008	96/328	199/928	4.969	0.02581
	rs9936385	C	T	GENO	82/210/81	294/756/447	9.774	0.007543	96/201/127	199/544/384	5.659	0.05905
		C	T	ADD	374/372	1344/1650	6.889	0.008672	393/455	942/1312	5.104	0.02387
		C	T	DOM	292/81	1050/447	9.774	0.00177	297/127	743/384	2.367	0.1239
		C	T	REC	82/291	294/1203	1.022	0.3121	96/328	199/928	4.969	0.02581
	rs9926289	A	G	GENO	82/210/81	293/756/447	9.82	0.007373	96/201/127	199/544/384	5.659	0.05905
		A	G	ADD	374/372	1342/1650	6.991	0.008193	393/455	942/1312	5.104	0.02387
		A	G	DOM	292/81	1049/447	9.817	0.001729	297/127	743/384	2.367	0.1239
		A	G	REC	82/291	293/1203	1.071	0.3008	96/328	199/928	4.969	0.02581
	rs76804286	A	G	GENO	0/10/363	0/35/1462	NA	NA	0/6/418	0/26/1101	NA	NA
		A	G	ADD	10/736	35/2959	0.1495	0.699	6/842	26/2228	1.213	0.2707
		A	G	DOM	10/363	35/1462	0.1495	0.699	6/418	26/1101	1.213	0.2707
		A	G	REC	0/373	0/1497	NA	NA	0/424	0/1127	NA	NA
	rs9939609	A	T	GENO	82/210/81	293/756/447	9.82	0.007373	96/201/127	199/544/384	5.659	0.05905
		A	T	ADD	374/372	1342/1650	6.991	0.008193	393/455	942/1312	5.104	0.02387
		A	T	DOM	292/81	1049/447	9.817	0.001729	297/127	743/384	2.367	0.1239
		A	T	REC	82/291	293/1203	1.071	0.3008	96/328	199/928	4.969	0.02581
	rs9941349	T	C	GENO	87/209/77	323/750/423	8.934	0.01148	100/201/123	215/541/371	4.584	0.1011
		T	C	ADD	383/363	1396/1596	5.404	0.02009	401/447	971/1283	4.295	0.03823
		T	C	DOM	296/77	1073/423	8.875	0.002892	301/123	756/371	2.17	0.1407
		T	C	REC	87/286	323/1173	0.5239	0.4692	100/324	215/912	3.868	0.04922
	rs7190492	A	G	GENO	28/163/182	152/686/651	4.336	0.1144	55/178/189	149/501/474	0.9011	0.6373
		A	G	ADD	219/527	990/1988	4.282	0.03852	288/556	799/1449	0.5232	0.4695
		A	G	DOM	191/182	838/651	3.105	0.07806	233/189	650/474	0.8572	0.3545
		A	G	REC	28/345	152/1337	2.493	0.1144	55/367	149/975	0.01333	0.9081
	rs9930506	G	A	GENO	89/211/73	352/750/395	7.988	0.01843	114/196/114	226/545/356	9.103	0.01055
		G	A	ADD	389/357	1454/1540	3.152	0.07582	424/424	997/1257	7.957	0.004791
		G	A	DOM	300/73	1102/395	7.391	0.006554	310/114	771/356	3.224	0.07255
		G	A	REC	89/284	352/1145	0.01994	0.8877	114/310	226/901	8.406	0.003741
	rs9922708	T	C	GENO	89/209/72	352/742/393	8.276	0.01595	111/195/114	227/533/353	7.265	0.02646
		T	C	ADD	387/353	1446/1528	3.283	0.06998	417/423	987/1239	6.622	0.01007
		T	C	DOM	298/72	1094/393	7.667	0.005623	306/114	760/353	3.011	0.08272
		T	C	REC	89/281	352/1135	0.0239	0.8771	111/309	227/886	6.458	0.01104
	rs9922619	T	G	GENO	88/211/73	351/750/395	7.984	0.01847	111/198/113	226/543/355	7.869	0.01955
		T	G	ADD	387/357	1452/1540	2.985	0.08403	420/424	995/1253	7.233	0.007157
		T	G	DOM	299/73	1101/395	7.294	0.00692	309/113	769/355	3.358	0.06689
		T	G	REC	88/284	351/1145	0.006195	0.9373	111/311	226/898	6.911	0.008567
	rs8044769	T	C	GENO	56/190/127	278/739/480	2.626	0.269	82/193/149	266/533/328	6.354	0.0417
		T	C	ADD	302/444	1295/1699	1.903	0.1678	357/491	1065/1189	6.226	0.01259
		T	C	DOM	246/127	1017/480	0.5362	0.464	275/149	799/328	5.274	0.02165
		T	C	REC	56/317	278/1219	2.575	0.1085	82/342	266/861	3.217	0.07287
	rs12149832	A	G	GENO	81/207/85	290/751/455	8.46	0.01455	99/197/128	189/537/399	9.73	0.007711
		A	G	ADD	369/377	1331/1661	6.176	0.01295	395/453	915/1335	8.575	0.003409
		A	G	DOM	288/85	1041/455	8.452	0.003647	296/128	726/399	3.822	0.0506
		A	G	REC	81/292	290/1206	1.019	0.3126	99/325	189/936	8.726	0.003137
Block 9	rs10852523	C	T	GENO	53/175/144	197/706/593	0.3257	0.8497	42/216/165	147/526/454	3.811	0.1487
		C	T	ADD	281/463	1100/1892	0.261	0.6095	300/546	820/1434	0.2337	0.6288
		C	T	DOM	228/144	903/593	0.1077	0.7428	258/165	673/454	0.209	0.6475
		C	T	REC	53/319	197/1299	0.2991	0.5844	42/381	147/980	2.786	0.09507
	rs3826169	C	T	GENO	17/127/229	91/566/840	3.793	0.1501	27/164/233	62/373/692	5.325	0.06978
		C	T	ADD	161/585	748/2246	3.783	0.05178	218/630	497/1757	4.539	0.03312
		C	T	DOM	144/229	657/840	3.402	0.06512	191/233	435/692	5.323	0.02104
		C	T	REC	17/356	91/1406	1.27	0.2598	27/397	62/1065	0.4278	0.5131
	rs8061518	G	A	GENO	63/175/132	224/666/573	1.693	0.4288	58/205/152	189/534/377	2.422	0.2978
		G	A	ADD	301/439	1114/1812	1.636	0.2008	321/509	912/1288	1.95	0.1626
		G	A	DOM	238/132	890/573	1.52	0.2176	263/152	723/377	0.7346	0.3914
		G	A	REC	63/307	224/1239	0.6585	0.4171	58/357	189/911	2.27	0.1319
	rs10521307	C	T	GENO	40/168/165	159/655/682	0.2301	0.8913	39/201/184	145/534/448	4.498	0.1055
		C	T	ADD	248/498	973/2019	0.1424	0.7059	279/569	824/1430	3.722	0.05371
		C	T	DOM	208/165	814/682	0.2203	0.6388	240/184	679/448	1.695	0.1929
		C	T	REC	40/333	159/1337	0.002863	0.9573	39/385	145/982	3.964	0.04648
	rs7203572	C	A	GENO	17/106/244	57/453/969	0.7821	0.6763	12/123/282	36/336/744	0.1971	0.9062
		C	A	ADD	140/594	567/2391	0.003339	0.9539	147/687	408/1824	0.1767	0.6742
		C	A	DOM	123/244	510/969	0.1222	0.7266	135/282	372/744	0.1262	0.7224
		C	A	REC	17/350	57/1422	0.4628	0.4963	12/405	36/1080	0.1213	0.7276
	rs17819033	T	G	GENO	18/106/249	57/446/991	0.9745	0.6143	13/123/288	35/340/750	0.2263	0.893
		T	G	ADD	142/604	560/2428	0.03259	0.8567	149/699	410/1840	0.1787	0.6725
		T	G	DOM	124/249	503/991	0.02406	0.8767	136/288	375/750	0.2204	0.6387
		T	G	REC	18/355	57/1437	0.7904	0.374	13/411	35/1090	0.002083	0.9636
Block 10	rs7205009	T	C	GENO	68/185/119	242/738/515	1.324	0.5159	60/223/140	174/552/397	1.577	0.4546
		T	C	ADD	321/423	1222/1768	1.298	0.2547	343/503	900/1346	0.05961	0.8071
		T	C	DOM	253/119	980/515	0.8031	0.3702	283/140	726/397	0.6891	0.4065
		T	C	REC	68/304	242/1253	0.9417	0.3318	60/363	174/949	0.4104	0.5218
	rs2160481	C	T	GENO	14/132/226	60/481/956	1.522	0.4673	12/147/265	45/347/735	2.942	0.2296
		C	T	ADD	160/584	601/2393	0.7623	0.3826	171/677	437/1817	0.2388	0.6251
		C	T	DOM	146/226	541/956	1.238	0.2658	159/265	392/735	0.9932	0.319
		C	T	REC	14/358	60/1437	0.04687	0.8286	12/412	45/1082	1.177	0.2781
Block 11	rs4784329	C	A	GENO	69/190/114	321/707/469	2.154	0.3405	84/223/117	256/516/355	5.727	0.05707
		C	A	ADD	328/418	1349/1645	0.2779	0.5981	391/457	1028/1226	0.05984	0.8068
		C	A	DOM	259/114	1028/469	0.08172	0.775	307/117	772/355	2.219	0.1363
		C	A	REC	69/304	321/1176	1.568	0.2105	84/340	256/871	1.518	0.2179
	rs7191718	C	T	GENO	76/186/111	345/718/434	1.23	0.5406	87/226/111	280/517/330	7.028	0.02978
		C	T	ADD	338/408	1408/1586	0.6892	0.4065	400/448	1077/1177	0.08896	0.7655
		C	T	DOM	262/111	1063/434	0.08515	0.7704	313/111	797/330	1.457	0.2274
		C	T	REC	76/297	345/1152	1.221	0.2692	87/337	280/847	3.192	0.07401
	rs9934504	A	G	GENO	5/95/273	26/348/1123	1.039	0.5948	6/85/333	20/266/841	2.582	0.275
		A	G	ADD	105/641	400/2594	0.2652	0.6066	97/751	306/1948	2.492	0.1144
		A	G	DOM	100/273	374/1123	0.5264	0.4681	91/333	286/841	2.566	0.1092
		A	G	REC	5/368	26/1471	0.2877	0.5917	6/418	20/1107	0.2416	0.623
	rs9929152	G	A	GENO	12/129/232	56/478/962	1.072	0.5852	8/132/284	38/384/705	4.038	0.1328
		G	A	ADD	153/593	590/2402	0.2388	0.6251	148/700	460/1794	3.616	0.05722
		G	A	DOM	141/232	534/962	0.5742	0.4486	140/284	422/705	2.612	0.1061
		G	A	REC	12/361	56/1440	0.2358	0.6273	8/416	38/1089	2.361	0.1244
	rs12232391	G	T	GENO	60/166/147	240/667/590	0.0007171	0.9996	70/208/146	163/546/418	1.48	0.4772
		G	T	ADD	286/460	1147/1847	0.0001853	0.9891	348/500	872/1382	1.454	0.2278
		G	T	DOM	226/147	907/590	4.853e-07	0.9994	278/146	709/418	0.939	0.3325
		G	T	REC	60/313	240/1257	0.0006399	0.9798	70/354	163/964	1.011	0.3148
	rs9924072	G	A	GENO	43/177/153	227/693/577	3.288	0.1932	53/206/165	146/555/426	0.1777	0.915
		G	A	ADD	263/483	1147/1847	2.351	0.1252	312/536	847/1407	0.1706	0.6796
		G	A	DOM	220/153	920/577	0.7686	0.3807	259/165	701/426	0.1626	0.6868
		G	A	REC	43/330	227/1270	3.195	0.07388	53/371	146/981	0.05697	0.8114
	rs12933996	G	A	GENO	42/170/160	206/672/619	1.611	0.4468	43/210/170	153/512/462	4.051	0.1319
		G	A	ADD	254/490	1084/1910	1.085	0.2975	296/550	818/1436	0.4589	0.4981
		G	A	DOM	212/160	878/619	0.3383	0.5608	253/170	665/462	0.08246	0.774
		G	A	REC	42/330	206/1291	1.58	0.2087	43/380	153/974	3.238	0.07193
Block 12	rs17224310	T	C	GENO	16/137/220	58/481/958	3.232	0.1987	17/145/262	45/360/722	0.7319	0.6935
		T	C	ADD	169/577	597/2397	2.741	0.09777	179/669	450/1804	0.5024	0.4785
		T	C	DOM	153/220	539/958	3.22	0.07277	162/262	405/722	0.6854	0.4077
		T	C	REC	16/357	58/1439	0.1354	0.7129	17/407	45/1082	0.0002194	0.9882
	rs17823199	C	T	GENO	88/196/89	364/722/410	2.589	0.274	107/206/111	272/562/293	0.259	0.8786
		C	T	ADD	372/374	1450/1542	0.4628	0.4963	420/428	1106/1148	0.05168	0.8202
		C	T	DOM	284/89	1086/410	1.918	0.1661	313/111	834/293	0.005241	0.9423
		C	T	REC	88/285	364/1132	0.08894	0.7655	107/317	272/855	0.2023	0.6529
	rs7194907	T	C	GENO	66/200/107	300/737/458	2.344	0.3097	86/203/135	251/541/335	1.016	0.6016
		T	C	ADD	332/414	1337/1653	0.01099	0.9165	375/473	1043/1211	1.011	0.3146
		T	C	DOM	266/107	1037/458	0.5375	0.4635	289/135	792/335	0.6523	0.4193
		T	C	REC	66/307	300/1195	1.067	0.3017	86/338	251/876	0.7163	0.3974
Block 13	rs6499662	G	A	GENO	52/169/152	211/734/552	2.054	0.358	52/204/167	179/523/425	3.129	0.2092
		G	A	ADD	273/473	1156/1838	1.051	0.3052	308/538	881/1373	1.853	0.1735
		G	A	DOM	221/152	945/552	1.912	0.1667	256/167	702/425	0.4078	0.5231
		G	A	REC	52/321	211/1286	0.005847	0.939	52/371	179/948	3.125	0.0771
	rs12596210	C	T	GENO	6/81/286	15/312/1170	1.171	0.5568	8/92/324	15/253/859	0.7215	0.6972
		C	T	ADD	93/653	342/2652	0.6473	0.4211	108/740	283/1971	0.01838	0.8922
		C	T	DOM	87/286	327/1170	0.3798	0.5377	100/324	268/859	0.006476	0.9359
		C	T	REC	6/367	15/1482	0.9894	0.3199	8/416	15/1112	0.6515	0.4196
	rs8046658	C	T	GENO	65/188/120	251/714/532	1.501	0.4722	68/221/135	203/549/375	1.602	0.4489
		C	T	ADD	318/428	1216/1778	0.997	0.318	357/491	955/1299	0.01873	0.8911
		C	T	DOM	253/120	965/532	1.49	0.2222	289/135	752/375	0.2873	0.592
		C	T	REC	65/308	251/1246	0.09246	0.7611	68/356	203/924	0.8331	0.3614
	rs7200972	G	A	GENO	48/184/140	223/682/591	2.055	0.3579	60/198/166	148/510/466	0.7415	0.6902
		G	A	ADD	280/464	1128/1864	0.001095	0.9736	318/530	806/1442	0.7134	0.3983
		G	A	DOM	232/140	905/591	0.4378	0.5082	258/166	658/466	0.6789	0.41
		G	A	REC	48/324	223/1273	0.9639	0.3262	60/364	148/976	0.2561	0.6128
Block 14	rs9925908	T	C	GENO	12/122/239	47/471/978	0.2237	0.8942	17/121/286	47/349/731	0.9347	0.6267
		T	C	ADD	146/600	565/2427	0.1888	0.6639	155/693	443/1811	0.7301	0.3929
		T	C	DOM	134/239	518/978	0.2219	0.6376	138/286	396/731	0.9157	0.3386
		T	C	REC	12/361	47/1449	0.005559	0.9406	17/407	47/1080	0.02017	0.8871
	rs12931859	T	C	GENO	4/83/286	14/321/1162	0.1834	0.9124	6/91/327	15/251/861	0.1288	0.9377
		T	C	ADD	91/655	349/2645	0.176	0.6748	103/745	281/1973	0.05933	0.8076
		T	C	DOM	87/286	335/1162	0.153	0.6957	97/327	266/861	0.09037	0.7637
		T	C	REC	4/369	14/1483	0.05895	0.8082	6/418	15/1112	0.01633	0.8983
Block 15	rs7194243	T	C	GENO	30/151/192	87/573/837	3.82	0.1481	27/177/220	76/433/618	1.427	0.4899
		T	C	ADD	211/535	747/2247	3.541	0.05986	231/617	585/1669	0.5339	0.465
		T	C	DOM	181/192	660/837	2.376	0.1232	204/220	509/618	1.079	0.299
		T	C	REC	30/343	87/1410	2.535	0.1114	27/397	76/1051	0.07012	0.7912
	rs4784351	G	A	GENO	42/171/160	166/674/657	0.1197	0.9419	54/190/180	140/499/488	0.09546	0.9534
		G	A	ADD	255/491	1006/1988	0.09145	0.7623	298/550	779/1475	0.08989	0.7643
		G	A	DOM	213/160	840/657	0.1195	0.7296	244/180	639/488	0.09035	0.7637
		G	A	REC	42/331	166/1331	0.008854	0.925	54/370	140/987	0.02767	0.8679
	rs2540781	A	C	GENO	6/84/281	18/307/1170	1.267	0.5308	6/96/321	13/239/874	0.6014	0.7403
		A	C	ADD	96/646	343/2647	1.243	0.2648	108/738	265/1987	0.5916	0.4418
		A	C	DOM	90/281	325/1170	1.091	0.2962	102/321	252/874	0.524	0.4691
		A	C	REC	6/365	18/1477	0.3998	0.5272	6/417	13/1113	0.1768	0.6742
	rs856973	T	G	GENO	0/38/334	2/154/1340	0.5006	0.7786	3/46/374	1/104/1019	5.578	0.06147
		T	G	ADD	38/706	158/2834	0.03722	0.847	52/794	106/2142	2.6	0.1069
		T	G	DOM	38/334	156/1340	0.01449	0.9042	49/374	105/1019	1.724	0.1892
		T	G	REC	0/372	2/1494	0.4979	0.4804	3/420	1/1123	4.585	0.03226
	rs2003583	A	G	GENO	27/149/197	105/575/817	0.3741	0.8294	34/168/222	83/444/600	0.2238	0.8941
		A	G	ADD	203/543	785/2209	0.3015	0.5829	236/612	610/1644	0.1819	0.6698
		A	G	DOM	176/197	680/817	0.373	0.5414	202/222	527/600	0.09582	0.7569
		A	G	REC	27/346	105/1392	0.02296	0.8796	34/390	83/1044	0.189	0.6637
Block 16	rs16953002	A	G	GENO	12/109/252	51/397/1049	1.109	0.5743	6/116/302	42/329/755	6.489	0.039
		A	G	ADD	133/613	499/2495	0.5537	0.4568	128/720	413/1839	4.487	0.03416
		A	G	DOM	121/252	448/1049	0.8909	0.3452	122/302	371/755	2.475	0.1157
		A	G	REC	12/361	51/1446	0.03299	0.8559	6/418	42/1084	5.5	0.01901
	rs708258	G	A	GENO	89/187/97	312/746/439	2.423	0.2978	79/220/125	261/533/333	4.219	0.1213
		G	A	ADD	365/381	1370/1624	2.42	0.1198	378/470	1055/1199	1.205	0.2723
		G	A	DOM	276/97	1058/439	1.61	0.2045	299/125	794/333	0.0006516	0.9796
		G	A	REC	89/284	312/1185	1.615	0.2037	79/345	261/866	3.689	0.05479
	rs1008400	T	C	GENO	77/187/109	367/743/387	3.18	0.2039	105/222/97	285/521/321	6.042	0.04876
		T	C	ADD	341/405	1477/1517	3.121	0.07728	432/416	1091/1163	1.528	0.2164
		T	C	DOM	264/109	1110/387	1.741	0.187	327/97	806/321	4.917	0.02659
		T	C	REC	77/296	367/1130	2.473	0.1158	105/319	285/842	0.04498	0.832
	rs11646512	A	G	GENO	77/191/105	376/732/379	3.687	0.1583	106/221/93	286/526/309	5.497	0.06401
		A	G	ADD	345/401	1484/1490	3.16	0.07544	433/407	1098/1144	1.571	0.2101
		A	G	DOM	268/105	1108/379	1.098	0.2947	327/93	812/309	4.658	0.03091
		A	G	REC	77/296	376/1111	3.488	0.0618	106/314	286/835	0.01217	0.9122
	rs11863548	A	G	GENO	40/143/189	117/596/778	3.267	0.1952	33/173/216	91/432/602	0.8703	0.6472
		A	G	ADD	223/521	830/2152	1.316	0.2514	239/605	614/1636	0.3186	0.5724
		A	G	DOM	183/189	713/778	0.2249	0.6353	206/216	523/602	0.6665	0.4143
		A	G	REC	40/332	117/1374	3.257	0.07112	33/389	91/1034	0.03011	0.8622
	rs2665271	G	A	GENO	99/156/118	370/714/412	4.391	0.1113	109/210/105	251/545/330	3.893	0.1427
		G	A	ADD	354/392	1454/1538	0.2926	0.5886	428/420	1047/1205	3.822	0.05059
		G	A	DOM	255/118	1084/412	2.465	0.1164	319/105	796/330	3.149	0.07597
		G	A	REC	99/274	370/1126	0.5198	0.4709	109/315	251/875	2.016	0.1557
	rs2689264	T	C	GENO	12/102/259	57/457/981	1.978	0.3719	17/143/263	41/320/766	4.69	0.09585
		T	C	ADD	126/620	571/2419	1.89	0.1693	177/669	402/1852	3.796	0.05137
		T	C	DOM	114/259	514/981	1.95	0.1626	160/263	361/766	4.626	0.0315
		T	C	REC	12/361	57/1438	0.2976	0.5854	17/406	41/1086	0.1239	0.7248
Block 17	rs8053279	G	A	GENO	78/169/126	310/690/496	0.08334	0.9592	88/212/124	221/546/360	1.073	0.5847
		G	A	ADD	325/421	1310/1682	0.01079	0.9173	388/460	988/1266	0.9127	0.3394
		G	A	DOM	247/126	1000/496	0.05254	0.8187	300/124	767/360	1.045	0.3068
		G	A	REC	78/295	310/1186	0.006525	0.9356	88/336	221/906	0.2532	0.6148
	rs8063722	C	T	GENO	56/182/135	224/694/579	0.8609	0.6502	64/194/166	172/527/428	0.1837	0.9122
		C	T	ADD	294/452	1142/1852	0.4015	0.5263	322/526	871/1383	0.1151	0.7345
		C	T	DOM	238/135	918/579	0.7808	0.3769	258/166	699/428	0.1797	0.6716
		C	T	REC	56/317	224/1273	0.0005898	0.9806	64/360	172/955	0.006694	0.9348
	rs879679	C	T	GENO	7/110/254	38/437/1013	0.5602	0.7557	20/120/283	42/327/753	0.8083	0.6675
		C	T	ADD	124/618	513/2463	0.1202	0.7288	160/686	411/1833	0.1398	0.7085
		C	T	DOM	117/254	475/1013	0.02035	0.8866	140/283	369/753	0.006087	0.9378
		C	T	REC	7/364	38/1450	0.5593	0.4546	20/403	42/1080	0.7735	0.3791
Block 18	rs1610237	A	G	GENO	71/175/127	238/730/524	2.059	0.3572	72/202/149	192/531/402	0.04266	0.9789
		A	G	ADD	317/429	1206/1778	1.071	0.3007	346/500	915/1335	0.01341	0.9078
		A	G	DOM	246/127	968/524	0.151	0.6976	274/149	723/402	0.03471	0.8522
		A	G	REC	71/302	238/1254	2.052	0.152	72/351	192/933	0.0004477	0.9831
	rs8054310	C	T	GENO	56/163/154	214/702/581	1.231	0.5404	62/191/171	143/536/448	1.313	0.5187
		C	T	ADD	275/471	1130/1864	0.194	0.6596	315/533	822/1432	0.123	0.7258
		C	T	DOM	219/154	916/581	0.7673	0.3811	253/171	679/448	0.04301	0.8357
		C	T	REC	56/317	214/1283	0.1247	0.724	62/362	143/984	1.005	0.3162
Block 19	rs2542674	G	A	GENO	89/178/106	332/750/414	0.7782	0.6777	101/196/127	266/567/294	2.747	0.2532
		G	A	ADD	356/390	1414/1578	0.05087	0.8216	398/450	1099/1155	0.8088	0.3685
		G	A	DOM	267/106	1082/414	0.08239	0.7741	297/127	833/294	2.328	0.127
		G	A	REC	89/284	332/1164	0.476	0.4902	101/323	266/861	0.008126	0.9282
	rs2689258	T	G	GENO	30/156/187	141/615/741	0.6822	0.711	26/179/219	101/469/556	3.369	0.1855
		T	G	ADD	216/530	897/2097	0.2849	0.5935	231/617	671/1581	1.976	0.1598
		T	G	DOM	186/187	756/741	0.04817	0.8263	205/219	570/556	0.6363	0.425
		T	G	REC	30/343	141/1356	0.6804	0.4094	26/398	101/1025	3.297	0.06939
	rs1033046	G	A	GENO	80/157/136	272/703/522	3.459	0.1774	79/212/133	173/577/377	2.536	0.2814
		G	A	ADD	317/429	1247/1747	0.1655	0.6842	370/478	923/1331	1.913	0.1666
		G	A	DOM	237/136	975/522	0.3316	0.5647	291/133	750/377	0.6061	0.4363
		G	A	REC	80/293	272/1225	2.1	0.1473	79/345	173/954	2.438	0.1184
Block 20	rs2010410	C	T	GENO	20/119/234	73/491/933	0.223	0.8945	21/146/257	60/393/674	0.1317	0.9363
		C	T	ADD	159/587	637/2357	0.0004959	0.9822	188/660	513/1741	0.1217	0.7272
		C	T	DOM	139/234	564/933	0.02139	0.8837	167/257	453/674	0.08391	0.7721
		C	T	REC	20/353	73/1424	0.1489	0.6996	21/403	60/1067	0.08569	0.7697
	rs9921416	C	T	GENO	83/184/101	351/730/395	0.2569	0.8795	81/226/114	212/581/325	0.6089	0.7375
		C	T	ADD	350/386	1432/1520	0.2136	0.644	388/454	1005/1231	0.3374	0.5613
		C	T	DOM	267/101	1081/395	0.07011	0.7912	307/114	793/325	0.5949	0.4405
		C	T	REC	83/285	351/1125	0.2461	0.6199	81/340	212/906	0.01528	0.9016
	rs17835974	T	C	GENO	36/160/177	153/648/696	0.1652	0.9207	37/182/205	91/490/546	0.1811	0.9134
		T	C	ADD	232/514	954/2040	0.1608	0.6884	256/592	672/1582	0.04275	0.8362
		T	C	DOM	196/177	801/696	0.1106	0.7395	219/205	581/546	0.001188	0.9725
		T	C	REC	36/337	153/1344	0.1064	0.7443	37/387	91/1036	0.1729	0.6775
Block 21	rs4783830	A	G	GENO	45/167/161	178/662/656	0.05736	0.9717	46/192/185	131/519/477	0.3237	0.8506
		A	G	ADD	257/489	1018/1974	0.04766	0.8272	284/562	781/1473	0.3235	0.5695
		A	G	DOM	212/161	840/656	0.05722	0.8109	238/185	650/477	0.2501	0.617
		A	G	REC	45/328	178/1318	0.007824	0.9295	46/377	131/996	0.1706	0.6796
	rs8060235	A	G	GENO	69/187/117	290/715/492	0.6728	0.7143	71/214/139	226/545/356	2.18	0.3363
		A	G	ADD	325/421	1295/1699	0.02334	0.8786	356/492	997/1257	1.264	0.261
		A	G	DOM	256/117	1005/492	0.3053	0.5806	285/139	771/356	0.2024	0.6528
		A	G	REC	69/304	290/1207	0.1468	0.7016	71/353	226/901	2.178	0.14
Block 22	rs16953241	A	G	GENO	3/56/314	5/225/1266	1.548	0.4611	2/64/358	4/163/960	0.2127	0.8991
		A	G	ADD	62/684	235/2757	0.1752	0.6756	68/780	171/2083	0.1668	0.6829
		A	G	DOM	59/314	230/1266	0.0449	0.8322	66/358	167/960	0.135	0.7133
		A	G	REC	3/370	5/1491	1.548	0.2135	2/422	4/1123	0.109	0.7413
	rs16953243	C	A	GENO	13/99/261	44/447/1006	1.757	0.4155	13/131/280	25/340/762	1.071	0.5853
		C	A	ADD	125/621	535/2459	0.5114	0.4745	157/691	390/1864	0.6524	0.4193
		C	A	DOM	112/261	491/1006	1.05	0.3054	144/280	365/762	0.3468	0.5559
		C	A	REC	13/360	44/1453	0.3013	0.5831	13/411	25/1102	0.9265	0.3358
	rs17253832	C	T	GENO	3/56/307	15/267/1196	1.71	0.4254	4/80/337	8/199/906	0.4898	0.7828
		C	T	ADD	62/670	297/2659	1.656	0.1981	88/754	215/2011	0.4409	0.5067
		C	T	DOM	59/307	282/1196	1.705	0.1917	84/337	207/906	0.3644	0.5461
		C	T	REC	3/363	15/1463	0.1157	0.7338	4/417	8/1105	0.2106	0.6463
	rs7200222	T	G	GENO	3/57/313	7/224/1266	0.6683	0.716	1/64/359	2/164/961	0.129	0.9375
		T	G	ADD	63/683	238/2756	0.2015	0.6536	66/782	168/2086	0.1014	0.7501
		T	G	DOM	60/313	231/1266	0.09747	0.7549	65/359	166/961	0.08774	0.7671
		T	G	REC	3/370	7/1490	0.6364	0.425	1/423	2/1125	0.0544	0.8156
	rs8049962	C	T	GENO	13/119/241	48/467/981	0.1574	0.9243	13/142/269	29/364/733	0.5317	0.7665
		C	T	ADD	145/601	563/2429	0.1528	0.6959	168/680	422/1830	0.4887	0.4845
		C	T	DOM	132/241	515/981	0.1225	0.7264	155/269	393/733	0.3688	0.5436
		C	T	REC	13/360	48/1448	0.0724	0.7879	13/411	29/1097	0.2812	0.5959
	rs10521300	A	G	GENO	3/57/313	7/223/1267	0.6809	0.7114	1/64/359	2/163/962	0.1554	0.9253
		A	G	ADD	63/683	237/2757	0.2301	0.6315	66/782	167/2087	0.131	0.7174
		A	G	DOM	60/313	230/1267	0.1187	0.7304	65/359	165/962	0.116	0.7334
		A	G	REC	3/370	7/1490	0.6364	0.425	1/423	2/1125	0.0544	0.8156
	rs16953283	T	C	GENO	3/57/313	6/223/1268	1.062	0.5881	1/64/359	2/161/964	0.2203	0.8957
		T	C	ADD	63/683	235/2759	0.2955	0.5867	66/782	165/2089	0.202	0.6531
		T	C	DOM	60/313	229/1268	0.1421	0.7062	65/359	163/964	0.1847	0.6674
		T	C	REC	3/370	6/1491	1.015	0.3137	1/423	2/1125	0.0544	0.8156
Block 23	rs1126960	A	C	GENO	19/132/222	73/507/917	0.379	0.8274	22/169/233	54/384/689	4.973	0.0832
		A	C	ADD	170/576	653/2341	0.3313	0.5649	213/635	492/1762	3.856	0.04956
		A	C	DOM	151/222	580/917	0.379	0.5381	191/233	438/689	4.885	0.02708
		A	C	REC	19/354	73/1424	0.03017	0.8621	22/402	54/1073	0.1043	0.7467
	rs1868689	A	G	GENO	34/156/183	139/616/741	0.05359	0.9736	41/183/200	98/478/551	0.555	0.7577
		A	G	ADD	224/522	894/2098	0.006076	0.9379	265/583	674/1580	0.5352	0.4644
		A	G	DOM	190/183	755/741	0.02643	0.8709	224/200	576/551	0.3654	0.5455
		A	G	REC	34/339	139/1357	0.01103	0.9164	41/383	98/1029	0.3584	0.5494
	rs17176417	C	A	GENO	7/105/261	40/410/1047	0.8145	0.6655	7/119/298	21/306/800	0.1924	0.9083
		C	A	ADD	119/627	490/2504	0.07597	0.7828	133/715	348/1906	0.02952	0.8636
		C	A	DOM	112/261	450/1047	0.0001576	0.99	126/298	327/800	0.07341	0.7864
		C	A	REC	7/366	40/1457	0.7709	0.3799	7/417	21/1106	0.07841	0.7795
	rs1079368	C	T	GENO	22/147/204	94/580/820	0.103	0.9498	21/169/233	75/431/619	1.65	0.4382
		C	T	ADD	191/555	768/2220	0.003166	0.9551	211/635	581/1669	0.2554	0.6133
		C	T	DOM	169/204	674/820	0.004561	0.9462	190/233	506/619	0.000455	0.983
		C	T	REC	22/351	94/1400	0.0794	0.7781	21/402	75/1050	1.531	0.2159
Block 24	rs1004299	C	T	GENO	89/182/102	359/728/409	0.003377	0.9983	113/202/109	282/578/267	1.652	0.4379
		C	T	ADD	360/386	1446/1546	0.001193	0.9725	428/420	1142/1112	0.009313	0.9231
		C	T	DOM	271/102	1087/409	5.913e-06	0.9981	315/109	860/267	0.682	0.4089
		C	T	REC	89/284	359/1137	0.003063	0.9559	113/311	282/845	0.4306	0.5117
	rs1004930	G	A	GENO	29/132/212	84/517/896	2.834	0.2424	18/156/250	68/387/671	2.323	0.313
		G	A	ADD	190/556	685/2309	2.167	0.141	192/656	523/1729	0.1162	0.7332
		G	A	DOM	161/212	601/896	1.125	0.2888	174/250	455/671	0.05057	0.8221
		G	A	REC	29/344	84/1413	2.462	0.1166	18/406	68/1058	1.891	0.1691
	rs12930159	T	G	GENO	5/70/298	22/311/1164	0.7999	0.6703	3/98/323	18/246/863	2.037	0.3612
		T	G	ADD	80/666	355/2639	0.7396	0.3898	104/744	282/1972	0.03511	0.8514
		T	G	DOM	75/298	333/1164	0.7996	0.3712	101/323	264/863	0.02681	0.8699
		T	G	REC	5/368	22/1475	0.03499	0.8516	3/421	18/1109	1.826	0.1767
Block 25	rs729633	T	C	GENO	8/103/262	52/386/1059	2.036	0.3613	13/124/287	25/298/804	2.378	0.3046
		T	C	ADD	119/627	490/2504	0.07225	0.7881	150/698	348/1906	2.336	0.1264
		T	C	DOM	111/262	438/1059	0.03602	0.8495	137/287	323/804	1.969	0.1606
		T	C	REC	8/365	52/1445	1.698	0.1926	13/411	25/1102	0.9265	0.3358
	rs8056104	T	G	GENO	53/179/141	240/693/564	0.8189	0.664	70/196/158	154/533/440	2.054	0.3581
		T	G	ADD	285/461	1173/1821	0.2338	0.6287	336/512	841/1413	1.395	0.2375
		T	G	DOM	232/141	933/564	0.002027	0.9641	266/158	687/440	0.4109	0.5215
		T	G	REC	53/320	240/1257	0.751	0.3862	70/354	154/973	2.018	0.1555
Block 26	rs2388632	G	A	GENO	3/109/261	29/378/1090	4.382	0.1118	12/106/306	18/275/834	2.607	0.2715
		G	A	ADD	115/631	436/2558	0.3591	0.549	130/718	311/1943	1.195	0.2743
		G	A	DOM	112/261	407/1090	1.2	0.2732	118/306	293/834	0.5309	0.4662
		G	A	REC	3/370	29/1468	2.279	0.1312	12/412	18/1109	2.469	0.1161
	rs7193399	C	T	GENO	10/108/255	33/404/1060	0.9705	0.6155	11/108/305	33/304/790	0.53	0.7672
		C	T	ADD	128/618	470/2524	0.9663	0.3256	130/718	370/1884	0.5273	0.4678
		C	T	DOM	118/255	437/1060	0.8544	0.3553	119/305	337/790	0.5005	0.4793
		C	T	REC	10/363	33/1464	0.3019	0.5827	11/413	33/1094	0.1245	0.7242
	rs11076030	T	C	GENO	39/159/175	130/628/739	1.436	0.4878	42/173/209	95/483/549	1.089	0.5802
		T	C	ADD	237/509	888/2106	1.265	0.2607	257/591	673/1581	0.0595	0.8073
		T	C	DOM	198/175	758/739	0.7164	0.3973	215/209	578/549	0.04134	0.8389
		T	C	REC	39/334	130/1367	1.14	0.2856	42/382	95/1032	0.8337	0.3612
	rs12932839	C	T	GENO	15/142/216	71/491/935	3.793	0.1501	19/151/254	42/379/706	1.174	0.556
		C	T	ADD	172/574	633/2361	1.298	0.2546	189/659	463/1791	1.166	0.2802
		C	T	DOM	157/216	562/935	2.611	0.1061	170/254	421/706	0.9797	0.3223
		C	T	REC	15/358	71/1426	0.3542	0.5518	19/405	42/1085	0.4641	0.4957
	rs7191827	G	A	GENO	6/106/261	27/393/1077	0.7513	0.6868	10/116/298	26/277/824	1.285	0.5261
		G	A	ADD	118/628	447/2547	0.3825	0.5363	136/712	329/1925	0.9989	0.3176
		G	A	DOM	112/261	420/1077	0.5697	0.4504	126/298	303/824	1.234	0.2665
		G	A	REC	6/367	27/1470	0.06552	0.798	10/414	26/1101	0.003601	0.9521
Block 27	rs8050506	A	G	GENO	8/94/271	28/371/1098	0.1573	0.9244	4/85/335	22/260/845	3.794	0.15
		A	G	ADD	110/636	427/2567	0.1148	0.7348	93/755	304/1950	3.495	0.06157
		A	G	DOM	102/271	399/1098	0.07302	0.787	89/335	282/845	2.752	0.09715
		A	G	REC	8/365	28/1469	0.119	0.7301	4/420	22/1105	1.902	0.1679
	rs11639567	G	A	GENO	74/194/105	329/737/429	1.122	0.5706	74/235/114	266/521/339	11.74	0.002819
		G	A	ADD	342/404	1395/1595	0.1581	0.6909	383/463	1053/1199	0.5365	0.4639
		G	A	DOM	268/105	1066/429	0.04352	0.8348	309/114	787/339	1.48	0.2237
		G	A	REC	74/299	329/1166	0.8289	0.3626	74/349	266/860	6.743	0.009412
	rs17257349	A	G	GENO	32/174/167	161/664/672	1.721	0.423	38/214/172	121/517/489	2.904	0.2341
		A	G	ADD	238/508	986/2008	0.2924	0.5887	290/558	759/1495	0.08001	0.7773
		A	G	DOM	206/167	825/672	0.001671	0.9674	252/172	638/489	1.004	0.3163
		A	G	REC	32/341	161/1336	1.527	0.2165	38/386	121/1006	1.054	0.3046
	rs7203944	G	A	GENO	9/112/252	39/426/1032	0.3814	0.8264	7/104/313	31/312/784	3.454	0.1779
		G	A	ADD	130/616	504/2490	0.1523	0.6964	118/730	374/1880	3.327	0.06816
		G	A	DOM	121/252	465/1032	0.2633	0.6078	111/313	343/784	2.695	0.1007
		G	A	REC	9/364	39/1458	0.04417	0.8335	7/417	31/1096	1.559	0.2118
	rs1420303	C	A	GENO	6/96/271	24/370/1103	0.1678	0.9195	4/83/337	16/255/856	2.356	0.3078
		C	A	ADD	108/638	418/2576	0.1357	0.7126	91/757	287/1967	2.35	0.1253
		C	A	DOM	102/271	394/1103	0.1615	0.6878	87/337	271/856	2.159	0.1417
		C	A	REC	6/367	24/1473	5.46e-05	0.9941	4/420	16/1111	0.5491	0.4587
	rs1530793	A	G	GENO	65/181/127	278/716/503	0.2611	0.8776	65/214/145	202/557/368	1.494	0.4737
		A	G	ADD	311/435	1272/1722	0.1523	0.6963	344/504	961/1293	1.105	0.2933
		A	G	DOM	246/127	994/503	0.02679	0.87	279/145	759/368	0.3323	0.5643
		A	G	REC	65/308	278/1219	0.261	0.6094	65/359	202/925	1.454	0.2279
Block 28	rs4784379	A	G	GENO	18/132/223	98/555/844	2.263	0.3225	18/158/247	59/430/636	0.8522	0.6531
		A	G	ADD	168/578	751/2243	2.099	0.1474	194/652	548/1702	0.7145	0.398
		A	G	DOM	150/223	653/844	1.414	0.2344	176/247	489/636	0.4336	0.5102
		A	G	REC	18/355	98/1399	1.519	0.2177	18/405	59/1066	0.6363	0.4251
	rs7189231	G	T	GENO	8/95/270	39/444/1013	3.038	0.2189	7/125/292	27/315/784	1.055	0.5901
		G	T	ADD	111/635	522/2470	2.87	0.09027	139/709	369/1883	1.721e-05	0.9967
		G	T	DOM	103/270	483/1013	3.028	0.08184	132/292	342/784	0.0836	0.7725
		G	T	REC	8/365	39/1457	0.2602	0.61	7/417	27/1099	0.801	0.3708
Block 29	rs9972796	C	A	GENO	59/182/129	195/668/628	6.87	0.03222	59/189/173	144/545/427	1.908	0.3852
		C	A	ADD	300/440	1058/1924	6.459	0.01104	307/535	833/1399	0.1984	0.656
		C	A	DOM	241/129	863/628	6.465	0.011	248/173	689/427	1.029	0.3103
		C	A	REC	59/311	195/1296	2.068	0.1504	59/362	144/972	0.3292	0.5661
	rs1420285	C	T	GENO	78/184/111	229/721/547	9.719	0.007754	75/189/160	166/564/397	4.175	0.124
		C	T	ADD	340/406	1179/1815	9.542	0.002008	339/509	896/1358	0.01317	0.9086
		C	T	DOM	262/111	950/547	6.021	0.01414	264/160	730/397	0.8431	0.3585
		C	T	REC	78/295	229/1268	6.859	0.00882	75/349	166/961	2.056	0.1516
Block 30	rs4784390	G	T	GENO	19/116/237	106/548/840	7.177	0.02764	37/136/250	69/403/654	4.308	0.116
		G	T	ADD	154/590	760/2228	6.962	0.008328	210/636	541/1711	0.2034	0.652
		G	T	DOM	135/237	654/840	6.837	0.008928	173/250	472/654	0.1316	0.7167
		G	T	REC	19/353	106/1388	1.882	0.1701	37/386	69/1057	3.309	0.06891
	rs12931301	T	C	GENO	29/141/202	112/573/811	0.05055	0.975	27/157/240	89/465/573	4.29	0.1171
		T	C	ADD	199/545	797/2195	0.003581	0.9523	211/637	643/1611	4.124	0.04228
		T	C	DOM	170/202	685/811	0.0009689	0.9752	184/240	554/573	4.099	0.0429
		T	C	REC	29/343	112/1384	0.04078	0.84	27/397	89/1038	1.041	0.3076
	rs12447674	G	A	GENO	21/164/188	94/582/821	3.235	0.1984	27/159/238	66/448/613	0.7036	0.7034
		G	A	ADD	206/540	770/2224	1.152	0.283	213/635	580/1674	0.1257	0.723
		G	A	DOM	185/188	676/821	2.37	0.1237	186/238	514/613	0.3766	0.5394
		G	A	REC	21/352	94/1403	0.218	0.6405	27/397	66/1061	0.1431	0.7052
Block 31	rs9921518	A	G	GENO	21/147/205	103/568/826	0.8748	0.6457	17/160/247	87/440/600	7.88	0.01945
		A	G	ADD	189/557	774/2220	0.08335	0.7728	194/654	614/1640	6.115	0.01341
		A	G	DOM	168/205	671/826	0.005697	0.9398	177/247	527/600	3.127	0.07699
		A	G	REC	21/352	103/1394	0.7541	0.3852	17/407	87/1040	6.779	0.009222
	rs4783845	T	C	GENO	20/147/206	102/565/830	1.185	0.5529	17/160/247	84/437/606	6.824	0.03297
		T	C	ADD	187/559	769/2225	0.1198	0.7292	194/654	605/1649	5.095	0.02399
		T	C	DOM	167/206	667/830	0.005656	0.94	177/247	521/606	2.502	0.1137
		T	C	REC	20/353	102/1395	1.032	0.3097	17/407	84/1043	6.003	0.01429
	rs17200070	G	A	GENO	22/117/234	67/469/960	1.36	0.5067	22/167/235	46/391/690	4.485	0.1062
		G	A	ADD	161/585	603/2389	0.7228	0.3952	211/637	483/1771	4.388	0.03618
		G	A	DOM	139/234	536/960	0.267	0.6053	189/235	437/690	4.306	0.03799
		G	A	REC	22/351	67/1429	1.327	0.2494	22/402	46/1081	0.9007	0.3426
	rs11640012	T	C	GENO	1/57/315	6/187/1304	2.165	0.3387	0/60/364	8/138/981	3.937	0.1396
		T	C	ADD	59/687	199/2795	1.505	0.2199	60/788	154/2100	0.05638	0.8123
		T	C	DOM	58/315	193/1304	1.814	0.178	60/364	146/981	0.3828	0.5361
		T	C	REC	1/372	6/1491	0.141	0.7073	0/424	8/1119	3.025	0.08197
Block 32	rs12929998	C	A	GENO	15/132/226	58/491/948	0.9739	0.6145	16/122/286	48/372/707	2.982	0.2251
		C	A	ADD	162/584	607/2387	0.7756	0.3785	154/694	468/1786	2.587	0.1078
		C	A	DOM	147/226	549/948	0.9572	0.3279	138/286	420/707	2.98	0.08431
		C	A	REC	15/358	58/1439	0.01721	0.8956	16/408	48/1079	0.1836	0.6683
	rs733017	C	T	GENO	72/178/123	254/737/506	1.134	0.5672	61/210/153	200/556/371	2.982	0.2251
		C	T	ADD	322/424	1245/1749	0.6158	0.4326	332/516	956/1298	2.748	0.09738
		C	T	DOM	250/123	991/506	0.09106	0.7628	271/153	756/371	1.38	0.2401
		C	T	REC	72/301	254/1243	1.132	0.2874	61/363	200/927	2.484	0.115
	rs716083	C	A	GENO	98/187/88	359/764/374	0.9234	0.6302	88/214/122	274/581/272	4.351	0.1136
		C	A	ADD	383/363	1482/1512	0.8242	0.364	390/458	1129/1125	4.25	0.03925
		C	A	DOM	285/88	1123/374	0.3105	0.5774	302/122	855/272	3.498	0.06143
		C	A	REC	98/275	359/1138	0.8496	0.3567	88/336	274/853	2.179	0.1399
Block 33	rs751214	G	T	GENO	5/109/259	45/393/1059	4.151	0.1255	10/125/289	34/338/755	0.5601	0.7558
		G	T	ADD	119/627	483/2511	0.01432	0.9047	145/703	406/1848	0.3597	0.5487
		G	T	DOM	114/259	438/1059	0.2442	0.6212	135/289	372/755	0.1911	0.662
		G	T	REC	5/368	45/1452	3.183	0.07441	10/414	34/1093	0.4845	0.4864
	rs1362437	A	G	GENO	48/164/161	183/652/660	0.1695	0.9187	58/195/171	132/485/510	3.287	0.1933
		A	G	ADD	260/486	1018/1972	0.1673	0.6825	311/537	749/1505	3.17	0.07502
		A	G	DOM	212/161	835/660	0.1172	0.732	253/171	617/510	3.031	0.08167
		A	G	REC	48/325	183/1312	0.1086	0.7418	58/366	132/995	1.109	0.2924
Block 34	rs749622	T	C	GENO	58/173/142	211/685/601	0.7888	0.6741	63/211/150	157/504/466	4.653	0.09763
		T	C	ADD	289/457	1107/1887	0.781	0.3768	337/511	818/1436	3.095	0.07854
		T	C	DOM	231/142	896/601	0.5381	0.4632	274/150	661/466	4.588	0.03219
		T	C	REC	58/315	211/1286	0.5131	0.4738	63/361	157/970	0.2178	0.6407
	rs8059628	A	C	GENO	17/116/240	75/534/886	3.236	0.1983	18/147/259	52/381/694	0.1725	0.9174
		A	C	ADD	150/596	684/2306	2.649	0.1036	183/665	485/1769	0.001453	0.9696
		A	C	DOM	133/240	609/886	3.216	0.07292	165/259	433/694	0.0318	0.8585
		A	C	REC	17/356	75/1420	0.1344	0.714	18/406	52/1075	0.0972	0.7552
	rs12921739	T	C	GENO	26/140/202	87/550/838	0.8918	0.6402	20/143/254	78/406/619	4.17	0.1243
		T	C	ADD	192/544	724/2226	0.7543	0.3851	183/651	562/1644	3.989	0.04579
		T	C	DOM	166/202	637/838	0.4426	0.5059	163/254	484/619	2.842	0.09184
		T	C	REC	26/342	87/1388	0.6968	0.4039	20/397	78/1025	2.598	0.107
Block 35	rs1201336	T	C	GENO	38/167/168	140/645/711	0.7969	0.6714	39/170/215	114/498/515	3.105	0.2117
		T	C	ADD	243/503	925/2067	0.7726	0.3794	248/600	726/1528	2.513	0.1129
		T	C	DOM	205/168	785/711	0.741	0.3893	209/215	612/515	3.105	0.07804
		T	C	REC	38/335	140/1356	0.2383	0.6254	39/385	114/1013	0.2915	0.5892
	rs1186817	C	T	GENO	21/118/234	77/531/889	1.958	0.3756	16/145/263	56/361/710	1.438	0.4873
		C	T	ADD	160/586	685/2309	0.6942	0.4047	177/671	473/1781	0.004619	0.9458
		C	T	DOM	139/234	608/889	1.396	0.2374	161/263	417/710	0.1242	0.7245
		C	T	REC	21/352	77/1420	0.1423	0.706	16/408	56/1071	0.9945	0.3186
	rs1874025	T	C	GENO	83/176/114	315/746/435	0.8599	0.6505	106/210/108	240/570/317	2.756	0.2521
		T	C	ADD	342/404	1376/1616	0.005006	0.9436	422/426	1050/1204	2.521	0.1124
		T	C	DOM	259/114	1061/435	0.3176	0.5731	316/108	810/317	1.093	0.2959
		T	C	REC	83/290	315/1181	0.2548	0.6137	106/318	240/887	2.44	0.1183
	rs8045161	C	T	GENO	78/170/125	282/729/485	1.385	0.5003	101/208/115	222/557/348	3.978	0.1368
		C	T	ADD	326/420	1293/1699	0.05594	0.813	410/438	1001/1253	3.835	0.05019
		C	T	DOM	248/125	1011/485	0.162	0.6873	309/115	779/348	2.075	0.1497
		C	T	REC	78/295	282/1214	0.8157	0.3664	101/323	222/905	3.175	0.07475
	rs1908219	A	G	GENO	91/177/100	357/743/381	0.5389	0.7638	84/208/127	261/550/299	2.862	0.2391
		A	G	ADD	359/377	1457/1505	0.03997	0.8415	376/462	1072/1148	2.837	0.0921
		A	G	DOM	268/100	1100/381	0.3211	0.5709	292/127	811/299	1.722	0.1894
		A	G	REC	91/277	357/1124	0.0623	0.8029	84/335	261/849	2.091	0.1482
	rs8051442	A	G	GENO	2/46/325	6/185/1306	0.1285	0.9378	2/44/378	3/131/992	0.8717	0.6467
		A	G	ADD	50/696	197/2797	0.01457	0.9039	48/800	137/2115	0.1977	0.6566
		A	G	DOM	48/325	191/1306	0.003228	0.9547	46/378	134/992	0.3318	0.5646
		A	G	REC	2/371	6/1491	0.1285	0.72	2/422	3/1123	0.4036	0.5252
Block 36	rs1882591	G	A	GENO	18/132/223	79/542/875	0.2631	0.8767	16/147/261	44/381/700	0.0953	0.9535
		G	A	ADD	168/578	700/2292	0.2597	0.6103	179/669	469/1781	0.02677	0.87
		G	A	DOM	150/223	621/875	0.207	0.6491	163/261	425/700	0.05793	0.8098
		G	A	REC	18/355	79/1417	0.1256	0.723	16/408	44/1081	0.01564	0.9005
	rs1151277	T	C	GENO	4/75/294	21/371/1105	3.981	0.1366	2/93/329	18/205/904	5.54	0.06266
		T	C	ADD	83/663	413/2581	3.837	0.05014	97/751	241/2013	0.3501	0.5541
		T	C	DOM	79/294	392/1105	3.971	0.04628	95/329	223/904	1.296	0.2549
		T	C	REC	4/369	21/1476	0.2472	0.6191	2/422	18/1109	3.066	0.07995
	rs11861365	A	G	GENO	5/77/291	18/274/1205	1.147	0.5636	5/76/343	11/231/885	1.372	0.5037
		A	G	ADD	87/659	310/2684	1.066	0.302	86/762	253/2001	0.755	0.3849
		A	G	DOM	82/291	292/1205	1.146	0.2843	81/343	242/885	1.049	0.3058
		A	G	REC	5/368	18/1479	0.04686	0.8286	5/419	11/1116	0.1246	0.7241
Block 37	rs2388773	C	A	GENO	8/90/274	33/410/1054	1.583	0.4531	7/101/316	23/244/860	1.023	0.5995
		C	A	ADD	106/638	476/2518	1.258	0.262	115/733	290/1964	0.2572	0.612
		C	A	DOM	98/274	443/1054	1.529	0.2163	108/316	267/860	0.5328	0.4654
		C	A	REC	8/364	33/1464	0.00403	0.9494	7/417	23/1104	0.2469	0.6193
	rs1493897	A	C	GENO	7/90/276	31/392/1074	0.7552	0.6855	7/104/313	19/234/874	2.567	0.2771
		A	C	ADD	104/642	454/2540	0.7142	0.3981	118/730	272/1982	1.897	0.1684
		A	C	DOM	97/276	423/1074	0.7538	0.3853	111/313	253/874	2.387	0.1224
		A	C	REC	7/366	31/1466	0.05653	0.8121	7/417	19/1108	0.002283	0.9619
Block 38	rs8044756	A	G	GENO	103/174/96	347/756/392	3.351	0.1873	98/202/122	270/545/310	0.3007	0.8604
		A	G	ADD	380/366	1450/1540	1.421	0.2333	398/446	1085/1165	0.2705	0.603
		A	G	DOM	277/96	1103/392	0.03615	0.8492	300/122	815/310	0.2797	0.5969
		A	G	REC	103/270	347/1148	3.165	0.07523	98/324	270/855	0.1023	0.7491
	rs1861532	T	C	GENO	33/145/195	92/567/838	4.078	0.1301	26/147/251	70/417/640	0.775	0.6787
		T	C	ADD	211/535	751/2243	3.191	0.07406	199/649	557/1697	0.511	0.4747
		T	C	DOM	178/195	659/838	1.653	0.1985	173/251	487/640	0.7321	0.3922
		T	C	REC	33/340	92/1405	3.494	0.0616	26/398	70/1057	0.00332	0.9541
Block 39	rs11639521	G	A	GENO	86/197/90	357/763/377	0.4103	0.8145	92/220/112	265/548/314	1.338	0.5122
		G	A	ADD	369/377	1477/1517	0.004266	0.9479	404/444	1078/1176	0.008349	0.9272
		G	A	DOM	283/90	1120/377	0.1774	0.6736	312/112	813/314	0.3236	0.5695
		G	A	REC	86/287	357/1140	0.1035	0.7477	92/332	265/862	0.5732	0.449
	rs17205999	A	G	GENO	36/171/166	175/673/648	1.253	0.5345	38/189/197	131/489/506	2.267	0.3219
		A	G	ADD	243/503	1023/1969	0.7031	0.4017	265/583	751/1501	1.222	0.269
		A	G	DOM	207/166	848/648	0.1715	0.6787	227/197	620/506	0.2888	0.591
		A	G	REC	36/337	175/1321	1.248	0.2639	38/386	131/995	2.263	0.1325
	rs16953856	G	A	GENO	16/119/238	63/455/979	0.3423	0.8427	17/157/250	55/356/716	4.293	0.1169
		G	A	ADD	151/595	581/2413	0.2586	0.6111	191/657	466/1788	1.25	0.2635
		G	A	DOM	135/238	518/979	0.3324	0.5643	174/250	411/716	2.738	0.09798
		G	A	REC	16/357	63/1434	0.004857	0.9444	17/407	55/1072	0.5277	0.4676
	rs1420562	A	G	GENO	86/198/89	376/756/365	0.9369	0.626	78/225/121	264/566/297	4.568	0.1019
		A	G	ADD	370/376	1508/1486	0.1444	0.7039	381/467	1094/1160	3.288	0.0698
		A	G	DOM	284/89	1132/365	0.04417	0.8335	303/121	830/297	0.7469	0.3875
		A	G	REC	86/287	376/1121	0.6816	0.409	78/346	264/863	4.533	0.03325
	rs2388807	A	G	GENO	13/107/253	41/435/1018	0.5898	0.7446	8/106/310	27/306/794	1.197	0.5496
		A	G	ADD	133/613	517/2471	0.1159	0.7335	122/726	360/1894	1.194	0.2746
		A	G	DOM	120/253	476/1018	0.01327	0.9083	114/310	333/794	1.063	0.3025
		A	G	REC	13/360	41/1453	0.5834	0.445	8/416	27/1100	0.3618	0.5475
	rs1420553	A	G	GENO	23/138/212	100/555/842	0.1388	0.933	22/158/244	63/434/630	0.3639	0.8336
		A	G	ADD	184/562	755/2239	0.09546	0.7573	202/646	560/1694	0.3594	0.5488
		A	G	DOM	161/212	655/842	0.04235	0.8369	180/244	497/630	0.3396	0.5601
		A	G	REC	23/350	100/1397	0.1283	0.7202	22/402	63/1064	0.09582	0.7569
Block 40	rs1861538	G	A	GENO	19/129/225	75/495/927	0.3349	0.8458	32/158/234	73/405/648	0.9588	0.6192
		G	A	ADD	167/579	645/2349	0.2452	0.6205	222/626	551/1701	0.9369	0.3331
		G	A	DOM	148/225	570/927	0.324	0.5692	190/234	478/648	0.6996	0.4029
		G	A	REC	19/354	75/1422	0.004394	0.9472	32/392	73/1053	0.5522	0.4574
	rs4784415	T	C	GENO	31/160/182	136/638/723	0.2208	0.8955	44/185/195	117/468/542	0.6109	0.7368
		T	C	ADD	222/524	910/2084	0.1155	0.734	273/575	702/1552	0.3073	0.5793
		T	C	DOM	191/182	774/723	0.02953	0.8636	229/195	585/542	0.5457	0.4601
		T	C	REC	31/342	136/1361	0.2199	0.6391	44/380	117/1010	5.802e-06	0.9981
	rs12444481	T	C	GENO	4/65/304	3/236/1258	6.807	0.03326	10/73/340	14/184/929	2.819	0.2443
		T	C	ADD	73/673	242/2752	2.347	0.1256	93/753	212/2042	1.64	0.2003
		T	C	DOM	69/304	239/1258	1.393	0.2379	83/340	198/929	0.8734	0.35
		T	C	REC	4/369	3/1494	6.088	0.01361	10/413	14/1113	2.539	0.1111
	rs1548912	T	C	GENO	48/172/153	196/703/598	0.1429	0.9311	73/188/163	176/516/435	0.6352	0.7279
		T	C	ADD	268/478	1095/1899	0.1094	0.7408	334/514	868/1386	0.1915	0.6617
		T	C	DOM	220/153	899/598	0.1428	0.7055	261/163	692/435	0.00311	0.9555
		T	C	REC	48/325	196/1301	0.01323	0.9084	73/351	176/951	0.5855	0.4442
Block 41	rs7499390	T	C	GENO	35/182/156	151/658/688	2.837	0.2421	57/184/183	120/490/517	2.613	0.2707
		T	C	ADD	252/494	960/2034	0.8237	0.3641	298/550	730/1524	2.07	0.1502
		T	C	DOM	217/156	809/688	2.062	0.151	241/183	610/517	0.9162	0.3385
		T	C	REC	35/338	151/1346	0.165	0.6846	57/367	120/1007	2.382	0.1228
	rs4622506	C	T	GENO	67/193/113	267/699/531	3.922	0.1407	81/204/139	193/539/395	1.147	0.5634
		C	T	ADD	327/419	1233/1761	1.695	0.193	366/482	925/1329	1.126	0.2886
		C	T	DOM	260/113	966/531	3.543	0.05979	285/139	732/395	0.7006	0.4026
		C	T	REC	67/306	267/1230	0.003272	0.9544	81/343	193/934	0.8293	0.3625
	rs4257585	T	C	GENO	50/169/154	203/689/605	0.09484	0.9537	53/187/184	176/503/448	3.051	0.2176
		T	C	ADD	269/477	1095/1899	0.06748	0.795	293/555	855/1399	2.888	0.08921
		T	C	DOM	219/154	892/605	0.09431	0.7588	240/184	679/448	1.695	0.1929
		T	C	REC	50/323	203/1294	0.006182	0.9373	53/371	176/951	2.378	0.1231
	rs4440156	T	C	GENO	64/188/121	246/677/572	4.504	0.1052	71/207/146	172/540/415	0.9716	0.6152
		T	C	ADD	316/430	1169/1821	2.568	0.1091	349/499	884/1370	0.9702	0.3246
		T	C	DOM	252/121	923/572	4.335	0.03734	278/146	712/415	0.7619	0.3827
		T	C	REC	64/309	246/1249	0.1067	0.7439	71/353	172/955	0.5132	0.4738
	rs7198507	A	G	GENO	41/163/169	151/629/717	0.8597	0.6506	52/183/189	111/474/542	2.607	0.2716
		A	G	ADD	245/501	931/2063	0.8302	0.3622	287/561	696/1558	2.451	0.1174
		A	G	DOM	204/169	780/717	0.8019	0.3705	235/189	585/542	1.529	0.2162
		A	G	REC	41/332	151/1346	0.2655	0.6064	52/372	111/1016	1.911	0.1669
Block 42	rs9924618	G	A	GENO	9/117/247	43/437/1016	0.8236	0.6625	19/109/296	43/311/773	0.8138	0.6657
		G	A	ADD	135/611	523/2469	0.16	0.6892	147/701	397/1857	0.03101	0.8602
		G	A	DOM	126/247	480/1016	0.3913	0.5316	128/296	354/773	0.2148	0.643
		G	A	REC	9/364	43/1453	0.2351	0.6278	19/405	43/1084	0.3558	0.5509
	rs11076057	A	G	GENO	46/162/165	170/667/660	0.333	0.8466	57/187/180	137/515/475	0.5876	0.7454
		A	G	ADD	254/492	1007/1987	0.0455	0.8311	301/547	789/1465	0.06468	0.7992
		A	G	DOM	208/165	837/660	0.002644	0.959	244/180	652/475	0.01179	0.9135
		A	G	REC	46/327	170/1327	0.2786	0.5976	57/367	137/990	0.4665	0.4946
	rs4591143	A	C	GENO	10/111/252	41/383/1068	2.57	0.2767	7/123/294	30/321/770	1.384	0.5005
		A	C	ADD	131/615	465/2519	1.715	0.1904	137/711	381/1861	0.3192	0.5721
		A	C	DOM	121/252	424/1068	2.333	0.1266	130/294	351/770	0.0608	0.8052
		A	C	REC	10/363	41/1451	0.00504	0.9434	7/417	30/1091	1.383	0.2395
	rs6499720	C	T	GENO	89/193/91	376/747/374	0.4326	0.8055	102/206/116	266/562/299	0.208	0.9012
		C	T	ADD	371/375	1499/1495	0.02694	0.8696	410/438	1094/1160	0.008541	0.9264
		C	T	DOM	282/91	1123/374	0.05498	0.8146	308/116	828/299	0.1077	0.7427
		C	T	REC	89/284	376/1121	0.2523	0.6155	102/322	266/861	0.03511	0.8514
	rs4435250	T	C	GENO	13/88/272	35/412/1050	3.582	0.1668	11/128/285	42/295/790	3.344	0.1879
		T	C	ADD	114/632	482/2512	0.2972	0.5856	150/698	379/1875	0.3213	0.5708
		T	C	DOM	101/272	447/1050	1.115	0.2909	139/285	337/790	1.202	0.2729
		T	C	REC	13/360	35/1462	1.571	0.21	11/413	42/1085	1.197	0.2739
	rs4383140	A	G	GENO	5/92/276	21/340/1136	0.6426	0.7252	12/93/319	23/246/858	0.8849	0.6425
		A	G	ADD	102/644	382/2612	0.4544	0.5003	117/731	292/1962	0.3655	0.5455
		A	G	DOM	97/276	361/1136	0.577	0.4475	105/319	269/858	0.135	0.7133
		A	G	REC	5/368	21/1476	0.008459	0.9267	12/412	23/1104	0.8704	0.3509
	rs4784429	T	G	GENO	46/172/155	202/702/589	0.7057	0.7027	69/185/170	170/527/427	1.326	0.5154
		T	G	ADD	264/482	1106/1880	0.7057	0.4009	323/525	867/1381	0.05783	0.81
		T	G	DOM	218/155	904/589	0.5512	0.4578	254/170	697/427	0.5758	0.448
		T	G	REC	46/327	202/1291	0.3713	0.5423	69/355	170/954	0.3113	0.5769
Block 43	rs4555155	A	C	GENO	27/161/185	120/565/812	3.698	0.1574	32/166/225	97/467/563	1.397	0.4973
		A	C	ADD	215/531	805/2189	1.102	0.2939	230/616	661/1593	1.37	0.2418
		A	C	DOM	188/185	685/812	2.587	0.1077	198/225	564/563	1.289	0.2563
		A	C	REC	27/346	120/1377	0.2492	0.6177	32/391	97/1030	0.4376	0.5083
	rs9932117	C	A	GENO	20/153/200	98/549/849	2.674	0.2626	26/163/235	68/440/619	0.04727	0.9766
		C	A	ADD	193/553	745/2247	0.2996	0.5841	215/633	576/1678	0.01339	0.9079
		C	A	DOM	173/200	647/849	1.189	0.2755	189/235	508/619	0.03112	0.86
		C	A	REC	20/353	98/1398	0.7134	0.3983	26/398	68/1059	0.005235	0.9423
	rs11076060	A	G	GENO	40/144/189	152/671/674	4.806	0.09045	52/179/193	131/498/498	0.5038	0.7773
		A	G	ADD	224/522	975/2019	1.767	0.1837	283/565	760/1494	0.03219	0.8576
		A	G	DOM	184/189	823/674	3.831	0.0503	231/193	629/498	0.2209	0.6384
		A	G	REC	40/333	152/1345	0.1054	0.7455	52/372	131/996	0.1214	0.7275
	rs12447300	G	A	GENO	11/125/237	49/465/983	0.8727	0.6464	17/129/278	41/357/729	0.3048	0.8587
		G	A	ADD	147/599	563/2431	0.3234	0.5696	163/685	439/1815	0.02562	0.8728
		G	A	DOM	136/237	514/983	0.595	0.4405	146/278	398/729	0.105	0.7459
		G	A	REC	11/362	49/1448	0.101	0.7506	17/407	41/1086	0.1181	0.7311
Block 44	rs13336114	A	C	GENO	47/152/172	175/702/612	4.625	0.09902	56/186/178	156/513/452	0.5395	0.7636
		A	C	ADD	246/496	1052/1926	1.247	0.2642	298/542	825/1417	0.4513	0.5017
		A	C	DOM	199/172	877/612	3.37	0.06641	242/178	669/452	0.5364	0.4639
		A	C	REC	47/324	175/1314	0.2369	0.6265	56/364	156/965	0.08747	0.7674
	rs1133611	T	C	GENO	16/138/219	77/529/891	0.7013	0.7042	21/146/257	60/402/664	0.3632	0.8339
		T	C	ADD	170/576	683/2311	0.0001994	0.9887	188/660	522/1730	0.356	0.5507
		T	C	DOM	154/219	606/891	0.08039	0.7768	167/257	462/664	0.345	0.557
		T	C	REC	16/357	77/1420	0.4609	0.4972	21/403	60/1066	0.08781	0.767
Block 45	rs11076063	G	A	GENO	11/84/278	35/387/1074	2.089	0.3519	9/124/291	35/265/827	6.048	0.0486
		G	A	ADD	106/640	457/2535	0.5215	0.4702	142/706	335/1919	1.62	0.2031
		G	A	DOM	95/278	422/1074	1.12	0.29	133/291	300/827	3.452	0.06317
		G	A	REC	11/362	35/1461	0.462	0.4967	9/415	35/1092	1.08	0.2987
	rs11076064	T	C	GENO	87/182/103	358/738/401	0.133	0.9357	97/218/109	267/550/310	0.8809	0.6437
		T	C	ADD	356/388	1454/1540	0.12	0.729	412/436	1084/1170	0.05939	0.8075
		T	C	DOM	269/103	1096/401	0.1229	0.7259	315/109	817/310	0.5058	0.477
		T	C	REC	87/285	358/1139	0.04569	0.8307	97/327	267/860	0.1136	0.7361
	rs8060082	T	C	GENO	2/50/321	6/172/1319	1.194	0.5506	2/50/372	2/129/996	1.081	0.5826
		T	C	ADD	54/692	184/2810	1.193	0.2748	54/794	133/2121	0.242	0.6227
		T	C	DOM	52/321	178/1319	1.164	0.2806	52/372	131/996	0.1214	0.7275
		T	C	REC	2/371	6/1491	0.1285	0.72	2/422	2/1125	1.037	0.3085
	rs4238773	A	G	GENO	41/156/175	154/642/700	0.2219	0.895	41/178/204	125/477/525	0.7427	0.6898
		A	G	ADD	238/506	950/2042	0.01532	0.9015	260/586	727/1527	0.6388	0.4241
		A	G	DOM	197/175	796/700	0.007572	0.9307	219/204	602/525	0.3333	0.5637
		A	G	REC	41/331	154/1342	0.1686	0.6814	41/382	125/1002	0.6292	0.4276
Block 46	rs12927600	A	C	GENO	25/178/170	123/598/775	7.478	0.02378	36/166/222	94/432/601	0.1164	0.9435
		A	C	ADD	228/518	844/2148	1.643	0.1999	238/610	620/1634	0.09296	0.7604
		A	C	DOM	203/170	721/775	4.633	0.03136	202/222	526/601	0.1161	0.7333
		A	C	REC	25/348	123/1373	0.9454	0.3309	36/388	94/1033	0.009008	0.9244
	rs4238775	G	A	GENO	5/48/319	18/233/1246	1.678	0.4321	5/70/349	13/158/955	1.516	0.4686
		G	A	ADD	58/686	269/2725	0.9971	0.318	80/768	184/2068	1.195	0.2743
		G	A	DOM	53/319	251/1246	1.389	0.2386	75/349	171/955	1.444	0.2294
		G	A	REC	5/367	18/1479	0.04921	0.8244	5/419	13/1113	0.001639	0.9677
	rs13331158	C	T	GENO	97/184/91	353/739/403	1.45	0.4843	108/207/109	258/551/316	1.478	0.4776
		C	T	ADD	378/366	1445/1545	1.449	0.2286	423/425	1067/1183	1.464	0.2263
		C	T	DOM	281/91	1092/403	0.9523	0.3291	315/109	809/316	0.8771	0.349
		C	T	REC	97/275	353/1142	0.988	0.3202	108/316	258/867	1.1	0.2944
Block 47	rs4783863	C	T	GENO	42/170/161	179/666/651	0.2088	0.9009	48/196/180	116/504/507	0.9093	0.6347
		C	T	ADD	254/492	1024/1968	0.008203	0.9278	292/556	736/1518	0.8986	0.3432
		C	T	DOM	212/161	845/651	0.0151	0.9022	244/180	620/507	0.8017	0.3706
		C	T	REC	42/331	179/1317	0.1424	0.7059	48/376	116/1011	0.3443	0.5574
	rs8055853	C	T	GENO	74/192/107	301/727/469	1.203	0.5481	88/203/133	217/545/365	0.4669	0.7918
		C	T	ADD	340/406	1329/1665	0.339	0.5604	379/469	979/1275	0.3892	0.5327
		C	T	DOM	266/107	1028/469	0.9786	0.3225	291/133	762/365	0.1467	0.7017
		C	T	REC	74/299	301/1196	0.01335	0.908	88/336	217/910	0.4388	0.5077
	rs4784467	T	C	GENO	11/107/255	33/372/1092	3.29	0.193	11/107/306	24/285/818	0.3025	0.8596
		T	C	ADD	129/617	438/2556	3.279	0.07018	129/719	333/1921	0.0932	0.7601
		T	C	DOM	118/255	405/1092	3.111	0.07777	118/306	309/818	0.02625	0.8713
		T	C	REC	11/362	33/1464	0.7207	0.3959	11/413	24/1103	0.3018	0.5828
Block 48	rs6499743	T	G	GENO	39/173/161	165/659/673	0.6766	0.713	45/185/194	119/458/550	1.263	0.5318
		T	G	ADD	251/495	989/2005	0.1018	0.7497	275/573	696/1558	0.6651	0.4147
		T	G	DOM	212/161	824/673	0.3885	0.5331	230/194	577/550	1.146	0.2843
		T	G	REC	39/334	165/1332	0.09852	0.7536	45/379	119/1008	0.0009572	0.9753
	rs16954195	T	C	GENO	23/128/222	58/500/939	4.19	0.123	17/139/268	44/357/726	0.1971	0.9062
		T	C	ADD	174/572	616/2378	2.732	0.09836	173/675	445/1809	0.1677	0.6821
		T	C	DOM	151/222	558/939	1.305	0.2532	156/268	401/726	0.1964	0.6576
		T	C	REC	23/350	58/1439	3.785	0.05172	17/407	44/1083	0.009035	0.9243
	rs4784474	G	A	GENO	80/184/109	375/746/376	3.548	0.1696	96/219/109	296/557/274	2.148	0.3416
		G	A	ADD	344/402	1496/1498	3.531	0.06023	411/437	1149/1105	1.553	0.2127
		G	A	DOM	264/109	1121/376	2.62	0.1055	315/109	853/274	0.3225	0.5701
		G	A	REC	80/293	375/1122	2.105	0.1469	96/328	296/831	2.141	0.1434
	rs1352191	C	A	GENO	79/181/113	256/740/501	3.738	0.1543	74/209/141	203/521/403	1.219	0.5436
		C	A	ADD	339/407	1252/1742	3.235	0.07207	357/491	927/1327	0.2331	0.6292
		C	A	DOM	260/113	996/501	1.362	0.2431	283/141	724/403	0.8482	0.3571
		C	A	REC	79/294	256/1241	3.378	0.06607	74/350	203/924	0.06577	0.7976
	rs7197624	A	G	GENO	0/8/365	2/40/1455	0.8351	0.6587	0/6/418	0/19/1108	NA	NA
		A	G	ADD	8/738	44/2950	0.646	0.4216	6/842	19/2235	0.1425	0.7058
		A	G	DOM	8/365	42/1455	0.5011	0.479	6/418	19/1108	0.1425	0.7058
		A	G	REC	0/373	2/1495	0.4989	0.48	0/424	0/1127	NA	NA
	rs11076070	A	G	GENO	32/147/194	88/576/833	4.179	0.1237	34/159/231	73/431/623	1.142	0.5651
		A	G	ADD	211/535	752/2242	3.169	0.07506	227/621	577/1677	0.4351	0.5095
		A	G	DOM	179/194	664/833	1.593	0.2069	193/231	504/623	0.07936	0.7782
		A	G	REC	32/341	88/1409	3.627	0.05686	34/390	73/1054	1.14	0.2857
	rs8050248	A	G	GENO	41/165/167	218/677/602	4.322	0.1152	53/182/189	157/489/481	0.7376	0.6916
		A	G	ADD	247/499	1113/1881	4.151	0.04161	288/560	803/1451	0.7112	0.3991
		A	G	DOM	206/167	895/602	2.563	0.1094	235/189	646/481	0.4513	0.5017
		A	G	REC	41/332	218/1279	3.19	0.07408	53/371	157/970	0.5388	0.4629
	rs1825730	G	A	GENO	17/133/223	93/555/849	2.045	0.3598	21/158/245	53/412/662	0.1305	0.9368
		G	A	ADD	167/579	741/2253	1.816	0.1778	200/648	518/1736	0.1305	0.7179
		G	A	DOM	150/223	648/849	1.152	0.2831	179/245	465/662	0.1162	0.7332
		G	A	REC	17/356	93/1404	1.477	0.2243	21/403	53/1074	0.04241	0.8368
Block 49	rs16954308	A	C	GENO	6/88/279	27/342/1128	0.1489	0.9283	11/109/303	19/257/851	3.095	0.2127
		A	C	ADD	100/646	396/2598	0.01651	0.8978	131/715	295/1959	2.969	0.08486
		A	C	DOM	94/279	369/1128	0.0488	0.8252	120/303	276/851	2.433	0.1188
		A	C	REC	6/367	27/1470	0.06552	0.798	11/412	19/1108	1.355	0.2443
	rs11640550	C	A	GENO	15/105/248	53/434/979	0.2998	0.8608	22/130/259	33/345/735	5.201	0.07425
		C	A	ADD	135/601	540/2392	0.002162	0.9629	174/648	411/1815	2.844	0.09169
		C	A	DOM	120/248	487/979	0.04959	0.8238	152/259	378/735	1.207	0.2718
		C	A	REC	15/353	53/1413	0.175	0.6757	22/389	33/1080	4.92	0.02655
	rs11076076	T	C	GENO	3/28/342	4/136/1357	3.185	0.2035	4/37/383	1/113/1013	7.526	0.02321
		T	C	ADD	34/712	144/2850	0.08101	0.7759	45/803	115/2139	0.05211	0.8194
		T	C	DOM	31/342	140/1357	0.3895	0.5326	41/383	114/1013	0.06799	0.7943
		T	C	REC	3/370	4/1493	2.31	0.1286	4/420	1/1126	7.003	0.008135
	rs4270172	G	A	GENO	25/131/217	84/545/868	0.7484	0.6878	29/174/221	60/426/641	3.322	0.19
		G	A	ADD	181/565	713/2281	0.06561	0.7978	232/616	546/1708	3.32	0.06843
		G	A	DOM	156/217	629/868	0.004629	0.9458	203/221	486/641	2.82	0.09308
		G	A	REC	25/348	84/1413	0.6477	0.4209	29/395	60/1067	1.309	0.2526
	rs8060698	T	C	GENO	6/85/282	21/308/1168	1.009	0.6037	9/101/314	12/233/882	4.669	0.09686
		T	C	ADD	97/649	350/2644	0.9764	0.3231	119/729	257/1997	4.048	0.04422
		T	C	DOM	91/282	329/1168	1.004	0.3164	110/314	245/882	3.085	0.07899
		T	C	REC	6/367	21/1476	0.08885	0.7656	9/415	12/1115	2.581	0.1081
Block 50	rs12917822	A	G	GENO	45/147/179	147/659/685	3.262	0.1957	40/188/196	124/512/490	1.324	0.5159
		A	G	ADD	237/505	953/2029	8.537e-05	0.9926	268/580	760/1492	1.302	0.2538
		A	G	DOM	192/179	806/685	0.635	0.4255	228/196	636/490	0.9166	0.3384
		A	G	REC	45/326	147/1344	1.656	0.1982	40/384	124/1002	0.8112	0.3678
	rs8064192	A	C	GENO	85/193/95	331/782/384	0.07949	0.961	111/210/103	274/573/280	0.5761	0.7497
		A	C	ADD	363/383	1444/1550	0.04619	0.8298	432/416	1121/1133	0.3641	0.5462
		A	C	DOM	278/95	1113/384	0.005199	0.9425	321/103	847/280	0.05053	0.8221
		A	C	REC	85/288	331/1166	0.07919	0.7784	111/313	274/853	0.5754	0.4481
Block 51	rs1486735	G	A	GENO	70/188/115	268/754/475	0.2	0.9049	91/208/125	215/568/344	1.11	0.5741
		G	A	ADD	328/418	1290/1704	0.1942	0.6595	390/458	998/1256	0.7407	0.3894
		G	A	DOM	258/115	1022/475	0.1118	0.7382	299/125	783/344	0.1587	0.6904
		G	A	REC	70/303	268/1229	0.1506	0.6979	91/333	215/912	1.107	0.2928
	rs745112	A	C	GENO	13/122/232	56/476/928	0.1091	0.9469	25/149/241	48/356/700	4.362	0.1129
		A	C	ADD	148/586	588/2332	0.0002607	0.9871	199/631	452/1756	4.346	0.03709
		A	C	DOM	135/232	532/928	0.01518	0.9019	174/241	404/700	3.64	0.05641
		A	C	REC	13/354	56/1404	0.06946	0.7921	25/390	48/1056	1.853	0.1735
Block 52	rs1552426	C	A	GENO	38/147/188	95/625/774	6.681	0.03542	32/170/221	95/457/574	0.3936	0.8214
		C	A	ADD	223/523	815/2173	2.1	0.1473	234/612	647/1605	0.3444	0.5573
		C	A	DOM	185/188	720/774	0.2359	0.6272	202/221	552/574	0.1982	0.6562
		C	A	REC	38/335	95/1399	6.614	0.01012	32/391	95/1031	0.3106	0.5773
	rs7187108	T	G	GENO	11/111/251	53/481/963	1.24	0.538	16/133/274	43/353/731	0.002648	0.9987
		T	G	ADD	133/613	587/2407	1.236	0.2662	165/681	439/1815	0.0002869	0.9865
		T	G	DOM	122/251	534/963	1.152	0.2832	149/274	396/731	0.001022	0.9745
		T	G	REC	11/362	53/1444	0.3159	0.5741	16/407	43/1084	0.000911	0.9759
	rs8054239	C	T	GENO	72/183/118	225/765/507	4.123	0.1273	69/214/141	194/558/375	0.2177	0.8969
		C	T	ADD	327/419	1215/1779	2.733	0.09827	352/496	946/1308	0.05492	0.8147
		C	T	DOM	255/118	990/507	0.6687	0.4135	283/141	752/375	5.257e-05	0.9942
		C	T	REC	72/301	225/1272	4.081	0.04338	69/355	194/933	0.1934	0.6601
	rs11076081	C	T	GENO	51/180/142	210/764/523	1.308	0.52	60/207/156	164/539/424	0.1528	0.9264
		C	T	ADD	282/464	1184/1810	0.8101	0.3681	327/519	867/1387	0.009285	0.9232
		C	T	DOM	231/142	974/523	1.279	0.2581	267/156	703/424	0.07242	0.7878
		C	T	REC	51/322	210/1287	0.03136	0.8594	60/363	164/963	0.0336	0.8546
	rs2200537	T	C	GENO	16/143/214	70/538/889	0.7741	0.6791	22/160/242	61/414/652	0.1446	0.9303
		T	C	ADD	175/571	678/2316	0.2322	0.6299	204/644	536/1718	0.02646	0.8708
		T	C	DOM	159/214	608/889	0.5	0.4795	182/242	475/652	0.07623	0.7825
		T	C	REC	16/357	70/1427	0.1017	0.7499	22/402	61/1066	0.0305	0.8614
	rs9922031	A	G	GENO	10/113/250	56/478/963	1.538	0.4636	17/131/276	45/350/732	0.003715	0.9981
		A	G	ADD	133/613	590/2404	1.368	0.2421	165/683	440/1814	0.001554	0.9686
		A	G	DOM	123/250	534/963	0.952	0.3292	148/276	395/732	0.002774	0.958
		A	G	REC	10/363	56/1441	0.9851	0.3209	17/407	45/1082	0.0002194	0.9882
Block 53	rs1486733	T	C	GENO	38/194/141	205/773/516	3.771	0.1517	85/190/148	177/538/410	4.187	0.1232
		T	C	ADD	270/476	1183/1805	3.186	0.07428	360/486	892/1358	2.11	0.1464
		T	C	DOM	232/141	978/516	1.394	0.2378	275/148	715/410	0.2828	0.5949
		T	C	REC	38/335	205/1289	3.292	0.0696	85/338	177/948	4.159	0.04143
	rs12934198	A	G	GENO	8/88/277	14/280/1203	8.742	0.01264	2/76/346	9/205/911	0.4973	0.7799
		A	G	ADD	104/642	308/2686	8.164	0.004273	80/768	223/2027	0.1635	0.686
		A	G	DOM	96/277	294/1203	6.727	0.009497	78/346	214/911	0.07889	0.7788
		A	G	REC	8/365	14/1483	3.758	0.05257	2/422	9/1116	0.4707	0.4927
	rs2588996	G	A	GENO	0/36/337	1/119/1377	1.38	0.5015	0/25/398	7/76/1044	3.025	0.2203
		G	A	ADD	36/710	121/2873	0.9422	0.3317	25/821	90/2164	1.705	0.1916
		G	A	DOM	36/337	120/1377	1.044	0.3068	25/398	83/1044	1.004	0.3164
		G	A	REC	0/373	1/1496	0.2493	0.6176	0/423	7/1120	2.639	0.1043
Block 54	rs2171262	C	T	GENO	17/130/226	46/431/1020	8.163	0.01688	8/119/297	37/316/774	2.154	0.3406
		C	T	ADD	164/582	523/2471	8.124	0.004368	135/713	390/1864	0.8357	0.3606
		C	T	DOM	147/226	477/1020	7.648	0.005683	127/297	353/774	0.2703	0.6031
		C	T	REC	17/356	46/1451	2.022	0.155	8/416	37/1090	2.132	0.1442
	rs17291845	A	G	GENO	14/102/257	27/352/1117	8.307	0.01571	5/101/318	22/254/851	1.289	0.5248
		A	G	ADD	130/616	406/2586	7.151	0.007493	111/737	298/1956	0.009281	0.9233
		A	G	DOM	116/257	379/1117	5.096	0.02398	106/318	276/851	0.0432	0.8353
		A	G	REC	14/359	27/1469	5.283	0.02153	5/419	22/1105	1.076	0.2996
	rs7204268	T	G	GENO	76/192/105	365/763/368	3.549	0.1696	103/215/106	267/579/281	0.07407	0.9636
		T	G	ADD	344/402	1493/1499	3.505	0.0612	421/427	1113/1141	0.01805	0.8931
		T	G	DOM	268/105	1128/368	1.992	0.1581	318/106	846/281	0.0007286	0.9785
		T	G	REC	76/297	365/1131	2.68	0.1016	103/321	267/860	0.06131	0.8044
	rs2397376	T	C	GENO	76/192/105	366/762/369	3.559	0.1687	103/215/106	266/579/282	0.08855	0.9567
		T	C	ADD	344/402	1494/1500	3.499	0.06139	421/427	1111/1143	0.03202	0.858
		T	C	DOM	268/105	1128/369	1.934	0.1643	318/106	845/282	8.082e-05	0.9928
		T	C	REC	76/297	366/1131	2.745	0.09755	103/321	266/861	0.08089	0.7761
	rs9928598	A	G	GENO	28/184/161	146/695/656	2.184	0.3355	51/193/179	128/507/492	0.2854	0.867
		A	G	ADD	240/506	987/2007	0.1831	0.6688	295/551	763/1491	0.2854	0.5932
		A	G	DOM	212/161	841/656	0.05246	0.8188	244/179	635/492	0.2246	0.6356
		A	G	REC	28/345	146/1351	1.785	0.1815	51/372	128/999	0.1472	0.7012
Block 55	rs12050985	C	A	GENO	3/52/318	9/231/1255	0.7004	0.7046	2/61/360	5/208/913	3.518	0.1722
		C	A	ADD	58/688	249/2741	0.2431	0.622	65/781	218/2034	3.098	0.0784
		C	A	DOM	55/318	240/1255	0.3842	0.5354	63/360	213/913	3.398	0.06526
		C	A	REC	3/370	9/1486	0.1914	0.6618	2/421	5/1121	0.005655	0.9401
	rs4784510	G	A	GENO	7/110/256	37/403/1057	1.334	0.5132	4/124/296	35/306/786	6.215	0.0447
		G	A	ADD	124/622	477/2517	0.2145	0.6432	132/716	376/1878	0.5667	0.4516
		G	A	DOM	117/256	440/1057	0.557	0.4555	128/296	341/786	0.0006881	0.9791
		G	A	REC	7/366	37/1460	0.46	0.4976	4/420	35/1092	5.876	0.01535
	rs1437449	T	C	GENO	58/172/143	176/684/636	4.675	0.09657	43/192/189	139/512/476	1.656	0.4368
		T	C	ADD	288/458	1036/1956	4.14	0.04188	278/570	790/1464	1.409	0.2353
		T	C	DOM	230/143	860/636	2.141	0.1434	235/189	651/476	0.6885	0.4067
		T	C	REC	58/315	176/1320	3.905	0.04814	43/381	139/988	1.429	0.2319
Block 56	rs16954658	T	G	GENO	4/46/323	6/230/1261	4.574	0.1016	2/64/358	5/166/956	0.03866	0.9809
		T	G	ADD	54/692	242/2752	0.5915	0.4419	68/780	176/2078	0.03857	0.8443
		T	G	DOM	50/323	236/1261	1.284	0.2572	66/358	171/956	0.03676	0.848
		T	G	REC	4/369	6/1491	2.532	0.1116	2/422	5/1122	0.005392	0.9415
	rs991057	T	C	GENO	101/187/85	346/764/387	3.122	0.21	92/208/124	270/545/312	0.9718	0.6151
		T	C	ADD	389/357	1456/1538	3.002	0.08314	392/456	1085/1169	0.8779	0.3488
		T	C	DOM	288/85	1110/387	1.485	0.223	300/124	815/312	0.3716	0.5422
		T	C	REC	101/272	346/1151	2.581	0.1082	92/332	270/857	0.8789	0.3485
	rs30922	G	T	GENO	44/167/161	154/672/671	0.8271	0.6613	38/188/197	118/480/529	0.9296	0.6283
		G	T	ADD	255/489	980/2014	0.65	0.4201	264/582	716/1538	0.08896	0.7655
		G	T	DOM	211/161	826/671	0.2874	0.5919	226/197	598/529	0.01661	0.8975
		G	T	REC	44/328	154/1343	0.7468	0.3875	38/385	118/1009	0.7512	0.3861
	rs30923	A	G	GENO	62/187/124	315/734/448	4.042	0.1325	93/207/124	240/545/342	0.1963	0.9065
		A	G	ADD	311/435	1364/1630	3.6	0.05779	393/455	1025/1229	0.1835	0.6684
		A	G	DOM	249/124	1049/448	1.548	0.2135	300/124	785/342	0.1776	0.6734
		A	G	REC	62/311	315/1182	3.624	0.05694	93/331	240/887	0.07449	0.7849
Block 57	rs11860394	G	A	GENO	48/181/144	179/677/641	2.176	0.3368	50/188/186	162/491/474	1.782	0.4103
		G	A	ADD	277/469	1035/1959	1.734	0.1879	288/560	815/1439	1.241	0.2653
		G	A	DOM	229/144	856/641	2.176	0.1402	238/186	653/474	0.4126	0.5207
		G	A	REC	48/325	179/1318	0.2325	0.6296	50/374	162/965	1.741	0.1871
	rs31045	T	C	GENO	83/188/102	328/728/440	0.6381	0.7268	107/195/122	255/560/312	1.895	0.3876
		T	C	ADD	354/392	1384/1608	0.3385	0.5607	409/439	1070/1184	0.1393	0.709
		T	C	DOM	271/102	1056/440	0.6189	0.4315	302/122	815/312	0.1815	0.6701
		T	C	REC	83/290	328/1168	0.0186	0.8915	107/317	255/872	1.172	0.2789
	rs31046	A	G	GENO	9/113/251	54/430/1013	1.524	0.4667	12/137/275	33/318/776	2.497	0.2869
		A	G	ADD	131/615	538/2456	0.06722	0.7954	161/687	384/1870	1.638	0.2006
		A	G	DOM	122/251	484/1013	0.01932	0.8895	149/275	351/776	2.253	0.1334
		A	G	REC	9/364	54/1443	1.308	0.2527	12/412	33/1094	0.01049	0.9184
	rs6499755	C	T	GENO	43/180/150	153/631/712	6.549	0.03784	43/184/196	133/492/502	0.946	0.6231
		C	T	ADD	266/480	937/2055	5.123	0.02361	270/576	758/1496	0.8025	0.3703
		C	T	DOM	223/150	784/712	6.542	0.01053	227/196	625/502	0.3993	0.5275
		C	T	REC	43/330	153/1343	0.5382	0.4632	43/380	133/994	0.8176	0.3659
	rs893263	T	G	GENO	0/27/346	2/112/1383	0.5266	0.7685	3/27/394	3/71/1053	1.562	0.4579
		T	G	ADD	27/719	116/2878	0.1068	0.7438	33/815	77/2177	0.3782	0.5386
		T	G	DOM	27/346	114/1383	0.06075	0.8053	30/394	74/1053	0.1278	0.7207
		T	G	REC	0/373	2/1495	0.4989	0.48	3/421	3/1124	1.557	0.212
Block 58	rs31064	G	A	GENO	17/142/214	90/536/871	1.56	0.4584	24/163/237	62/378/687	3.463	0.1771
		G	A	ADD	176/570	716/2278	0.03403	0.8536	211/637	502/1752	2.338	0.1263
		G	A	DOM	159/214	626/871	0.08051	0.7766	187/237	440/687	3.278	0.07021
		G	A	REC	17/356	90/1407	1.171	0.2792	24/400	62/1065	0.01488	0.9029
	rs4784523	C	T	GENO	55/189/129	300/706/491	5.465	0.06506	76/202/146	221/532/374	0.6125	0.7362
		C	T	ADD	299/447	1306/1688	2.986	0.08399	354/494	974/1280	0.5239	0.4692
		C	T	DOM	244/129	1006/491	0.4295	0.5122	278/146	753/374	0.2155	0.6425
		C	T	REC	55/318	300/1197	5.443	0.01965	76/348	221/906	0.565	0.4522
	rs31103	T	C	GENO	36/173/164	131/624/740	3.658	0.1606	37/173/214	114/468/545	0.9307	0.6279
		T	C	ADD	245/501	886/2104	2.945	0.08613	247/601	696/1558	0.8726	0.3502
		T	C	DOM	209/164	755/740	3.656	0.05587	210/214	582/545	0.5506	0.4581
		T	C	REC	36/337	131/1364	0.2898	0.5904	37/387	114/1013	0.6763	0.4109
	rs31104	G	A	GENO	37/175/161	144/631/716	2.975	0.2259	41/178/204	122/472/528	0.4944	0.781
		G	A	ADD	249/497	919/2063	1.826	0.1766	260/586	716/1528	0.382	0.5365
		G	A	DOM	212/161	775/716	2.826	0.09273	219/204	594/528	0.1681	0.6818
		G	A	REC	37/336	144/1347	0.02329	0.8787	41/382	122/1000	0.4538	0.5005
Block 59	rs360774	C	T	GENO	30/131/212	95/592/809	3.224	0.1995	27/168/228	91/412/624	2.097	0.3505
		C	T	ADD	191/555	782/2210	0.08855	0.766	222/624	594/1660	0.003844	0.9506
		C	T	DOM	161/212	687/809	0.9169	0.3383	195/228	503/624	0.2676	0.605
		C	T	REC	30/343	95/1401	1.371	0.2417	27/396	91/1036	1.251	0.2633
	rs30905	T	C	GENO	44/142/187	99/675/723	14.07	0.0008826	35/157/232	117/448/562	3.423	0.1806
		T	C	ADD	230/516	873/2121	0.8464	0.3576	227/621	682/1572	3.419	0.06444
		T	C	DOM	186/187	774/723	0.4035	0.5253	192/232	565/562	2.901	0.08855
		T	C	REC	44/329	99/1398	11.36	0.0007512	35/389	117/1010	1.577	0.2093
	rs12918370	A	G	GENO	28/122/223	62/551/884	8.447	0.01465	19/130/275	65/379/682	2.71	0.258
		A	G	ADD	178/568	675/2319	0.6003	0.4385	168/680	509/1743	2.708	0.09986
		A	G	DOM	150/223	613/884	0.06662	0.7963	149/275	444/682	2.4	0.1213
		A	G	REC	28/345	62/1435	7.381	0.006592	19/405	65/1061	1.002	0.3167
	rs7199709	C	T	GENO	59/161/153	172/731/594	6.673	0.03557	54/178/192	161/495/471	1.68	0.4318
		C	T	ADD	279/467	1075/1919	0.5969	0.4398	286/562	817/1437	1.622	0.2028
		C	T	DOM	220/153	903/594	0.2233	0.6365	232/192	656/471	1.534	0.2155
		C	T	REC	59/314	172/1325	5.166	0.02303	54/370	161/966	0.6198	0.4311
	rs1370385	C	T	GENO	63/165/145	197/738/557	4.781	0.09156	58/188/178	172/516/434	1.594	0.4507
		C	T	ADD	291/455	1132/1852	0.2986	0.5847	304/544	860/1384	1.56	0.2117
		C	T	DOM	228/145	935/557	0.3021	0.5826	246/178	688/434	1.401	0.2365
		C	T	REC	63/310	197/1295	3.38	0.066	58/366	172/950	0.662	0.4159
	rs9926841	G	A	GENO	50/154/169	130/688/679	8.361	0.01529	44/162/218	135/473/519	3.615	0.1641
		G	A	ADD	254/492	948/2046	1.609	0.2046	250/598	743/1511	3.241	0.07182
		G	A	DOM	204/169	818/679	0.0002901	0.9864	206/218	608/519	3.554	0.0594
		G	A	REC	50/323	130/1367	7.65	0.005678	44/380	135/992	0.7739	0.379
	rs1610101	A	G	GENO	47/153/173	138/671/688	4.445	0.1084	41/189/194	112/489/526	0.1775	0.9151
		A	G	ADD	247/499	947/2047	0.6103	0.4347	271/577	713/1541	0.03031	0.8618
		A	G	DOM	200/173	809/688	0.02142	0.8837	230/194	601/526	0.1044	0.7467
		A	G	REC	47/326	138/1359	3.832	0.0503	41/383	112/1015	0.0249	0.8746
Block 60	rs1420227	C	T	GENO	33/138/202	103/592/801	2.107	0.3487	25/166/233	87/408/632	2.212	0.3308
		C	T	ADD	204/542	798/2194	0.1379	0.7104	216/632	582/1672	0.03809	0.8453
		C	T	DOM	171/202	695/801	0.04508	0.8319	191/233	495/632	0.1581	0.6909
		C	T	REC	33/340	103/1393	1.704	0.1918	25/399	87/1040	1.529	0.2163
	rs8045690	C	T	GENO	29/154/190	108/616/773	0.1576	0.9242	33/164/227	93/431/603	0.09875	0.9518
		C	T	ADD	212/534	832/2162	0.1203	0.7287	230/618	617/1637	0.01891	0.8906
		C	T	DOM	183/190	724/773	0.05829	0.8092	197/227	524/603	0.0001337	0.9908
		C	T	REC	29/344	108/1389	0.1381	0.7102	33/391	93/1034	0.09079	0.7632
	rs2540707	C	A	GENO	48/173/152	179/713/604	0.3142	0.8546	46/203/175	139/505/483	1.387	0.4999
		C	A	ADD	269/477	1071/1921	0.0186	0.8915	295/553	783/1471	0.0006701	0.9793
		C	A	DOM	221/152	892/604	0.01755	0.8946	249/175	644/483	0.3163	0.5738
		C	A	REC	48/325	179/1317	0.2284	0.6327	46/378	139/988	0.6464	0.4214
	rs2576542	T	C	GENO	4/58/311	9/251/1234	1.251	0.535	3/73/347	3/195/928	1.563	0.4578
		T	C	ADD	66/680	269/2719	0.01791	0.8935	79/767	201/2051	0.1344	0.7139
		T	C	DOM	62/311	260/1234	0.1275	0.721	76/347	198/928	0.0309	0.8605
		T	C	REC	4/369	9/1485	0.9535	0.3288	3/420	3/1123	1.562	0.2113
	rs11643666	A	G	GENO	26/113/234	70/527/898	5.532	0.06291	16/136/270	54/358/713	0.7232	0.6966
		A	G	ADD	165/581	667/2323	0.01229	0.9117	168/676	466/1784	0.2399	0.6243
		A	G	DOM	139/234	597/898	0.8898	0.3455	152/270	412/713	0.04821	0.8262
		A	G	REC	26/347	70/1425	3.206	0.07336	16/406	54/1071	0.7225	0.3953
Block 61	rs7184310	G	T	GENO	71/192/110	262/768/466	0.6557	0.7205	73/198/152	216/529/382	0.9728	0.6148
		G	T	ADD	334/412	1292/1700	0.6434	0.4225	344/502	961/1293	0.9468	0.3305
		G	T	DOM	263/110	1030/466	0.3855	0.5347	271/152	745/382	0.566	0.4519
		G	T	REC	71/302	262/1234	0.472	0.4921	73/350	216/911	0.7383	0.3902
	rs9936365	C	T	GENO	20/117/236	47/482/966	4.25	0.1194	16/128/278	56/342/727	1.003	0.6057
		C	T	ADD	157/589	576/2414	1.222	0.269	160/684	454/1796	0.55	0.4583
		C	T	DOM	137/236	529/966	0.2353	0.6277	144/278	398/727	0.2122	0.645
		C	T	REC	20/353	47/1448	4.247	0.03931	16/406	56/1069	0.9733	0.3239
	rs837537	T	G	GENO	10/94/269	24/363/1106	2.139	0.3432	9/96/319	29/260/836	0.3249	0.8501
		T	G	ADD	114/632	411/2575	1.152	0.2832	114/734	318/1932	0.2344	0.6283
		T	G	DOM	104/269	387/1106	0.5919	0.4417	105/319	289/836	0.1388	0.7094
		T	G	REC	10/363	24/1469	1.922	0.1656	9/415	29/1096	0.2666	0.6056
	rs7187242	C	T	GENO	16/107/250	38/469/990	3.884	0.1434	24/110/290	31/347/749	9.984	0.006792
		C	T	ADD	139/607	545/2449	0.07609	0.7827	158/690	409/1845	0.09633	0.7563
		C	T	DOM	123/250	507/990	0.1063	0.7444	134/290	378/749	0.5225	0.4698
		C	T	REC	16/357	38/1459	3.265	0.07077	24/400	31/1096	7.626	0.005753
