# Supplementary material for: Genetic association of FTO/IRX region with obesity and overweight in the Polish population
Source: PLoS One. 2017 Jun 29;12(6):e0180295. doi: 10.1371/journal.pone.0180295 (PMC5491248; doi:10.1371/journal.pone.0180295)
Supplement: S12 Table — AFF—Genotypes/alleles in cases, UNAFF—Genotypes/alleles in controls, GENO—Genotypic model (AA versus AB versus BB); ADD—Additive model (AA versus BB); DOM—Dominant model (AA+AB versus BB); REC—Recessive model (AA versus AB+BB); CHISQ—Chi-squated statistic, P—Asymptotic p-value. By convention, in all models, A is the minor allele and B is the major allele. Bold font denotes markers with statistically significant p values. (XLSX) [file pone.0180295.s016.xlsx]

## Sheet: Arkusz1
					FEMALE				MALE
	SNP	A1	A2	TEST	AFF	UNAFF	CHISQ	P	AFF	UNAFF	CHISQ	P
Block 1	rs1131220	A	G	GENO	127/379/225	285/714/486	2.859	0.2394	201/545/322	226/533/360	2.527	0.2827
		A	G	ADD	633/829	1284/1686	0.00167	0.9674	947/1189	985/1253	0.04612	0.83
		A	G	DOM	506/225	999/486	0.8527	0.3558	746/322	759/360	1.041	0.3076
		A	G	REC	127/604	285/1200	1.07	0.3009	201/867	226/893	0.6588	0.417
	rs3809634	C	T	GENO	66/323/340	147/617/727	1.779	0.4109	95/488/487	120/471/529	3.805	0.1492
		C	T	ADD	455/1003	911/2071	0.1973	0.6569	678/1462	711/1529	0.001769	0.9665
		C	T	DOM	389/340	764/727	0.8815	0.3478	583/487	591/529	0.6495	0.4203
		C	T	REC	66/663	147/1344	0.3664	0.545	95/975	120/1000	2.083	0.149
Block 2	rs3095631	C	T	GENO	143/393/191	323/727/436	5.155	0.07597	239/536/294	244/545/328	0.9317	0.6276
		C	T	ADD	679/775	1373/1599	0.1003	0.7515	1014/1124	1033/1201	0.6145	0.4331
		C	T	DOM	536/191	1050/436	2.263	0.1325	775/294	789/328	0.9303	0.3348
		C	T	REC	143/584	323/1163	1.254	0.2628	239/830	244/873	0.08355	0.7725
	rs17194040	A	G	GENO	58/301/374	121/594/782	0.3929	0.8216	86/442/544	91/432/604	2.017	0.3647
		A	G	ADD	417/1049	836/2158	0.132	0.7164	614/1530	614/1640	1.053	0.3048
		A	G	DOM	359/374	715/782	0.2908	0.5897	528/544	523/604	1.785	0.1815
		A	G	REC	58/675	121/1376	0.0193	0.8895	86/986	91/1036	0.002019	0.9642
Block 3	rs1861556	T	G	GENO	69/358/305	174/648/675	6.928	0.0313	124/512/435	138/509/480	1.544	0.462
		T	G	ADD	496/968	996/1998	0.1683	0.6816	760/1382	785/1469	0.21	0.6468
		T	G	DOM	427/305	822/675	2.339	0.1262	636/435	647/480	0.8812	0.3479
		T	G	REC	69/663	174/1323	2.443	0.118	124/947	138/989	0.2326	0.6296
	rs9788828	T	G	GENO	44/285/391	102/530/827	2.412	0.2994	63/428/553	69/442/582	0.1155	0.9439
		T	G	ADD	373/1067	734/2184	0.2814	0.5958	554/1534	580/1606	4.402e-09	0.9999
		T	G	DOM	329/391	632/827	1.105	0.2932	491/553	511/582	0.01664	0.8974
		T	G	REC	44/676	102/1357	0.5972	0.4397	63/981	69/1024	0.07142	0.7893
	rs16952304	G	A	GENO	6/68/656	5/156/1330	3.007	0.2224	5/118/946	2/131/989	1.639	0.4407
		G	A	ADD	80/1380	166/2816	0.01378	0.9066	128/2010	135/2109	0.00166	0.9675
		G	A	DOM	74/656	161/1330	0.2264	0.6342	123/946	133/989	0.06416	0.8
		G	A	REC	6/724	5/1486	2.354	0.1249	5/1064	2/1120	1.44	0.2301
	rs7193898	A	G	GENO	51/305/377	119/564/812	3.315	0.1906	77/447/548	87/466/574	0.2322	0.8904
		A	G	ADD	407/1059	802/2188	0.4336	0.5102	601/1543	640/1614	0.07301	0.787
		A	G	DOM	356/377	683/812	1.641	0.2001	524/548	553/574	0.007748	0.9299
		A	G	REC	51/682	119/1376	0.7009	0.4025	77/995	87/1040	0.2294	0.632
	rs1362572	A	G	GENO	71/346/316	167/636/694	4.63	0.09877	119/492/461	130/515/482	0.1034	0.9496
		A	G	ADD	488/978	970/2024	0.3543	0.5517	730/1414	775/1479	0.05568	0.8135
		A	G	DOM	417/316	803/694	2.096	0.1477	611/461	645/482	0.01242	0.9113
		A	G	REC	71/662	167/1330	1.114	0.2911	119/953	130/997	0.1032	0.748
	rs12599436	A	G	GENO	6/67/660	4/158/1335	4.352	0.1135	5/118/949	2/130/995	1.58	0.4538
		A	G	ADD	79/1387	166/2828	0.04464	0.8327	128/2016	134/2120	0.00125	0.9718
		A	G	DOM	73/660	162/1335	0.3883	0.5332	123/949	132/995	0.03052	0.8613
		A	G	REC	6/727	4/1493	3.351	0.06718	5/1067	2/1125	1.446	0.2292
	rs1946155	T	C	GENO	60/311/362	132/605/760	0.9012	0.6373	102/468/502	97/484/546	0.8668	0.6483
		T	C	ADD	431/1035	869/2125	0.06665	0.7963	672/1472	678/1576	0.8392	0.3596
		T	C	DOM	371/362	737/760	0.376	0.5398	570/502	581/546	0.5772	0.4474
		T	C	REC	60/673	132/1365	0.2499	0.6172	102/970	97/1030	0.5503	0.4582
	rs4784320	A	G	GENO	0/36/697	1/56/1440	2.186	0.3352	0/49/1023	0/45/1082	NA	NA
		A	G	ADD	36/1430	58/2936	1.282	0.2576	49/2095	45/2209	0.4485	0.503
		A	G	DOM	36/697	57/1440	1.5	0.2207	49/1023	45/1082	0.4485	0.503
		A	G	REC	0/733	1/1496	0.4899	0.484	0/1072	0/1127	NA	NA
	rs12443767	C	T	GENO	1/36/695	1/83/1413	0.6444	0.7245	0/47/1025	0/73/1054	NA	NA
		C	T	ADD	38/1426	85/2909	0.216	0.6421	47/2097	73/2181	4.665	0.03078
		C	T	DOM	37/695	84/1413	0.2966	0.586	47/1025	73/1054	4.665	0.03078
		C	T	REC	1/731	1/1496	0.2673	0.6052	0/1072	0/1127	NA	NA
	rs3213758	T	C	GENO	6/70/657	5/165/1327	3.408	0.1819	5/117/950	2/133/992	1.844	0.3978
		T	C	ADD	82/1384	175/2819	0.1114	0.7386	127/2017	137/2117	0.04688	0.8286
		T	C	DOM	76/657	170/1327	0.4891	0.4843	122/950	135/992	0.1904	0.6626
		T	C	REC	6/727	5/1492	2.354	0.125	5/1067	2/1125	1.446	0.2292
	rs17214955	T	C	GENO	25/223/481	65/439/993	1.283	0.5266	43/346/683	35/365/726	1.315	0.5182
		T	C	ADD	273/1185	569/2425	0.04878	0.8252	432/1712	435/1817	0.4921	0.483
		T	C	DOM	248/481	504/993	0.02713	0.8692	389/683	400/726	0.1391	0.7092
		T	C	REC	25/704	65/1432	1.053	0.3049	43/1029	35/1091	1.308	0.2528
	rs8050354	T	C	GENO	73/334/326	165/640/691	1.718	0.4235	122/484/466	125/510/492	0.04656	0.977
		T	C	ADD	480/986	970/2022	0.04638	0.8295	728/1416	760/1494	0.02793	0.8673
		T	C	DOM	407/326	805/691	0.5833	0.445	606/466	635/492	0.007696	0.9301
		T	C	REC	73/660	165/1331	0.5909	0.4421	122/950	125/1002	0.04609	0.83
Block 4	rs139974543	C	G	GENO	0/31/702	1/73/1423	0.958	0.6194	0/60/1012	0/55/1072	NA	NA
		C	G	ADD	31/1435	75/2919	0.6498	0.4202	60/2084	55/2199	0.5696	0.4504
		C	G	DOM	31/702	74/1423	0.5591	0.4546	60/1012	55/1072	0.5696	0.4504
		C	G	REC	0/733	1/1496	0.4899	0.484	0/1072	0/1127	NA	NA
	rs2111119	T	C	GENO	7/100/626	7/218/1272	2.165	0.3388	11/154/907	3/177/947	5.661	0.059
		T	C	ADD	114/1352	232/2762	0.001031	0.9744	176/1968	183/2071	0.01193	0.913
		T	C	DOM	107/626	225/1272	0.07264	0.7875	165/907	180/947	0.1396	0.7086
		T	C	REC	7/726	7/1490	1.874	0.1711	11/1061	3/1124	5.015	0.02512
Block 5	rs2302677	T	C	GENO	0/42/691	1/70/1426	1.628	0.443	0/65/1007	1/58/1068	1.817	0.4031
		T	C	ADD	42/1424	72/2922	0.8435	0.3584	65/2079	60/2194	0.5512	0.4578
		T	C	DOM	42/691	71/1426	0.9966	0.3181	65/1007	59/1068	0.7084	0.4
		T	C	REC	0/733	1/1496	0.4899	0.484	0/1072	1/1126	0.9516	0.3293
	rs9934800	C	T	GENO	2/82/646	3/137/1353	2.469	0.291	0/121/950	2/107/1016	3.75	0.1534
		C	T	ADD	86/1374	143/2843	2.455	0.1171	121/2021	111/2139	1.167	0.28
		C	T	DOM	84/646	140/1353	2.454	0.1172	121/950	109/1016	1.515	0.2184
		C	T	REC	2/728	3/1490	0.1165	0.7328	0/1071	2/1123	1.906	0.1674
	rs5005161	C	T	GENO	9/150/574	18/281/1198	0.9152	0.6328	12/226/834	7/237/883	1.601	0.4491
		C	T	ADD	168/1298	317/2677	0.7697	0.3803	250/1894	251/2003	0.3131	0.5758
		C	T	DOM	159/574	299/1198	0.8903	0.3454	238/834	244/883	0.09749	0.7549
		C	T	REC	9/724	18/1479	0.00266	0.9589	12/1060	7/1120	1.593	0.207
Block 6	rs7205986	A	G	GENO	164/393/176	390/710/397	7.693	0.02135	251/522/299	269/581/277	3.246	0.1973
		A	G	ADD	721/745	1490/1504	0.1332	0.7151	1024/1120	1119/1135	1.567	0.2107
		A	G	DOM	557/176	1100/397	1.622	0.2028	773/299	850/277	3.12	0.07735
		A	G	REC	164/569	390/1107	3.566	0.05899	251/821	269/858	0.06286	0.802
	rs1421084	G	A	GENO	0/34/699	0/53/1444	NA	NA	0/40/1031	1/34/1092	1.814	0.4038
		G	A	ADD	34/1432	53/2941	1.582	0.2084	40/2102	36/2218	0.4678	0.494
		G	A	DOM	34/699	53/1444	1.582	0.2084	40/1031	35/1092	0.6597	0.4167
		G	A	REC	0/733	0/1497	NA	NA	0/1071	1/1126	0.9507	0.3295
	rs7203521	G	A	GENO	112/364/257	270/682/545	4.194	0.1228	143/509/420	182/547/398	5.267	0.07183
		G	A	ADD	588/878	1222/1772	0.1979	0.6564	795/1349	911/1343	5.212	0.02244
		G	A	DOM	476/257	952/545	0.3864	0.5342	652/420	729/398	3.512	0.06094
		G	A	REC	112/621	270/1227	2.634	0.1046	143/929	182/945	3.443	0.06352
	rs6499640	G	A	GENO	112/364/257	271/681/545	4.355	0.1133	143/509/420	182/546/399	5.144	0.07639
		G	A	ADD	588/878	1223/1771	0.2168	0.6415	795/1349	910/1344	5.071	0.02433
		G	A	DOM	476/257	952/545	0.3864	0.5342	652/420	728/399	3.35	0.06719
		G	A	REC	112/621	271/1226	2.757	0.09683	143/929	182/945	3.443	0.06352
	rs4396532	A	G	GENO	5/69/659	2/186/1304	9.041	0.01089	7/108/953	7/112/1000	0.01452	0.9928
		A	G	ADD	79/1387	190/2794	1.672	0.196	122/2014	126/2112	0.01284	0.9098
		A	G	DOM	74/659	188/1304	2.969	0.08487	115/953	119/1000	0.01016	0.9197
		A	G	REC	5/728	2/1490	4.708	0.03002	7/1061	7/1112	0.007666	0.9302
Block 7	rs1861868	A	G	GENO	161/347/225	319/738/440	0.7667	0.6816	214/552/306	247/563/317	1.29	0.5246
		A	G	ADD	669/797	1376/1618	0.04084	0.8398	980/1164	1057/1197	0.6335	0.4261
		A	G	DOM	508/225	1057/440	0.3996	0.5273	766/306	810/317	0.04705	0.8283
		A	G	REC	161/572	319/1178	0.1251	0.7236	214/858	247/880	1.266	0.2605
	rs1075440	G	A	GENO	104/323/306	211/665/621	0.02538	0.9874	140/499/433	141/520/465	0.2501	0.8824
		G	A	ADD	531/935	1087/1907	0.002948	0.9567	779/1365	802/1450	0.2497	0.6173
		G	A	DOM	427/306	876/621	0.01404	0.9057	639/433	661/465	0.1861	0.6662
		G	A	REC	104/629	211/1286	0.00354	0.9526	140/932	141/985	0.1423	0.706
	rs13334933	G	A	GENO	19/183/531	35/385/1076	0.262	0.8772	26/268/778	26/288/811	0.1263	0.9388
		G	A	ADD	221/1245	455/2537	0.01324	0.9084	320/1824	340/1910	0.02942	0.8638
		G	A	DOM	202/531	420/1076	0.06533	0.7983	294/778	314/811	0.06471	0.7992
		G	A	REC	19/714	35/1461	0.1327	0.7156	26/1046	26/1099	0.03101	0.8602
Block 8	rs9930333	G	T	GENO	161/367/205	343/762/391	0.8918	0.6403	276/506/289	233/548/346	9.002	0.0111
		G	T	ADD	689/777	1448/1544	0.781	0.3768	1058/1084	1014/1240	8.246	0.004083
		G	T	DOM	528/205	1105/391	0.8419	0.3589	782/289	781/346	3.693	0.05465
		G	T	REC	161/572	343/1153	0.2609	0.6095	276/795	233/894	8.014	0.004642
	rs9939973	A	G	GENO	161/367/205	344/762/391	0.9203	0.6312	277/506/289	233/548/346	9.216	0.00997
		A	G	ADD	689/777	1450/1544	0.8198	0.3653	1060/1084	1014/1240	8.424	0.003704
		A	G	DOM	528/205	1106/391	0.8584	0.3542	783/289	781/346	3.746	0.05294
		A	G	REC	161/572	344/1153	0.2893	0.5907	277/795	233/894	8.228	0.004124
	rs9940128	A	G	GENO	161/369/203	345/761/390	0.7761	0.6784	277/506/289	233/550/344	9.038	0.0109
		A	G	ADD	691/775	1451/1541	0.7415	0.3892	1060/1084	1016/1238	8.104	0.004417
		A	G	DOM	530/203	1106/390	0.6652	0.4147	783/289	783/344	3.405	0.06499
		A	G	REC	161/572	345/1151	0.3374	0.5614	277/795	233/894	8.228	0.004124
	rs1421085	C	T	GENO	153/365/215	311/768/418	0.5665	0.7533	259/513/300	214/552/361	9.969	0.006842
		C	T	ADD	671/795	1390/1604	0.1739	0.6767	1031/1113	980/1274	9.185	0.002441
		C	T	DOM	518/215	1079/418	0.4806	0.4882	772/300	766/361	4.28	0.03857
		C	T	REC	153/580	311/1186	0.002882	0.9572	259/813	214/913	8.705	0.003174
	rs16952520	G	A	GENO	5/64/659	2/132/1356	4.747	0.09316	0/88/978	2/102/1019	2.391	0.3026
		G	A	ADD	74/1382	136/2844	0.5718	0.4495	88/2044	106/2140	0.9279	0.3354
		G	A	DOM	69/659	134/1356	0.1382	0.7101	88/978	104/1019	0.6913	0.4057
		G	A	REC	5/723	2/1488	4.747	0.02935	0/1066	2/1121	1.9	0.1681
	rs1558902	A	T	GENO	153/365/215	310/768/418	0.5703	0.7519	259/513/300	213/552/362	10.35	0.00566
		A	T	ADD	671/795	1388/1604	0.1555	0.6934	1031/1113	978/1276	9.545	0.002005
		A	T	DOM	518/215	1078/418	0.4677	0.4941	772/300	765/362	4.466	0.03458
		A	T	REC	153/580	310/1186	0.006834	0.9341	259/813	213/914	9.02	0.002671
	rs10852521	T	C	GENO	143/358/232	272/751/472	0.6494	0.7227	217/499/356	257/538/332	4.307	0.1161
		T	C	ADD	644/822	1295/1695	0.1548	0.694	933/1211	1052/1202	4.217	0.04001
		T	C	DOM	501/232	1023/472	0.001415	0.97	716/356	795/332	3.594	0.05798
		T	C	REC	143/590	272/1223	0.561	0.4538	217/855	257/870	2.132	0.1443
	rs1121980	T	C	GENO	162/366/205	344/764/389	1.011	0.6031	278/505/289	232/550/345	9.645	0.008046
		T	C	ADD	690/776	1452/1542	0.8187	0.3656	1061/1083	1014/1240	8.608	0.003347
		T	C	DOM	528/205	1108/389	0.9891	0.32	783/289	782/345	3.574	0.0587
		T	C	REC	162/571	344/1153	0.2164	0.6418	278/794	232/895	8.819	0.002982
	rs7193144	C	T	GENO	145/362/226	295/754/448	0.2297	0.8915	244/498/330	199/545/382	9.166	0.01023
		C	T	ADD	652/814	1344/1650	0.06939	0.7922	986/1158	943/1309	7.286	0.006949
		C	T	DOM	507/226	1049/448	0.1914	0.6618	742/330	744/382	2.475	0.1156
		C	T	REC	145/588	295/1202	0.001778	0.9664	244/828	199/927	8.834	0.002956
	rs17817449	G	T	GENO	145/362/226	295/754/448	0.2297	0.8915	244/499/328	199/546/382	9.371	0.009226
		G	T	ADD	652/814	1344/1650	0.06939	0.7922	987/1155	944/1310	7.591	0.005867
		G	T	DOM	507/226	1049/448	0.1914	0.6618	743/328	745/382	2.685	0.1013
		G	T	REC	145/588	295/1202	0.001778	0.9664	244/827	199/928	8.963	0.002755
	rs11075987	T	G	GENO	152/360/221	301/749/446	0.2006	0.9046	237/504/331	278/532/317	2.95	0.2288
		T	G	ADD	664/802	1351/1641	0.007772	0.9298	978/1166	1088/1166	2.947	0.08602
		T	G	DOM	512/221	1050/446	0.02668	0.8702	741/331	810/317	1.998	0.1575
		T	G	REC	152/581	301/1195	0.1154	0.7341	237/835	278/849	2.006	0.1567
	rs8050136	A	C	GENO	144/363/224	292/756/447	0.178	0.9149	244/498/330	199/545/382	9.166	0.01023
		A	C	ADD	651/811	1340/1650	0.03351	0.8548	986/1158	943/1309	7.286	0.006949
		A	C	DOM	507/224	1048/447	0.1288	0.7197	742/330	744/382	2.475	0.1156
		A	C	REC	144/587	292/1203	0.008721	0.9256	244/828	199/927	8.834	0.002956
	rs9935401	A	G	GENO	145/361/226	293/756/447	0.3188	0.8526	244/498/330	199/545/383	9.259	0.00976
		A	G	ADD	651/813	1342/1650	0.06	0.8065	986/1158	943/1311	7.42	0.006451
		A	G	DOM	506/226	1049/447	0.2306	0.631	742/330	744/383	2.568	0.109
		A	G	REC	145/587	293/1203	0.0155	0.9009	244/828	199/928	8.896	0.002858
	rs9936385	C	T	GENO	144/363/226	294/756/447	0.2481	0.8833	245/497/330	199/544/384	9.602	0.008221
		C	T	ADD	651/815	1344/1650	0.09436	0.7587	987/1157	942/1312	7.735	0.005417
		C	T	DOM	507/226	1050/447	0.2208	0.6384	742/330	743/384	2.711	0.09967
		C	T	REC	144/589	294/1203	1.128e-05	0.9973	245/827	199/928	9.208	0.002409
	rs9926289	A	G	GENO	144/363/226	293/756/447	0.2491	0.8829	245/497/330	199/544/384	9.602	0.008221
		A	G	ADD	651/815	1342/1650	0.08056	0.7765	987/1157	942/1312	7.735	0.005417
		A	G	DOM	507/226	1049/447	0.2118	0.6454	742/330	743/384	2.711	0.09967
		A	G	REC	144/589	293/1203	0.001114	0.9734	245/827	199/928	9.208	0.002409
	rs76804286	A	G	GENO	0/16/717	0/35/1462	NA	NA	0/19/1053	0/26/1101	NA	NA
		A	G	ADD	16/1450	35/2959	0.05304	0.8179	19/2125	26/2228	0.7834	0.3761
		A	G	DOM	16/717	35/1462	0.05304	0.8179	19/1053	26/1101	0.7834	0.3761
		A	G	REC	0/733	0/1497	NA	NA	0/1072	0/1127	NA	NA
	rs9939609	A	T	GENO	144/363/226	293/756/447	0.2491	0.8829	245/497/330	199/544/384	9.602	0.008221
		A	T	ADD	651/815	1342/1650	0.08056	0.7765	987/1157	942/1312	7.735	0.005417
		A	T	DOM	507/226	1049/447	0.2118	0.6454	742/330	743/384	2.711	0.09967
		A	T	REC	144/589	293/1203	0.001114	0.9734	245/827	199/928	9.208	0.002409
	rs9941349	T	C	GENO	152/365/216	323/750/423	0.4238	0.8091	263/489/320	215/541/371	9.84	0.007299
		T	C	ADD	669/797	1396/1596	0.4169	0.5185	1015/1129	971/1283	7.646	0.005691
		T	C	DOM	517/216	1073/423	0.3421	0.5586	752/320	756/371	2.401	0.1213
		T	C	REC	152/581	323/1173	0.2141	0.6436	263/809	215/912	9.615	0.00193
	rs7190492	A	G	GENO	91/316/321	152/686/651	3.127	0.2094	120/452/493	149/501/474	4.432	0.109
		A	G	ADD	498/958	990/1988	0.4093	0.5223	692/1438	799/1449	4.408	0.03577
		A	G	DOM	407/321	838/651	0.0276	0.8681	572/493	650/474	3.765	0.05235
		A	G	REC	91/637	152/1337	2.631	0.1048	120/945	149/975	2.006	0.1566
	rs9930506	G	A	GENO	171/358/204	352/750/395	0.5467	0.7608	278/497/297	226/545/356	11.54	0.003122
		G	A	ADD	700/766	1454/1540	0.2603	0.6099	1053/1091	997/1257	10.04	0.001532
		G	A	DOM	529/204	1102/395	0.5228	0.4697	775/297	771/356	3.968	0.04637
		G	A	REC	171/562	352/1145	0.009371	0.9229	278/794	226/901	10.75	0.001042
	rs9922708	T	C	GENO	169/354/201	352/742/393	0.4437	0.801	279/493/296	227/533/353	10.99	0.004116
		T	C	ADD	692/756	1446/1528	0.2675	0.605	1051/1085	987/1239	9.821	0.001725
		T	C	DOM	523/201	1094/393	0.4406	0.5068	772/296	760/353	4.173	0.04106
		T	C	REC	169/555	352/1135	0.02931	0.8641	279/789	227/886	10.04	0.001534
	rs9922619	T	G	GENO	171/357/204	351/750/395	0.5784	0.7489	277/497/296	226/543/355	11.23	0.003642
		T	G	ADD	699/765	1452/1540	0.2404	0.6239	1051/1089	995/1253	9.894	0.001658
		T	G	DOM	528/204	1101/395	0.5367	0.4638	774/296	769/355	4.037	0.04452
		T	G	REC	171/561	351/1145	0.002845	0.9575	277/793	226/898	10.37	0.001282
	rs8044769	T	C	GENO	140/353/240	278/739/480	0.29	0.865	218/508/346	266/533/328	4.469	0.1071
		T	C	ADD	633/833	1295/1699	0.002218	0.9624	944/1200	1065/1189	4.388	0.0362
		T	C	DOM	493/240	1017/480	0.1035	0.7477	726/346	799/328	2.601	0.1068
		T	C	REC	140/593	278/1219	0.09045	0.7636	218/854	266/861	3.415	0.06459
	rs12149832	A	G	GENO	152/346/235	290/751/455	1.782	0.4103	239/497/336	189/537/399	11.52	0.003156
		A	G	ADD	650/816	1331/1661	0.008577	0.9262	975/1169	915/1335	9.96	0.001599
		A	G	DOM	498/235	1041/455	0.6233	0.4298	736/336	726/399	4.192	0.04061
		A	G	REC	152/581	290/1206	0.5654	0.4521	239/833	189/936	10.57	0.001152
Block 9	rs10852523	C	T	GENO	93/343/297	197/706/593	0.1993	0.9051	133/507/431	147/526/454	0.2206	0.8956
		C	T	ADD	529/937	1100/1892	0.1992	0.6554	773/1369	820/1434	0.04123	0.8391
		C	T	DOM	436/297	903/593	0.1586	0.6904	640/431	673/454	0.0003871	0.9843
		C	T	REC	93/640	197/1299	0.1005	0.7512	133/938	147/980	0.1931	0.6604
	rs3826169	C	T	GENO	46/262/425	91/566/840	0.8993	0.6379	51/398/623	62/373/692	4.129	0.1269
		C	T	ADD	354/1112	748/2246	0.3689	0.5436	500/1644	497/1757	1.013	0.3142
		C	T	DOM	308/425	657/840	0.7	0.4028	449/623	435/692	2.468	0.1162
		C	T	REC	46/687	91/1406	0.03304	0.8558	51/1021	62/1065	0.6237	0.4297
	rs8061518	G	A	GENO	122/325/270	224/666/573	1.168	0.5576	170/518/371	189/534/377	0.5186	0.7716
		G	A	ADD	569/865	1114/1812	1.007	0.3156	858/1260	912/1288	0.401	0.5266
		G	A	DOM	447/270	890/573	0.4621	0.4966	688/371	723/377	0.1378	0.7105
		G	A	REC	122/595	224/1239	1.047	0.3062	170/889	189/911	0.496	0.4812
	rs10521307	C	T	GENO	91/317/325	159/655/682	1.602	0.4488	123/488/461	145/534/448	2.688	0.2607
		C	T	ADD	499/967	973/2019	1.011	0.3147	734/1410	824/1430	2.632	0.1047
		C	T	DOM	408/325	814/682	0.3103	0.5775	611/461	679/448	2.396	0.1216
		C	T	REC	91/642	159/1337	1.577	0.2093	123/949	145/982	0.9949	0.3185
	rs7203572	C	A	GENO	21/212/491	57/453/969	1.928	0.3813	38/333/683	36/336/744	0.9044	0.6362
		C	A	ADD	254/1194	567/2391	1.689	0.1937	409/1699	408/1824	0.9021	0.3422
		C	A	DOM	233/491	510/969	1.151	0.2834	371/683	372/744	0.8382	0.3599
		C	A	REC	21/703	57/1422	1.294	0.2554	38/1016	36/1080	0.237	0.6264
	rs17819033	T	G	GENO	21/214/498	57/446/991	1.53	0.4654	37/335/700	35/340/750	0.5385	0.764
		T	G	ADD	256/1210	560/2428	1.065	0.3021	409/1735	410/1840	0.5353	0.4644
		T	G	DOM	235/498	503/991	0.5738	0.4487	372/700	375/750	0.4579	0.4986
		T	G	REC	21/712	57/1437	1.314	0.2517	37/1035	35/1090	0.2006	0.6542
Block 10	rs7205009	T	C	GENO	121/345/262	242/738/515	0.7807	0.6768	166/536/366	174/552/397	0.3026	0.8596
		T	C	ADD	587/869	1222/1768	0.1255	0.7231	868/1268	900/1346	0.1502	0.6983
		T	C	DOM	466/262	980/515	0.5113	0.4746	702/366	726/397	0.2824	0.5951
		T	C	REC	121/607	242/1253	0.06737	0.7952	166/902	174/949	0.0009968	0.9748
	rs2160481	C	T	GENO	38/223/472	60/481/956	2.025	0.3632	32/358/682	45/347/735	2.975	0.2259
		C	T	ADD	299/1167	601/2393	0.06216	0.8031	422/1722	437/1817	0.06211	0.8032
		C	T	DOM	261/472	541/956	0.06044	0.8058	390/682	392/735	0.6122	0.4339
		C	T	REC	38/695	60/1437	1.62	0.2031	32/1040	45/1082	1.652	0.1988
Block 11	rs4784329	C	A	GENO	154/348/231	321/707/469	0.05516	0.9728	197/544/331	256/516/355	7.893	0.01932
		C	A	ADD	656/810	1349/1645	0.03641	0.8487	938/1206	1028/1226	1.497	0.2212
		C	A	DOM	502/231	1028/469	0.00782	0.9295	741/331	772/355	0.09925	0.7527
		C	A	REC	154/579	321/1176	0.05512	0.8144	197/875	256/871	6.322	0.01193
	rs7191718	C	T	GENO	164/360/209	345/718/434	0.2713	0.8732	217/558/297	280/517/330	9.917	0.007023
		C	T	ADD	688/778	1408/1586	0.003608	0.9521	992/1152	1077/1177	0.9911	0.3195
		C	T	DOM	524/209	1063/434	0.05487	0.8148	775/297	797/330	0.6695	0.4132
		C	T	REC	164/569	345/1152	0.1263	0.7223	217/855	280/847	6.652	0.009904
	rs9934504	A	G	GENO	6/170/557	26/348/1123	2.954	0.2284	21/283/768	20/266/841	2.489	0.2881
		A	G	ADD	182/1284	400/2594	0.7938	0.3729	325/1819	306/1948	2.276	0.1314
		A	G	DOM	176/557	374/1123	0.2504	0.6168	304/768	286/841	2.487	0.1148
		A	G	REC	6/727	26/1471	2.933	0.08676	21/1051	20/1107	0.102	0.7494
	rs9929152	G	A	GENO	27/229/477	56/478/962	0.1282	0.9379	41/334/697	38/384/705	2.267	0.3219
		G	A	ADD	283/1183	590/2402	0.1084	0.742	416/1728	460/1794	0.7128	0.3985
		G	A	DOM	256/477	534/962	0.1276	0.721	375/697	422/705	1.443	0.2297
		G	A	REC	27/706	56/1440	0.004911	0.9441	41/1031	38/1089	0.3253	0.5684
	rs12232391	G	T	GENO	98/360/274	240/667/590	5.046	0.08022	165/510/397	163/546/418	0.4052	0.8166
		G	T	ADD	556/908	1147/1847	0.04477	0.8324	840/1304	872/1382	0.1132	0.7366
		G	T	DOM	458/274	907/590	0.8123	0.3674	675/397	709/418	0.0007396	0.9783
		G	T	REC	98/634	240/1257	2.672	0.1021	165/907	163/964	0.3733	0.5412
	rs9924072	G	A	GENO	91/359/283	227/693/577	3.36	0.1864	155/505/412	146/555/426	1.487	0.4755
		G	A	ADD	541/925	1147/1847	0.8303	0.3622	815/1329	847/1407	0.09091	0.763
		G	A	DOM	450/283	920/577	0.0008695	0.9765	660/412	701/426	0.09344	0.7598
		G	A	REC	91/642	227/1270	3.041	0.08118	155/917	146/981	1.052	0.305
	rs12933996	G	A	GENO	104/327/301	206/672/619	0.08202	0.9598	166/488/416	153/512/462	2.038	0.3609
		G	A	ADD	535/929	1084/1910	0.0471	0.8282	820/1320	818/1436	1.878	0.1705
		G	A	DOM	431/301	878/619	0.01065	0.9178	654/416	665/462	1.024	0.3117
		G	A	REC	104/628	206/1291	0.08196	0.7747	166/904	153/974	1.661	0.1974
Block 12	rs17224310	T	C	GENO	30/231/472	58/481/958	0.1302	0.937	44/331/697	45/360/722	0.2933	0.8636
		T	C	ADD	291/1175	597/2397	0.004999	0.9436	419/1725	450/1804	0.1221	0.7268
		T	C	DOM	261/472	539/958	0.03392	0.8539	375/697	405/722	0.2188	0.6399
		T	C	REC	30/703	58/1439	0.06189	0.8035	44/1028	45/1082	0.01761	0.8944
	rs17823199	C	T	GENO	195/344/194	364/722/410	1.355	0.5079	262/513/297	272/562/293	1.073	0.5848
		C	T	ADD	734/732	1450/1542	0.9731	0.3239	1037/1107	1106/1148	0.2114	0.6457
		C	T	DOM	539/194	1086/410	0.22	0.6391	775/297	834/293	0.8155	0.3665
		C	T	REC	195/538	364/1132	1.351	0.2451	262/810	272/855	0.02787	0.8674
	rs7194907	T	C	GENO	143/358/232	300/737/458	0.2617	0.8774	232/519/320	251/541/335	0.1209	0.9414
		T	C	ADD	644/822	1337/1653	0.2453	0.6204	983/1159	1043/1211	0.06252	0.8026
		T	C	DOM	501/232	1037/458	0.2372	0.6263	751/320	792/335	0.0062	0.9372
		T	C	REC	143/590	300/1195	0.09614	0.7565	232/839	251/876	0.119	0.7301
Block 13	rs6499662	G	A	GENO	115/328/290	211/734/552	3.694	0.1577	200/496/376	179/523/425	3.503	0.1735
		G	A	ADD	558/908	1156/1838	0.1256	0.723	896/1248	881/1373	3.217	0.07286
		G	A	DOM	443/290	945/552	1.515	0.2184	696/376	702/425	1.649	0.1991
		G	A	REC	115/618	211/1286	1.002	0.3169	200/872	179/948	2.963	0.08517
	rs12596210	C	T	GENO	8/152/573	15/312/1170	0.04075	0.9798	9/212/851	15/253/859	3.779	0.1511
		C	T	ADD	168/1298	342/2652	0.001361	0.9706	230/1914	283/1971	3.658	0.05578
		C	T	DOM	160/573	327/1170	7.001e-05	0.9933	221/851	268/859	3.181	0.07449
		C	T	REC	8/725	15/1482	0.03853	0.8444	9/1063	15/1112	1.229	0.2676
	rs8046658	C	T	GENO	114/356/263	251/714/532	0.5375	0.7643	188/483/401	203/549/375	4.295	0.1168
		C	T	ADD	584/882	1216/1778	0.2468	0.6193	859/1285	955/1299	2.333	0.1267
		C	T	DOM	470/263	965/532	0.02512	0.8741	671/401	752/375	4.109	0.04266
		C	T	REC	114/619	251/1246	0.5301	0.4666	188/884	203/924	0.08483	0.7709
	rs7200972	G	A	GENO	118/307/308	223/682/591	2.75	0.2528	148/465/459	148/510/466	0.8991	0.6379
		G	A	ADD	543/923	1128/1864	0.1742	0.6764	761/1383	806/1442	0.05991	0.8066
		G	A	DOM	425/308	905/591	1.292	0.2557	613/459	658/466	0.4151	0.5194
		G	A	REC	118/615	223/1273	0.5393	0.4627	148/924	148/976	0.1919	0.6613
Block 14	rs9925908	T	C	GENO	23/216/494	47/471/978	0.9527	0.621	45/335/691	47/349/731	0.02847	0.9859
		T	C	ADD	262/1204	565/2427	0.6804	0.4095	425/1717	443/1811	0.02389	0.8772
		T	C	DOM	239/494	518/978	0.895	0.3441	380/691	396/731	0.02834	0.8663
		T	C	REC	23/710	47/1449	2.487e-05	0.996	45/1026	47/1080	0.001343	0.9708
	rs12931859	T	C	GENO	10/144/579	14/321/1162	1.722	0.4227	10/210/851	15/251/861	3.28	0.194
		T	C	ADD	164/1302	349/2645	0.2186	0.6401	230/1912	281/1973	3.264	0.0708
		T	C	DOM	154/579	335/1162	0.5383	0.4631	220/851	266/861	2.988	0.08391
		T	C	REC	10/723	14/1483	0.8508	0.3563	10/1061	15/1112	0.7707	0.38
Block 15	rs7194243	T	C	GENO	41/271/421	87/573/837	0.4647	0.7927	60/370/642	76/433/618	5.91	0.05207
		T	C	ADD	353/1113	747/2247	0.4092	0.5224	490/1654	585/1669	5.651	0.01744
		T	C	DOM	312/421	660/837	0.4644	0.4956	430/642	509/618	5.732	0.01666
		T	C	REC	41/692	87/1410	0.04329	0.8352	60/1012	76/1051	1.245	0.2646
	rs4784351	G	A	GENO	75/321/337	166/674/657	0.9825	0.6119	122/468/482	140/499/488	0.8925	0.64
		G	A	ADD	471/995	1006/1988	0.9701	0.3247	712/1432	779/1475	0.8796	0.3483
		G	A	DOM	396/337	840/657	0.8681	0.3515	590/482	639/488	0.6155	0.4327
		G	A	REC	75/658	166/1331	0.3749	0.5404	122/950	140/987	0.5681	0.451
	rs2540781	A	C	GENO	7/153/571	18/307/1170	0.3039	0.859	14/195/861	13/239/874	3.169	0.205
		A	C	ADD	167/1295	343/2647	0.002355	0.9613	223/1917	265/1987	2.016	0.1556
		A	C	DOM	160/571	325/1170	0.00637	0.9364	209/861	252/874	2.682	0.1015
		A	C	REC	7/724	18/1477	0.2685	0.6044	14/1056	13/1113	0.107	0.7436
	rs856973	T	G	GENO	1/75/653	2/154/1340	0.0004592	0.9998	2/98/969	1/104/1019	0.39	0.8229
		T	G	ADD	77/1381	158/2834	4.242e-07	0.9995	102/2036	106/2142	0.007624	0.9304
		T	G	DOM	76/653	156/1340	3.459e-06	0.9985	100/969	105/1019	0.0001076	0.9917
		T	G	REC	1/728	2/1494	0.0004419	0.9832	2/1067	1/1123	0.3862	0.5343
	rs2003583	A	G	GENO	50/274/409	105/575/817	0.297	0.862	79/399/594	83/444/600	1.156	0.561
		A	G	ADD	374/1092	785/2209	0.2535	0.6146	557/1587	610/1644	0.6509	0.4198
		A	G	DOM	324/409	680/817	0.297	0.5858	478/594	527/600	1.044	0.3068
		A	G	REC	50/683	105/1392	0.02827	0.8665	79/993	83/1044	1.792e-05	0.9966
Block 16	rs16953002	A	G	GENO	17/203/513	51/397/1049	2.162	0.3393	32/328/712	42/329/755	1.287	0.5253
		A	G	ADD	237/1229	499/2495	0.1746	0.6761	392/1752	413/1839	0.002274	0.962
		A	G	DOM	220/513	448/1049	0.00178	0.9663	360/712	371/755	0.09932	0.7526
		A	G	REC	17/716	51/1446	1.969	0.1606	32/1040	42/1084	0.9367	0.3331
	rs708258	G	A	GENO	161/366/206	312/746/439	0.5473	0.7606	220/537/315	261/533/333	2.636	0.2677
		G	A	ADD	688/778	1370/1624	0.546	0.46	977/1167	1055/1199	0.662	0.4158
		G	A	DOM	527/206	1058/439	0.3572	0.5501	757/315	794/333	0.007035	0.9332
		G	A	REC	161/572	312/1185	0.3712	0.5423	220/852	261/866	2.235	0.1349
	rs1008400	T	C	GENO	163/369/201	367/743/387	1.584	0.4529	264/540/268	285/521/321	4.54	0.1033
		T	C	ADD	695/771	1477/1517	1.455	0.2277	1068/1076	1091/1163	0.8455	0.3578
		T	C	DOM	532/201	1110/387	0.6246	0.4293	804/268	806/321	3.398	0.06527
		T	C	REC	163/570	367/1130	1.41	0.2351	264/808	285/842	0.1283	0.7202
	rs11646512	A	G	GENO	165/362/200	376/732/379	2.136	0.3437	263/539/266	286/526/309	3.056	0.2169
		A	G	ADD	692/762	1484/1490	2.055	0.1517	1065/1071	1098/1144	0.3341	0.5632
		A	G	DOM	527/200	1108/379	1.034	0.3091	802/266	812/309	1.996	0.1578
		A	G	REC	165/562	376/1111	1.774	0.1829	263/805	286/835	0.2293	0.6321
	rs11863548	A	G	GENO	61/323/347	117/596/778	4.406	0.1105	78/418/572	91/432/602	0.516	0.7726
		A	G	ADD	445/1017	830/2152	3.287	0.06983	574/1562	614/1636	0.09436	0.7587
		A	G	DOM	384/347	713/778	4.354	0.03692	496/572	523/602	0.0004853	0.9824
		A	G	REC	61/670	117/1374	0.1648	0.6847	78/990	91/1034	0.4753	0.4906
	rs2665271	G	A	GENO	196/366/170	370/714/412	4.837	0.08907	227/541/303	251/545/330	0.9952	0.608
		G	A	ADD	758/706	1454/1538	3.858	0.04951	995/1147	1047/1205	0.0007049	0.9788
		G	A	DOM	562/170	1084/412	4.744	0.02939	768/303	796/330	0.2762	0.5992
		G	A	REC	196/536	370/1126	1.083	0.298	227/844	251/875	0.3874	0.5337
	rs2689264	T	C	GENO	38/219/475	57/457/981	2.297	0.317	35/335/702	41/320/766	2.233	0.3274
		T	C	ADD	295/1169	571/2419	0.6752	0.4112	405/1739	402/1852	0.8114	0.3677
		T	C	DOM	257/475	514/981	0.1151	0.7345	370/702	361/766	1.526	0.2167
		T	C	REC	38/694	57/1438	2.287	0.1305	35/1037	41/1086	0.2291	0.6322
Block 17	rs8053279	G	A	GENO	145/356/232	310/690/496	1.18	0.5542	199/559/313	221/546/360	3.163	0.2057
		G	A	ADD	646/820	1310/1682	0.03036	0.8617	957/1185	988/1266	0.3238	0.5693
		G	A	DOM	501/232	1000/496	0.5062	0.4768	758/313	767/360	1.91	0.167
		G	A	REC	145/588	310/1186	0.2677	0.6049	199/872	221/906	0.376	0.5397
	rs8063722	C	T	GENO	110/341/282	224/694/579	0.00877	0.9956	145/516/411	172/527/428	1.385	0.5002
		C	T	ADD	561/905	1142/1852	0.00635	0.9365	806/1338	871/1383	0.5154	0.4728
		C	T	DOM	451/282	918/579	0.008752	0.9255	661/411	699/428	0.03062	0.8611
		C	T	REC	110/623	224/1273	0.0007332	0.9784	145/927	172/955	1.341	0.2468
	rs879679	C	T	GENO	20/207/500	38/437/1013	0.242	0.886	33/317/719	42/327/753	0.739	0.6911
		C	T	ADD	247/1207	513/2463	0.04406	0.8337	383/1755	411/1833	0.1179	0.7313
		C	T	DOM	227/500	475/1013	0.1099	0.7403	350/719	369/753	0.005352	0.9417
		C	T	REC	20/707	38/1450	0.07453	0.7848	33/1036	42/1080	0.7133	0.3984
Block 18	rs1610237	A	G	GENO	109/357/266	238/730/524	0.562	0.755	165/522/381	192/531/402	1.201	0.5484
		A	G	ADD	575/889	1206/1778	0.541	0.462	852/1284	915/1335	0.2759	0.5994
		A	G	DOM	466/266	968/524	0.3182	0.5727	687/381	723/402	0.0008357	0.9769
		A	G	REC	109/623	238/1254	0.4198	0.517	165/903	192/933	1.051	0.3052
	rs8054310	C	T	GENO	108/356/269	214/702/581	0.9322	0.6274	161/495/416	143/536/448	2.507	0.2855
		C	T	ADD	572/894	1130/1864	0.6821	0.4089	817/1327	822/1432	1.264	0.2608
		C	T	DOM	464/269	916/581	0.9309	0.3346	656/416	679/448	0.2059	0.65
		C	T	REC	108/625	214/1283	0.07666	0.7819	161/911	143/984	2.504	0.1136
Block 19	rs2542674	G	A	GENO	138/373/222	332/750/414	3.875	0.144	225/551/296	266/567/294	2.285	0.319
		G	A	ADD	649/817	1414/1578	3.584	0.05835	1001/1143	1099/1155	1.922	0.1656
		G	A	DOM	511/222	1082/414	1.647	0.1994	776/296	833/294	0.6508	0.4198
		G	A	REC	138/595	332/1164	3.349	0.06723	225/847	266/861	2.164	0.1413
	rs2689258	T	G	GENO	48/314/371	141/615/741	5.27	0.07171	84/452/536	101/469/556	0.9161	0.6325
		T	G	ADD	410/1056	897/2097	1.896	0.1685	620/1524	671/1581	0.4121	0.5209
		T	G	DOM	362/371	756/741	0.2447	0.6209	536/536	570/556	0.0849	0.7708
		T	G	REC	48/685	141/1356	5.227	0.02224	84/988	101/1025	0.9161	0.3385
	rs1033046	G	A	GENO	140/371/222	272/703/522	4.692	0.09575	178/548/346	173/577/377	0.7728	0.6795
		G	A	ADD	651/815	1247/1747	3.014	0.08255	904/1240	923/1331	0.7053	0.401
		G	A	DOM	511/222	975/522	4.649	0.03107	726/346	750/377	0.344	0.5575
		G	A	REC	140/593	272/1225	0.2825	0.5951	178/894	173/954	0.6441	0.4222
Block 20	rs2010410	C	T	GENO	42/227/464	73/491/933	1.282	0.5268	46/370/656	60/393/674	1.411	0.4938
		C	T	ADD	311/1155	637/2357	0.002156	0.963	462/1682	513/1741	0.9391	0.3325
		C	T	DOM	269/464	564/933	0.2007	0.6542	416/656	453/674	0.4436	0.5054
		C	T	REC	42/691	73/1424	0.7328	0.392	46/1026	60/1067	1.277	0.2584
	rs9921416	C	T	GENO	178/366/175	351/730/395	1.486	0.4757	242/537/279	212/581/325	5.567	0.06182
		C	T	ADD	722/716	1432/1520	1.116	0.2908	1021/1095	1005/1231	4.933	0.02634
		C	T	DOM	544/175	1081/395	1.475	0.2245	779/279	793/325	1.975	0.1599
		C	T	REC	178/541	351/1125	0.2518	0.6158	242/816	212/906	5.036	0.02483
	rs17835974	T	C	GENO	84/324/325	153/648/696	1.305	0.5208	97/495/480	91/490/546	3.089	0.2134
		T	C	ADD	492/974	954/2040	1.287	0.2567	689/1455	672/1582	2.914	0.08783
		T	C	DOM	408/325	801/696	0.9203	0.3374	592/480	581/546	2.975	0.08456
		T	C	REC	84/649	153/1344	0.7957	0.3724	97/975	91/1036	0.6666	0.4142
Block 21	rs4783830	A	G	GENO	72/310/350	178/662/656	3.981	0.1366	114/496/461	131/519/477	0.5473	0.7606
		A	G	ADD	454/1010	1018/1974	3.979	0.04607	724/1418	781/1473	0.3611	0.5479
		A	G	DOM	382/350	840/656	3.118	0.07741	610/461	650/477	0.1161	0.7333
		A	G	REC	72/660	178/1318	2.098	0.1474	114/957	131/996	0.532	0.4658
	rs8060235	A	G	GENO	128/344/261	290/715/492	2.124	0.3458	177/561/334	226/545/356	5.519	0.06334
		A	G	ADD	600/866	1295/1699	2.118	0.1456	915/1229	997/1257	1.107	0.2927
		A	G	DOM	472/261	1005/492	1.653	0.1985	738/334	771/356	0.04752	0.8274
		A	G	REC	128/605	290/1207	1.178	0.2777	177/895	226/901	4.605	0.03188
Block 22	rs16953241	A	G	GENO	8/114/611	5/225/1266	5.015	0.08147	9/137/926	4/163/960	3.416	0.1812
		A	G	ADD	130/1336	235/2757	1.36	0.2435	155/1989	171/2083	0.2029	0.6524
		A	G	DOM	122/611	230/1266	0.5963	0.44	146/926	167/960	0.6467	0.4213
		A	G	REC	8/725	5/1491	4.864	0.02742	9/1063	4/1123	2.196	0.1384
	rs16953243	C	A	GENO	25/213/495	44/447/1006	0.4681	0.7913	32/319/721	25/340/762	1.288	0.5253
		C	A	ADD	263/1203	535/2459	0.003392	0.9536	383/1761	390/1864	0.2474	0.6189
		C	A	DOM	238/495	491/1006	0.0243	0.8761	351/721	365/762	0.03165	0.8588
		C	A	REC	25/708	44/1453	0.3647	0.5459	32/1040	25/1102	1.279	0.258
	rs17253832	C	T	GENO	7/118/599	15/267/1196	1.075	0.5842	8/208/835	8/199/906	1.319	0.5171
		C	T	ADD	132/1316	297/2659	0.9534	0.3289	224/1878	215/2011	1.22	0.2694
		C	T	DOM	125/599	282/1196	1.062	0.3027	216/835	207/906	1.312	0.2521
		C	T	REC	7/717	15/1463	0.01134	0.9152	8/1043	8/1105	0.01324	0.9084
	rs7200222	T	G	GENO	8/114/611	7/224/1266	3.045	0.2181	9/134/929	2/164/961	6.645	0.03606
		T	G	ADD	130/1336	238/2756	1.098	0.2948	152/1992	168/2086	0.2166	0.6417
		T	G	DOM	122/611	231/1266	0.5435	0.461	143/929	166/961	0.8787	0.3486
		T	G	REC	8/725	7/1490	2.866	0.09048	9/1063	2/1125	4.839	0.02783
	rs8049962	C	T	GENO	26/224/483	48/467/981	0.246	0.8843	41/325/706	29/364/733	3.447	0.1785
		C	T	ADD	276/1190	563/2429	6.398e-05	0.9936	407/1737	422/1830	0.04391	0.834
		C	T	DOM	250/483	515/981	0.02217	0.8816	366/706	393/733	0.1405	0.7078
		C	T	REC	26/707	48/1448	0.1756	0.6752	41/1031	29/1097	2.779	0.0955
	rs10521300	A	G	GENO	8/114/611	7/223/1267	3.082	0.2141	9/134/929	2/163/962	6.491	0.03896
		A	G	ADD	130/1336	237/2757	1.181	0.2771	152/1992	167/2087	0.1674	0.6825
		A	G	DOM	122/611	230/1267	0.6063	0.4362	143/929	165/962	0.7722	0.3795
		A	G	REC	8/725	7/1490	2.866	0.09048	9/1063	2/1125	4.839	0.02783
	rs16953283	T	C	GENO	8/114/611	6/223/1268	3.984	0.1364	9/133/930	2/161/964	6.36	0.04159
		T	C	ADD	130/1336	235/2759	1.367	0.2424	151/1993	165/2089	0.1271	0.7215
		T	C	DOM	122/611	229/1268	0.6728	0.4121	142/930	163/964	0.6811	0.4092
		T	C	REC	8/725	6/1491	3.762	0.05244	9/1063	2/1125	4.839	0.02783
Block 23	rs1126960	A	C	GENO	28/267/437	73/507/917	2.358	0.3076	41/374/657	54/384/689	1.297	0.5229
		A	C	ADD	323/1141	653/2341	0.03725	0.847	456/1688	492/1762	0.2072	0.649
		A	C	DOM	295/437	580/917	0.4994	0.4798	415/657	438/689	0.005315	0.9419
		A	C	REC	28/704	73/1424	1.256	0.2624	41/1031	54/1073	1.243	0.265
	rs1868689	A	G	GENO	66/307/360	139/616/741	0.1209	0.9413	91/446/535	98/478/551	0.2277	0.8924
		A	G	ADD	439/1027	894/2098	0.002005	0.9643	628/1516	674/1580	0.1987	0.6558
		A	G	DOM	373/360	755/741	0.03453	0.8526	537/535	576/551	0.2268	0.6339
		A	G	REC	66/667	139/1357	0.04864	0.8254	91/981	98/1029	0.02992	0.8627
	rs17176417	C	A	GENO	26/188/519	40/410/1047	1.881	0.3904	32/247/793	21/306/800	7.237	0.02682
		C	A	ADD	240/1226	490/2504	1.77e-05	0.9966	311/1833	348/1906	0.7422	0.3889
		C	A	DOM	214/519	450/1047	0.1761	0.6748	279/793	327/800	2.459	0.1169
		C	A	REC	26/707	40/1457	1.312	0.2521	32/1040	21/1106	2.939	0.08646
	rs1079368	C	T	GENO	44/289/400	94/580/820	0.1214	0.9411	73/408/591	75/431/619	0.02693	0.9866
		C	T	ADD	377/1089	768/2220	9.483e-05	0.9922	554/1590	581/1669	0.0001715	0.9896
		C	T	DOM	333/400	674/820	0.01982	0.8881	481/591	506/619	0.002606	0.9593
		C	T	REC	44/689	94/1400	0.07071	0.7903	73/999	75/1050	0.01788	0.8936
Block 24	rs1004299	C	T	GENO	176/372/185	359/728/409	1.249	0.5355	292/518/262	282/578/267	2.132	0.3444
		C	T	ADD	724/742	1446/1546	0.4348	0.5096	1102/1042	1142/1112	0.2361	0.627
		C	T	DOM	548/185	1087/409	1.111	0.2919	810/262	860/267	0.1687	0.6812
		C	T	REC	176/557	359/1137	4.979e-05	0.9944	292/780	282/845	1.399	0.2368
	rs1004930	G	A	GENO	39/249/444	84/517/896	0.1628	0.9218	59/366/647	68/387/671	0.334	0.8462
		G	A	ADD	327/1137	685/2309	0.1619	0.6874	484/1660	523/1729	0.2545	0.614
		G	A	DOM	288/444	601/896	0.1321	0.7163	425/647	455/671	0.1332	0.7152
		G	A	REC	39/693	84/1413	0.07571	0.7832	59/1013	68/1058	0.2891	0.5908
	rs12930159	T	G	GENO	11/162/560	22/311/1164	0.5284	0.7678	15/236/821	18/246/863	0.1522	0.9267
		T	G	ADD	184/1282	355/2639	0.4455	0.5045	266/1878	282/1972	0.01103	0.9164
		T	G	DOM	173/560	333/1164	0.5167	0.4723	251/821	264/863	3.602e-05	0.9952
		T	G	REC	11/722	22/1475	0.003259	0.9545	15/1057	18/1109	0.1456	0.7028
Block 25	rs729633	T	C	GENO	21/184/526	52/386/1059	0.7154	0.6993	33/295/744	25/298/804	2.07	0.3552
		T	C	ADD	226/1236	490/2504	0.5708	0.4499	361/1783	348/1906	1.585	0.2081
		T	C	DOM	205/526	438/1059	0.353	0.5524	328/744	323/804	0.989	0.32
		T	C	REC	21/710	52/1445	0.5595	0.4545	33/1039	25/1102	1.583	0.2084
	rs8056104	T	G	GENO	111/371/251	240/693/564	3.759	0.1527	151/505/416	154/533/440	0.08213	0.9598
		T	G	ADD	593/873	1173/1821	0.6639	0.4152	807/1337	841/1413	0.05097	0.8214
		T	G	DOM	482/251	933/564	2.5	0.1138	656/416	687/440	0.01284	0.9098
		T	G	REC	111/622	240/1257	0.2931	0.5882	151/921	154/973	0.0816	0.7751
Block 26	rs2388632	G	A	GENO	16/195/522	29/378/1090	0.6712	0.7149	31/291/750	18/275/834	6.985	0.03043
		G	A	ADD	227/1239	436/2558	0.671	0.4127	353/1791	311/1943	6.121	0.01336
		G	A	DOM	211/522	407/1090	0.6273	0.4283	322/750	293/834	4.449	0.03492
		G	A	REC	16/717	29/1468	0.1501	0.6984	31/1041	18/1109	4.227	0.03979
	rs7193399	C	T	GENO	21/200/512	33/404/1060	0.9668	0.6167	21/263/788	33/304/790	4.261	0.1188
		C	T	ADD	242/1224	470/2524	0.4852	0.4861	305/1839	370/1884	4.023	0.04487
		C	T	DOM	221/512	437/1060	0.2173	0.6411	284/788	337/790	3.152	0.07582
		C	T	REC	21/712	33/1464	0.9086	0.3405	21/1051	33/1094	2.154	0.1422
	rs11076030	T	C	GENO	77/313/343	130/628/739	2.494	0.2874	98/452/522	95/483/549	0.3797	0.8271
		T	C	ADD	467/999	888/2106	2.238	0.1346	648/1496	673/1581	0.07081	0.7902
		T	C	DOM	390/343	758/739	1.303	0.2537	550/522	578/549	8.25e-05	0.9928
		T	C	REC	77/656	130/1367	1.937	0.164	98/974	95/1032	0.3482	0.5551
	rs12932839	C	T	GENO	35/254/444	71/491/935	0.7897	0.6738	57/381/634	42/379/706	4.774	0.0919
		C	T	ADD	324/1142	633/2361	0.532	0.4658	495/1649	463/1791	4.242	0.03943
		C	T	DOM	289/444	562/935	0.7411	0.3893	438/634	421/706	2.831	0.09245
		C	T	REC	35/698	71/1426	0.001118	0.9733	57/1015	42/1085	3.232	0.07219
	rs7191827	G	A	GENO	17/213/502	27/393/1077	2.92	0.2322	30/295/747	26/277/824	3.253	0.1967
		G	A	ADD	247/1217	447/2547	2.92	0.08748	355/1789	329/1925	3.188	0.07418
		G	A	DOM	230/502	420/1077	2.694	0.1007	325/747	303/824	3.171	0.07495
		G	A	REC	17/715	27/1470	0.6838	0.4083	30/1042	26/1101	0.5348	0.4646
Block 27	rs8050506	A	G	GENO	13/180/540	28/371/1098	0.04231	0.9791	29/240/803	22/260/845	1.456	0.4828
		A	G	ADD	206/1260	427/2567	0.03616	0.8492	298/1846	304/1950	0.1522	0.6964
		A	G	DOM	193/540	399/1098	0.02635	0.871	269/803	282/845	0.001479	0.9693
		A	G	REC	13/720	28/1469	0.02559	0.8729	29/1043	22/1105	1.376	0.2409
	rs11639567	G	A	GENO	134/382/216	329/737/429	4.165	0.1246	242/518/311	266/521/339	0.9724	0.615
		G	A	ADD	650/814	1395/1595	2.039	0.1533	1002/1140	1053/1199	0.0001726	0.9895
		G	A	DOM	516/216	1066/429	0.1577	0.6913	760/311	787/339	0.3007	0.5834
		G	A	REC	134/598	329/1166	4.087	0.04323	242/829	266/860	0.3262	0.5679
	rs17257349	A	G	GENO	69/314/350	161/664/672	1.995	0.3689	115/484/473	121/517/489	0.131	0.9366
		A	G	ADD	452/1014	986/2008	1.995	0.1579	714/1430	759/1495	0.0695	0.7921
		A	G	DOM	383/350	825/672	1.62	0.203	599/473	638/489	0.1201	0.7289
		A	G	REC	69/664	161/1336	0.9573	0.3279	115/957	121/1006	4.498e-05	0.9946
	rs7203944	G	A	GENO	22/205/505	39/426/1032	0.3234	0.8507	38/280/754	31/312/784	1.65	0.4381
		G	A	ADD	249/1215	504/2490	0.02151	0.8834	356/1788	374/1880	0.0001067	0.9918
		G	A	DOM	227/505	465/1032	0.0006019	0.9804	318/754	343/784	0.1552	0.6936
		G	A	REC	22/710	39/1458	0.2959	0.5865	38/1034	31/1096	1.14	0.2857
	rs1420303	C	A	GENO	11/176/546	24/370/1103	0.1763	0.9156	24/229/819	16/255/856	2.44	0.2952
		C	A	ADD	198/1268	418/2576	0.1762	0.6746	277/1867	287/1967	0.03379	0.8542
		C	A	DOM	187/546	394/1103	0.1666	0.6831	253/819	271/856	0.06005	0.8064
		C	A	REC	11/722	24/1473	0.03348	0.8548	24/1048	16/1111	2.064	0.1508
	rs1530793	A	G	GENO	111/335/287	278/716/503	8.069	0.01769	183/513/376	202/557/368	1.458	0.4823
		A	G	ADD	557/909	1272/1722	7.996	0.004689	879/1265	961/1293	1.21	0.2713
		A	G	DOM	446/287	994/503	6.634	0.01	696/376	759/368	1.439	0.2303
		A	G	REC	111/622	278/1219	4.013	0.04514	183/889	202/925	0.2767	0.5989
Block 28	rs4784379	A	G	GENO	43/272/418	98/555/844	0.3965	0.8202	66/375/631	59/430/636	2.893	0.2354
		A	G	ADD	358/1108	751/2243	0.23	0.6315	507/1637	548/1702	0.303	0.582
		A	G	DOM	315/418	653/844	0.08372	0.7723	441/631	489/636	1.219	0.2695
		A	G	REC	43/690	98/1399	0.3843	0.5353	66/1006	59/1066	0.8514	0.3562
	rs7189231	G	T	GENO	24/214/493	39/444/1013	0.8263	0.6616	31/293/748	27/315/784	0.5916	0.7439
		G	T	ADD	262/1200	522/2470	0.1551	0.6937	355/1789	369/1883	0.02386	0.8772
		G	T	DOM	238/493	483/1013	0.0166	0.8975	324/748	342/784	0.005782	0.9394
		G	T	REC	24/707	39/1457	0.8169	0.3661	31/1041	27/1099	0.5215	0.4702
Block 29	rs9972796	C	A	GENO	97/322/312	195/668/628	0.1126	0.9452	145/502/423	144/545/427	0.8207	0.6634
		C	A	ADD	516/946	1058/1924	0.01437	0.9046	792/1348	833/1399	0.04656	0.8292
		C	A	DOM	419/312	863/628	0.06345	0.8011	647/423	689/427	0.3714	0.5423
		C	A	REC	97/634	195/1296	0.01568	0.9003	145/925	144/972	0.2	0.6547
	rs1420285	C	T	GENO	126/311/296	229/721/547	6.525	0.03829	171/505/396	166/564/397	1.957	0.3758
		C	T	ADD	563/903	1179/1815	0.3823	0.5364	847/1297	896/1358	0.02823	0.8666
		C	T	DOM	437/296	950/547	3.09	0.0788	676/396	730/397	0.7	0.4028
		C	T	REC	126/607	229/1268	1.316	0.2512	171/901	166/961	0.6324	0.4265
Block 30	rs4784390	G	T	GENO	41/277/413	106/548/840	1.843	0.398	72/400/596	69/403/654	1.234	0.5396
		G	T	ADD	359/1103	760/2228	0.3976	0.5283	544/1592	541/1711	1.21	0.2714
		G	T	DOM	318/413	654/840	0.01488	0.9029	472/596	472/654	1.159	0.2817
		G	T	REC	41/690	106/1388	1.757	0.185	72/996	69/1057	0.3433	0.5579
	rs12931301	T	C	GENO	55/302/375	112/573/811	1.914	0.384	67/450/555	89/465/573	2.261	0.3228
		T	C	ADD	412/1052	797/2195	1.118	0.2904	584/1560	643/1611	0.9387	0.3326
		T	C	DOM	357/375	685/811	1.755	0.1852	517/555	554/573	0.19	0.6629
		T	C	REC	55/677	112/1384	0.0005179	0.9818	67/1005	89/1038	2.261	0.1326
	rs12447674	G	A	GENO	50/293/390	94/582/821	0.6171	0.7345	74/399/599	66/448/613	2.079	0.3536
		G	A	ADD	393/1073	770/2224	0.617	0.4322	547/1597	580/1674	0.02794	0.8673
		G	A	DOM	343/390	676/821	0.5314	0.466	473/599	514/613	0.4895	0.4841
		G	A	REC	50/683	94/1403	0.2394	0.6247	74/998	66/1061	1.01	0.315
Block 31	rs9921518	A	G	GENO	44/255/434	103/568/826	3.317	0.1904	73/426/573	87/440/600	0.6976	0.7055
		A	G	ADD	343/1123	774/2220	3.106	0.078	572/1572	614/1640	0.1758	0.675
		A	G	DOM	299/434	671/826	3.254	0.07123	499/573	527/600	0.009997	0.9204
		A	G	REC	44/689	103/1394	0.6156	0.4327	73/999	87/1040	0.6742	0.4116
	rs4783845	T	C	GENO	44/254/435	102/565/830	3.093	0.2129	74/420/578	84/437/606	0.2568	0.8795
		T	C	ADD	342/1124	769/2225	2.868	0.09037	568/1576	605/1649	0.06804	0.7942
		T	C	DOM	298/435	667/830	3.05	0.08072	494/578	521/606	0.004766	0.945
		T	C	REC	44/689	102/1395	0.5288	0.4671	74/998	84/1043	0.2496	0.6174
	rs17200070	G	A	GENO	28/261/443	67/469/960	4.314	0.1157	52/351/668	46/391/690	1.454	0.4833
		G	A	ADD	317/1147	603/2389	1.349	0.2455	455/1687	483/1771	0.02295	0.8796
		G	A	DOM	289/443	536/960	2.811	0.0936	403/668	437/690	0.306	0.5801
		G	A	REC	28/704	67/1429	0.5142	0.4733	52/1019	46/1081	0.7716	0.3797
	rs11640012	T	C	GENO	7/95/631	6/187/1304	2.737	0.2545	3/161/908	8/138/981	5.491	0.06422
		T	C	ADD	109/1357	199/2795	0.9365	0.3332	167/1977	154/2100	1.494	0.2216
		T	C	DOM	102/631	193/1304	0.4486	0.503	164/908	146/981	2.492	0.1144
		T	C	REC	7/726	6/1491	2.607	0.1064	3/1069	8/1119	2.041	0.1531
Block 32	rs12929998	C	A	GENO	18/229/486	58/491/948	3.954	0.1385	54/336/682	48/372/707	1.259	0.533
		C	A	ADD	265/1201	607/2387	3.103	0.07814	444/1700	468/1786	0.001919	0.9651
		C	A	DOM	247/486	549/948	1.899	0.1682	390/682	420/707	0.1856	0.6666
		C	A	REC	18/715	58/1439	3.009	0.08282	54/1018	48/1079	0.7522	0.3858
	rs733017	C	T	GENO	100/359/274	254/737/506	5.236	0.07297	178/524/370	200/556/371	0.8548	0.6522
		C	T	ADD	559/907	1245/1749	4.969	0.0258	880/1264	956/1298	0.8548	0.3552
		C	T	DOM	459/274	991/506	2.772	0.0959	702/370	756/371	0.6261	0.4288
		C	T	REC	100/633	254/1243	4.073	0.04358	178/894	200/927	0.5031	0.4781
	rs716083	C	A	GENO	147/367/219	359/764/374	7.866	0.01958	250/527/295	274/581/272	3.29	0.193
		C	A	ADD	661/805	1482/1512	7.792	0.005247	1027/1117	1129/1125	2.121	0.1453
		C	A	DOM	514/219	1123/374	6.037	0.01401	777/295	855/272	3.287	0.06982
		C	A	REC	147/586	359/1138	4.325	0.03755	250/822	274/853	0.2975	0.5854
Block 33	rs751214	G	T	GENO	29/210/494	45/393/1059	3.176	0.2043	21/315/736	34/338/755	2.751	0.2527
		G	T	ADD	268/1198	483/2511	3.137	0.07655	357/1787	406/1848	1.472	0.225
		G	T	DOM	239/494	438/1059	2.608	0.1064	336/736	372/755	0.6974	0.4036
		G	T	REC	29/704	45/1452	1.385	0.2392	21/1051	34/1093	2.521	0.1123
	rs1362437	A	G	GENO	72/337/324	183/652/660	3.132	0.2089	117/510/445	132/485/510	4.583	0.1011
		A	G	ADD	481/985	1018/1972	0.6698	0.4131	744/1400	749/1505	1.071	0.3007
		A	G	DOM	409/324	835/660	0.0005979	0.9805	627/445	617/510	3.131	0.07683
		A	G	REC	72/661	183/1312	2.838	0.09208	117/955	132/995	0.3487	0.5548
Block 34	rs749622	T	C	GENO	94/368/271	211/685/601	3.91	0.1415	151/521/400	157/504/466	4.056	0.1316
		T	C	ADD	556/910	1107/1887	0.3855	0.5347	823/1321	818/1436	2.055	0.1517
		T	C	DOM	462/271	896/601	2.084	0.1489	672/400	661/466	3.748	0.05289
		T	C	REC	94/639	211/1286	0.6731	0.412	151/921	157/970	0.01096	0.9166
	rs8059628	A	C	GENO	40/267/426	75/534/886	0.3629	0.8341	50/371/651	52/381/694	0.1714	0.9179
		A	C	ADD	347/1119	684/2306	0.3522	0.5529	471/1673	485/1769	0.132	0.7163
		A	C	DOM	307/426	609/886	0.2672	0.6052	421/651	433/694	0.1678	0.6821
		A	C	REC	40/693	75/1420	0.1948	0.659	50/1022	52/1075	0.003125	0.9554
	rs12921739	T	C	GENO	35/260/421	87/550/838	1.338	0.5123	60/374/615	78/406/619	2.32	0.3135
		T	C	ADD	330/1102	724/2226	1.198	0.2737	494/1604	562/1644	2.118	0.1456
		T	C	DOM	295/421	637/838	0.7773	0.378	434/615	484/619	1.382	0.2397
		T	C	REC	35/681	87/1388	0.9352	0.3335	60/989	78/1025	1.637	0.2007
Block 35	rs1201336	T	C	GENO	66/317/349	140/645/711	0.06864	0.9663	99/463/510	114/498/515	0.9804	0.6125
		T	C	ADD	449/1015	925/2067	0.02833	0.8663	661/1483	726/1528	0.9798	0.3222
		T	C	DOM	383/349	785/711	0.004485	0.9466	562/510	612/515	0.7787	0.3775
		T	C	REC	66/666	140/1356	0.06847	0.7936	99/973	114/1013	0.4867	0.4854
	rs1186817	C	T	GENO	35/274/424	77/531/889	0.8288	0.6607	40/382/650	56/361/710	4.534	0.1036
		C	T	ADD	344/1122	685/2309	0.1938	0.6598	462/1682	473/1781	0.2104	0.6464
		C	T	DOM	309/424	608/889	0.4826	0.4873	422/650	417/710	1.302	0.2538
		C	T	REC	35/698	77/1420	0.1402	0.708	40/1032	56/1071	2.016	0.1557
	rs1874025	T	C	GENO	141/387/204	315/746/435	1.894	0.3878	227/565/280	240/570/317	1.302	0.5215
		T	C	ADD	669/795	1376/1616	0.03472	0.8522	1019/1125	1050/1204	0.4078	0.5231
		T	C	DOM	528/204	1061/435	0.351	0.5535	792/280	810/317	1.12	0.2898
		T	C	REC	141/591	315/1181	0.9716	0.3243	227/845	240/887	0.004738	0.9451
	rs8045161	C	T	GENO	135/369/229	282/729/485	0.5217	0.7704	193/566/313	222/557/348	2.578	0.2756
		C	T	ADD	639/827	1293/1699	0.05584	0.8132	952/1192	1001/1253	2.228e-05	0.9962
		C	T	DOM	504/229	1011/485	0.3137	0.5754	759/313	779/348	0.7382	0.3902
		C	T	REC	135/598	282/1214	0.06059	0.8056	193/879	222/905	1.03	0.3101
	rs1908219	A	G	GENO	164/378/183	357/743/381	0.8703	0.6472	237/553/269	261/550/299	1.551	0.4605
		A	G	ADD	706/744	1457/1505	0.09907	0.7529	1027/1091	1072/1148	0.01783	0.8938
		A	G	DOM	542/183	1100/381	0.06003	0.8064	790/269	811/299	0.6612	0.4162
		A	G	REC	164/561	357/1124	0.5947	0.4406	237/822	261/849	0.3939	0.5302
	rs8051442	A	G	GENO	1/94/638	6/185/1306	1.183	0.5534	3/125/944	3/131/992	0.004049	0.998
		A	G	ADD	96/1370	197/2797	0.001611	0.968	131/2013	137/2115	0.001381	0.9704
		A	G	DOM	95/638	191/1306	0.01788	0.8936	128/944	134/992	0.0008271	0.9771
		A	G	REC	1/732	6/1491	1.099	0.2945	3/1069	3/1123	0.003634	0.9519
Block 36	rs1882591	G	A	GENO	38/279/416	79/542/875	0.7135	0.7	47/398/626	44/381/700	3.274	0.1946
		G	A	ADD	355/1111	700/2292	0.3733	0.5412	492/1650	469/1781	3.012	0.08267
		G	A	DOM	317/416	621/875	0.6085	0.4354	445/626	425/700	3.264	0.07083
		G	A	REC	38/695	79/1417	0.009225	0.9235	47/1024	44/1081	0.3147	0.5748
	rs1151277	T	C	GENO	8/178/547	21/371/1105	0.4603	0.7944	20/235/817	18/205/904	5.176	0.07516
		T	C	ADD	194/1272	413/2581	0.2764	0.5991	275/1869	241/2013	4.675	0.03061
		T	C	DOM	186/547	392/1105	0.1684	0.6816	255/817	223/904	5.168	0.02301
		T	C	REC	8/725	21/1476	0.3718	0.5421	20/1052	18/1109	0.2333	0.6291
	rs11861365	A	G	GENO	12/156/565	18/274/1205	3.679	0.1589	13/218/840	11/231/885	0.2904	0.8648
		A	G	ADD	180/1286	310/2684	3.674	0.05526	244/1898	253/2001	0.03102	0.8602
		A	G	DOM	168/565	292/1205	3.503	0.06127	231/840	242/885	0.002977	0.9565
		A	G	REC	12/721	18/1479	0.7006	0.4026	13/1058	11/1116	0.2875	0.5918
Block 37	rs2388773	C	A	GENO	14/208/510	33/410/1054	0.4236	0.8091	24/272/776	23/244/860	4.481	0.1064
		C	A	ADD	236/1228	476/2518	0.03726	0.8469	320/1824	290/1964	3.832	0.05027
		C	A	DOM	222/510	443/1054	0.127	0.7216	296/776	267/860	4.434	0.03523
		C	A	REC	14/718	33/1464	0.2029	0.6524	24/1048	23/1104	0.103	0.7483
	rs1493897	A	C	GENO	15/205/513	31/392/1074	0.7983	0.6709	20/257/795	19/234/874	3.469	0.1765
		A	C	ADD	235/1231	454/2540	0.5799	0.4464	297/1847	272/1982	3.082	0.07918
		A	C	DOM	220/513	423/1074	0.7404	0.3895	277/795	253/874	3.453	0.06315
		A	C	REC	15/718	31/1466	0.001453	0.9696	20/1052	19/1108	0.1019	0.7495
Block 38	rs8044756	A	G	GENO	184/372/176	347/756/392	1.684	0.4309	248/561/263	270/545/310	3.745	0.1538
		A	G	ADD	740/724	1450/1540	1.677	0.1953	1057/1087	1085/1165	0.5146	0.4731
		A	G	DOM	556/176	1103/392	1.226	0.2682	809/263	815/310	2.6	0.1068
		A	G	REC	184/548	347/1148	1.004	0.3164	248/824	270/855	0.2283	0.6328
	rs1861532	T	C	GENO	40/291/402	92/567/838	0.9338	0.6269	66/427/579	70/417/640	1.914	0.384
		T	C	ADD	371/1095	751/2243	0.02668	0.8703	559/1585	557/1697	1.09	0.2965
		T	C	DOM	331/402	659/838	0.257	0.6122	493/579	487/640	1.715	0.1904
		T	C	REC	40/693	92/1405	0.419	0.5175	66/1006	70/1057	0.002809	0.9577
Block 39	rs11639521	G	A	GENO	179/348/206	357/763/377	2.877	0.2373	273/530/269	265/548/314	2.519	0.2838
		G	A	ADD	706/760	1477/1517	0.5409	0.4621	1076/1068	1078/1176	2.404	0.121
		G	A	DOM	527/206	1120/377	2.173	0.1405	803/269	813/314	2.161	0.1416
		G	A	REC	179/554	357/1140	0.08833	0.7663	273/799	265/862	1.134	0.287
	rs17205999	A	G	GENO	72/321/340	175/673/648	2.764	0.2511	118/456/495	131/489/506	0.4721	0.7897
		A	G	ADD	465/1001	1023/1969	2.712	0.09962	692/1446	751/1501	0.4673	0.4942
		A	G	DOM	393/340	848/648	1.878	0.1706	574/495	620/506	0.4132	0.5204
		A	G	REC	72/661	175/1321	1.756	0.1852	118/951	131/995	0.1935	0.66
	rs16953856	G	A	GENO	27/266/440	63/455/979	7.855	0.01969	45/330/697	55/356/716	0.8658	0.6486
		G	A	ADD	320/1146	581/2413	3.593	0.05802	420/1724	466/1788	0.7801	0.3771
		G	A	DOM	293/440	518/979	6.132	0.01328	375/697	411/716	0.529	0.467
		G	A	REC	27/706	63/1434	0.3501	0.5541	45/1027	55/1072	0.5895	0.4426
	rs1420562	A	G	GENO	155/401/177	376/756/365	4.947	0.08428	263/534/275	264/566/297	0.4036	0.8173
		A	G	ADD	711/755	1508/1486	1.428	0.2322	1060/1084	1094/1160	0.3599	0.5485
		A	G	DOM	556/177	1132/365	0.01474	0.9034	797/275	830/297	0.1399	0.7083
		A	G	REC	155/578	376/1121	4.277	0.03863	263/809	264/863	0.3705	0.5427
	rs2388807	A	G	GENO	18/223/491	41/435/1018	0.5347	0.7654	38/308/725	27/306/794	3.578	0.1671
		A	G	ADD	259/1205	517/2471	0.106	0.7447	384/1758	360/1894	2.968	0.08495
		A	G	DOM	241/491	476/1018	0.2541	0.6142	346/725	333/794	1.958	0.1618
		A	G	REC	18/714	41/1453	0.155	0.6938	38/1033	27/1100	2.541	0.1109
	rs1420553	A	G	GENO	55/252/426	100/555/842	1.771	0.4126	69/395/608	63/434/630	1.123	0.5702
		A	G	ADD	362/1104	755/2239	0.139	0.7093	533/1611	560/1694	0.00014	0.9906
		A	G	DOM	307/426	655/842	0.7026	0.4019	464/608	497/630	0.1486	0.6999
		A	G	REC	55/678	100/1397	0.5158	0.4726	69/1003	63/1064	0.6977	0.4035
Block 40	rs1861538	G	A	GENO	46/264/423	75/495/927	4.155	0.1252	74/387/611	73/405/648	0.1767	0.9154
		G	A	ADD	356/1110	645/2349	4.154	0.04154	535/1609	551/1701	0.1353	0.713
		G	A	DOM	310/423	570/927	3.661	0.05571	461/611	478/648	0.06853	0.7935
		G	A	REC	46/687	75/1422	1.536	0.2152	74/998	73/1053	0.1551	0.6937
	rs4784415	T	C	GENO	77/297/358	136/638/723	1.586	0.4524	109/456/507	117/468/542	0.2313	0.8908
		T	C	ADD	451/1013	910/2084	0.07779	0.7803	674/1470	702/1552	0.04259	0.8365
		T	C	DOM	374/358	774/723	0.07336	0.7865	565/507	585/542	0.1401	0.7082
		T	C	REC	77/655	136/1361	1.17	0.2794	109/963	117/1010	0.02719	0.869
	rs12444481	T	C	GENO	11/129/593	3/236/1258	14.85	0.0005976	11/203/858	14/184/929	2.74	0.2541
		T	C	ADD	151/1315	242/2752	6.135	0.01325	225/1919	212/2042	1.432	0.2314
		T	C	DOM	140/593	239/1258	3.427	0.06415	214/858	198/929	2.068	0.1504
		T	C	REC	11/722	3/1494	13.34	0.0002604	11/1061	14/1113	0.2283	0.6328
	rs1548912	T	C	GENO	108/334/291	196/703/598	1.185	0.5528	157/493/422	176/516/435	0.4302	0.8065
		T	C	ADD	550/916	1095/1899	0.3762	0.5397	807/1337	868/1386	0.3429	0.5581
		T	C	DOM	442/291	899/598	0.01249	0.911	650/422	692/435	0.1361	0.7122
		T	C	REC	108/625	196/1301	1.126	0.2887	157/915	176/951	0.4032	0.5254
Block 41	rs7499390	T	C	GENO	76/360/297	151/658/688	6.204	0.04496	120/497/455	120/490/517	2.63	0.2684
		T	C	ADD	512/954	960/2034	3.764	0.05236	737/1407	730/1524	1.973	0.1602
		T	C	DOM	436/297	809/688	5.905	0.01509	617/455	610/517	2.621	0.1055
		T	C	REC	76/657	151/1346	0.04265	0.8364	120/952	120/1007	0.1686	0.6813
	rs4622506	C	T	GENO	128/367/238	267/699/531	2.497	0.287	190/542/340	193/539/395	2.774	0.2499
		C	T	ADD	623/843	1233/1761	0.6884	0.4067	922/1222	925/1329	1.759	0.1848
		C	T	DOM	495/238	966/531	1.962	0.1613	732/340	732/395	2.742	0.09776
		C	T	REC	128/605	267/1230	0.04702	0.8283	190/882	193/934	0.1369	0.7113
	rs4257585	T	C	GENO	88/348/297	203/689/605	1.136	0.5667	139/500/433	176/503/448	3.237	0.1982
		T	C	ADD	524/942	1095/1899	0.2946	0.5873	778/1366	855/1399	1.245	0.2644
		T	C	DOM	436/297	892/605	0.00222	0.9624	639/433	679/448	0.09379	0.7594
		T	C	REC	88/645	203/1294	1.049	0.3058	139/933	176/951	3.144	0.07619
	rs4440156	T	C	GENO	110/367/256	246/677/572	4.52	0.1043	173/533/364	172/540/415	1.91	0.3848
		T	C	ADD	587/879	1169/1821	0.3603	0.5483	879/1261	884/1370	1.6	0.206
		T	C	DOM	477/256	923/572	2.344	0.1258	706/364	712/415	1.887	0.1696
		T	C	REC	110/623	246/1249	0.7682	0.3808	173/897	172/955	0.3407	0.5594
	rs7198507	A	G	GENO	64/331/338	151/629/717	2.396	0.3019	103/502/467	111/474/542	5.305	0.07048
		A	G	ADD	459/1007	931/2063	0.02111	0.8845	708/1436	696/1558	2.374	0.1234
		A	G	DOM	395/338	780/717	0.6282	0.428	605/467	585/542	4.538	0.03315
		A	G	REC	64/669	151/1346	1.038	0.3083	103/969	111/1016	0.03631	0.8489
Block 42	rs9924618	G	A	GENO	24/218/491	43/437/1016	0.3715	0.8305	32/314/726	43/311/773	1.727	0.4217
		G	A	ADD	266/1200	523/2469	0.301	0.5832	378/1766	397/1857	0.0002261	0.988
		G	A	DOM	242/491	480/1016	0.1941	0.6596	346/726	354/773	0.1896	0.6633
		G	A	REC	24/709	43/1453	0.2698	0.6034	32/1040	43/1084	1.15	0.2836
	rs11076057	A	G	GENO	71/338/324	170/667/660	1.535	0.4641	117/471/484	137/515/475	2.249	0.3249
		A	G	ADD	480/986	1007/1987	0.3571	0.5501	705/1439	789/1465	2.205	0.1376
		A	G	DOM	409/324	837/660	0.002582	0.9595	588/484	652/475	2.013	0.1559
		A	G	REC	71/662	170/1327	1.423	0.2328	117/955	137/990	0.8295	0.3624
	rs4591143	A	C	GENO	15/196/520	41/383/1068	1.203	0.548	37/286/746	30/321/770	1.896	0.3876
		A	C	ADD	226/1236	465/2519	0.01156	0.9144	360/1778	381/1861	0.01859	0.8916
		A	C	DOM	211/520	424/1068	0.0479	0.8268	323/746	351/770	0.3086	0.5785
		A	C	REC	15/716	41/1451	0.9678	0.3252	37/1032	30/1091	1.137	0.2863
	rs6499720	C	T	GENO	180/379/174	376/747/374	0.6901	0.7082	286/510/276	266/562/299	2.793	0.2474
		C	T	ADD	739/727	1499/1495	0.04663	0.829	1082/1062	1094/1160	1.598	0.2061
		C	T	DOM	559/174	1123/374	0.4117	0.5211	796/276	828/299	0.175	0.6757
		C	T	REC	180/553	376/1121	0.08253	0.7739	286/786	266/861	2.766	0.09628
	rs4435250	T	C	GENO	19/194/520	35/412/1050	0.3776	0.8279	14/302/756	42/295/790	13.46	0.001193
		T	C	ADD	232/1234	482/2512	0.05533	0.814	330/1814	379/1875	1.651	0.1988
		T	C	DOM	213/520	447/1050	0.1515	0.6971	316/756	337/790	0.04749	0.8275
		T	C	REC	19/714	35/1462	0.1344	0.7139	14/1058	42/1085	12.97	0.0003161
	rs4383140	A	G	GENO	12/174/547	21/340/1136	0.5108	0.7746	16/241/815	23/246/858	1.038	0.5951
		A	G	ADD	198/1268	382/2612	0.495	0.4817	273/1871	292/1962	0.04764	0.8272
		A	G	DOM	186/547	361/1136	0.4222	0.5159	257/815	269/858	0.003341	0.9539
		A	G	REC	12/721	21/1476	0.1853	0.6669	16/1056	23/1104	0.948	0.3302
	rs4784429	T	G	GENO	92/355/285	202/702/589	0.6028	0.7398	156/495/418	170/527/427	0.3199	0.8522
		T	G	ADD	539/925	1106/1880	0.0213	0.884	807/1331	867/1381	0.3099	0.5778
		T	G	DOM	447/285	904/589	0.05491	0.8147	651/418	697/427	0.2864	0.5925
		T	G	REC	92/640	202/1291	0.396	0.5292	156/913	170/954	0.1223	0.7266
Block 43	rs4555155	A	C	GENO	53/284/396	120/565/812	0.5256	0.7689	75/400/597	97/467/563	7.617	0.02218
		A	C	ADD	390/1076	805/2189	0.03934	0.8428	550/1594	661/1593	7.34	0.006745
		A	C	DOM	337/396	685/812	0.009356	0.9229	475/597	564/563	7.249	0.007094
		A	C	REC	53/680	120/1377	0.4242	0.5148	75/997	97/1030	1.977	0.1597
	rs9932117	C	A	GENO	48/271/414	98/549/849	0.01639	0.9918	77/377/618	68/440/619	4.044	0.1324
		C	A	ADD	367/1099	745/2247	0.009326	0.9231	531/1613	576/1678	0.3571	0.5501
		C	A	DOM	319/414	647/849	0.01473	0.9034	454/618	508/619	1.657	0.198
		C	A	REC	48/685	98/1398	4.518e-06	0.9983	77/995	68/1059	1.178	0.2778
	rs11076060	A	G	GENO	71/339/323	152/671/674	0.4292	0.8069	113/463/496	131/498/498	1.232	0.5402
		A	G	ADD	481/985	975/2019	0.02775	0.8677	689/1455	760/1494	1.231	0.2672
		A	G	DOM	410/323	823/674	0.1826	0.6691	576/496	629/498	0.9601	0.3272
		A	G	REC	71/662	152/1345	0.1195	0.7296	113/959	131/996	0.6529	0.4191
	rs12447300	G	A	GENO	28/215/490	49/465/983	1.014	0.6024	39/336/697	41/357/729	0.02885	0.9857
		G	A	ADD	271/1195	563/2431	0.0659	0.7974	414/1730	439/1815	0.01971	0.8884
		G	A	DOM	243/490	514/983	0.3076	0.5792	375/697	398/729	0.02683	0.8699
		G	A	REC	28/705	49/1448	0.4412	0.5066	39/1033	41/1086	1.074e-08	0.9999
Block 44	rs13336114	A	C	GENO	81/349/298	175/702/612	0.2345	0.8894	134/478/451	156/513/452	1.367	0.5049
		A	C	ADD	511/945	1052/1926	0.02348	0.8782	746/1380	825/1417	1.362	0.2432
		A	C	DOM	430/298	877/612	0.005658	0.94	612/451	669/452	0.9978	0.3178
		A	C	REC	81/647	175/1314	0.1879	0.6647	134/929	156/965	0.8135	0.3671
	rs1133611	T	C	GENO	42/246/444	77/529/891	0.8546	0.6523	59/366/644	60/402/664	0.5219	0.7703
		T	C	ADD	330/1134	683/2311	0.04081	0.8399	484/1654	522/1730	0.1803	0.6711
		T	C	DOM	288/444	606/891	0.2644	0.6071	425/644	462/664	0.3693	0.5434
		T	C	REC	42/690	77/1420	0.3433	0.5579	59/1010	60/1066	0.03884	0.8438
Block 45	rs11076063	G	A	GENO	18/180/535	35/387/1074	0.4585	0.7951	24/260/788	35/265/827	1.666	0.4348
		G	A	ADD	216/1250	457/2535	0.2222	0.6374	308/1836	335/1919	0.2082	0.6482
		G	A	DOM	198/535	422/1074	0.3506	0.5538	284/788	300/827	0.004529	0.9463
		G	A	REC	18/715	35/1461	0.02856	0.8658	24/1048	35/1092	1.581	0.2086
	rs11076064	T	C	GENO	170/363/200	358/738/401	0.1587	0.9237	279/494/299	267/550/310	2.092	0.3514
		T	C	ADD	703/763	1454/1540	0.1451	0.7033	1052/1092	1084/1170	0.3983	0.528
		T	C	DOM	533/200	1096/401	0.06204	0.8033	773/299	817/310	0.0407	0.8401
		T	C	REC	170/563	358/1139	0.142	0.7063	279/793	267/860	1.605	0.2052
	rs8060082	T	C	GENO	1/75/657	6/172/1319	1.927	0.3815	6/113/953	2/129/996	2.633	0.2681
		T	C	ADD	77/1389	184/2810	1.433	0.2313	125/2019	133/2121	0.009826	0.921
		T	C	DOM	76/657	178/1319	1.13	0.2879	119/953	131/996	0.1492	0.6993
		T	C	REC	1/732	6/1491	1.099	0.2945	6/1066	2/1125	2.215	0.1367
	rs4238773	A	G	GENO	70/329/333	154/642/700	0.9057	0.6358	128/468/476	125/477/525	1.145	0.5641
		A	G	ADD	469/995	950/2042	0.03672	0.848	724/1420	727/1527	1.11	0.2922
		A	G	DOM	399/333	796/700	0.3338	0.5634	596/476	602/525	1.054	0.3047
		A	G	REC	70/662	154/1342	0.2907	0.5898	128/944	125/1002	0.3889	0.5329
Block 46	rs12927600	A	C	GENO	57/301/375	123/598/775	0.3058	0.8582	101/412/559	94/432/601	0.8708	0.647
		A	C	ADD	415/1051	844/2148	0.004809	0.9447	614/1530	620/1634	0.6641	0.4151
		A	C	DOM	358/375	721/775	0.082	0.7746	513/559	526/601	0.3079	0.579
		A	C	REC	57/676	123/1373	0.1316	0.7168	101/971	94/1033	0.7943	0.3728
	rs4238775	G	A	GENO	9/104/620	18/233/1246	0.7266	0.6954	7/158/907	13/158/955	1.712	0.4249
		G	A	ADD	122/1344	269/2725	0.512	0.4743	172/1972	184/2068	0.03131	0.8595
		G	A	DOM	113/620	251/1246	0.6573	0.4175	165/907	171/955	0.01787	0.8937
		G	A	REC	9/724	18/1479	0.00266	0.9589	7/1065	13/1113	1.532	0.2158
	rs13331158	C	T	GENO	172/373/186	353/739/403	0.6754	0.7134	247/522/300	258/551/316	0.009626	0.9952
		C	T	ADD	717/745	1445/1545	0.2007	0.6541	1016/1122	1067/1183	0.004212	0.9483
		C	T	DOM	545/186	1092/403	0.5767	0.4476	769/300	809/316	0.0001734	0.9895
		C	T	REC	172/559	353/1142	0.00186	0.9656	247/822	258/867	0.009191	0.9236
Block 47	rs4783863	C	T	GENO	78/350/304	179/666/651	2.353	0.3083	120/449/503	116/504/507	1.883	0.39
		C	T	ADD	506/958	1024/1968	0.05045	0.8223	689/1455	736/1518	0.1326	0.7157
		C	T	DOM	428/304	845/651	0.7916	0.3736	569/503	620/507	0.8283	0.3628
		C	T	REC	78/654	179/1317	0.8259	0.3634	120/952	116/1011	0.4658	0.4949
	rs8055853	C	T	GENO	133/395/205	301/727/469	5.586	0.06123	216/527/329	217/545/365	0.7969	0.6714
		C	T	ADD	661/805	1329/1665	0.1987	0.6558	959/1185	979/1275	0.7401	0.3896
		C	T	DOM	528/205	1028/469	2.637	0.1044	743/329	762/365	0.7321	0.3922
		C	T	REC	133/600	301/1196	1.209	0.2716	216/856	217/910	0.278	0.598
	rs4784467	T	C	GENO	19/178/536	33/372/1092	0.3832	0.8256	35/267/770	24/285/818	2.715	0.2573
		T	C	ADD	216/1250	438/2556	0.0085	0.9265	337/1807	333/1921	0.7384	0.3902
		T	C	DOM	197/536	405/1092	0.007934	0.929	302/770	309/818	0.1556	0.6933
		T	C	REC	19/714	33/1464	0.3247	0.5688	35/1037	24/1103	2.712	0.09957
Block 48	rs6499743	T	G	GENO	77/335/320	165/659/673	0.6196	0.7336	130/453/489	119/458/550	2.721	0.2566
		T	G	ADD	489/975	989/2005	0.06075	0.8053	713/1431	696/1558	2.719	0.09913
		T	G	DOM	412/320	824/673	0.3064	0.5799	583/489	577/550	2.238	0.1346
		T	G	REC	77/655	165/1332	0.1285	0.72	130/942	119/1008	1.345	0.2462
	rs16954195	T	C	GENO	40/243/450	58/500/939	2.954	0.2283	55/348/669	44/357/726	2.292	0.3179
		T	C	ADD	323/1143	616/2378	1.262	0.2613	458/1686	445/1809	1.735	0.1877
		T	C	DOM	283/450	558/939	0.3727	0.5415	403/669	401/726	0.959	0.3274
		T	C	REC	40/693	58/1439	2.933	0.08677	55/1017	44/1083	1.922	0.1656
	rs4784474	G	A	GENO	167/390/176	375/746/376	2.383	0.3038	282/509/281	296/557/274	1.214	0.545
		G	A	ADD	724/742	1496/1498	0.1352	0.7131	1073/1071	1149/1105	0.3685	0.5438
		G	A	DOM	557/176	1121/376	0.3231	0.5697	791/281	853/274	1.052	0.3052
		G	A	REC	167/566	375/1122	1.375	0.241	282/790	296/831	0.0004896	0.9823
	rs1352191	C	A	GENO	128/375/230	256/740/501	0.9861	0.6108	203/494/375	203/521/403	0.3505	0.8392
		C	A	ADD	631/835	1252/1742	0.6211	0.4306	900/1244	927/1327	0.312	0.5765
		C	A	DOM	503/230	996/501	0.9745	0.3235	697/375	724/403	0.1452	0.7032
		C	A	REC	128/605	256/1241	0.04514	0.8317	203/869	203/924	0.3117	0.5766
	rs7197624	A	G	GENO	0/20/713	2/40/1455	0.9854	0.611	0/24/1048	0/19/1108	NA	NA
		A	G	ADD	20/1446	44/2950	0.07363	0.7861	24/2120	19/2235	0.8761	0.3493
		A	G	DOM	20/713	42/1455	0.01082	0.9172	24/1048	19/1108	0.8761	0.3493
		A	G	REC	0/733	2/1495	0.9802	0.3222	0/1072	0/1127	NA	NA
	rs11076070	A	G	GENO	43/296/394	88/576/833	0.7772	0.678	76/399/597	73/431/623	0.4729	0.7894
		A	G	ADD	382/1084	752/2242	0.4737	0.4913	551/1593	577/1677	0.005782	0.9394
		A	G	DOM	339/394	664/833	0.7124	0.3986	475/597	504/623	0.03754	0.8464
		A	G	REC	43/690	88/1409	0.0001307	0.9909	76/996	73/1054	0.326	0.568
	rs8050248	A	G	GENO	80/343/310	218/677/602	5.686	0.05824	144/464/464	157/489/481	0.1476	0.9289
		A	G	ADD	503/963	1113/1881	3.457	0.06299	752/1392	803/1451	0.1387	0.7096
		A	G	DOM	423/310	895/602	0.8792	0.3484	608/464	646/481	0.08176	0.7749
		A	G	REC	80/653	218/1279	5.657	0.01738	144/928	157/970	0.1153	0.7342
	rs1825730	G	A	GENO	32/265/436	93/555/849	3.762	0.1524	72/381/619	53/412/662	4.17	0.1243
		G	A	ADD	329/1137	741/2253	2.897	0.08872	525/1619	518/1736	1.372	0.2414
		G	A	DOM	297/436	648/849	1.544	0.214	453/619	465/662	0.2248	0.6354
		G	A	REC	32/701	93/1404	3.172	0.07492	72/1000	53/1074	4.155	0.0415
Block 49	rs16954308	A	C	GENO	15/125/593	27/342/1128	10	0.006733	22/248/802	19/257/851	0.4571	0.7957
		A	C	ADD	155/1311	396/2598	6.195	0.01281	292/1852	295/1959	0.2665	0.6057
		A	C	DOM	140/593	369/1128	8.603	0.003355	270/802	276/851	0.1429	0.7054
		A	C	REC	15/718	27/1470	0.1569	0.692	22/1050	19/1108	0.403	0.5255
	rs11640550	C	A	GENO	26/179/512	53/434/979	5.201	0.07424	38/341/669	33/345/735	1.524	0.4667
		C	A	ADD	231/1203	540/2392	3.413	0.0647	417/1679	411/1815	1.465	0.2262
		C	A	DOM	205/512	487/979	4.764	0.02906	379/669	378/735	1.15	0.2836
		C	A	REC	26/691	53/1413	0.0001652	0.9897	38/1010	33/1080	0.7422	0.389
	rs11076076	T	C	GENO	5/63/665	4/136/1357	2.232	0.3276	6/119/947	1/113/1013	4.576	0.1015
		T	C	ADD	73/1393	144/2850	0.05925	0.8077	131/2013	115/2139	2.112	0.1461
		T	C	DOM	68/665	140/1357	0.003281	0.9543	125/947	114/1013	1.354	0.2446
		T	C	REC	5/728	4/1493	2.108	0.1466	6/1066	1/1126	3.841	0.05003
	rs4270172	G	A	GENO	35/230/468	84/545/868	7.05	0.02946	76/404/592	60/426/641	3.039	0.2188
		G	A	ADD	300/1166	713/2281	6.23	0.01256	556/1588	546/1708	1.718	0.1899
		G	A	DOM	265/468	629/868	7.046	0.007943	480/592	486/641	0.6093	0.435
		G	A	REC	35/698	84/1413	0.6813	0.4091	76/996	60/1067	2.952	0.08577
	rs8060698	T	C	GENO	10/116/607	21/308/1168	7.259	0.02653	17/235/820	12/233/882	1.755	0.4159
		T	C	ADD	136/1330	350/2644	5.781	0.0162	269/1875	257/1997	1.382	0.2398
		T	C	DOM	126/607	329/1168	6.945	0.008406	252/820	245/882	0.9821	0.3217
		T	C	REC	10/723	21/1476	0.005334	0.9418	17/1055	12/1115	1.146	0.2844
Block 50	rs12917822	A	G	GENO	71/333/326	147/659/685	0.4071	0.8158	111/439/519	124/512/490	5.68	0.05843
		A	G	ADD	475/985	953/2029	0.1526	0.696	661/1477	760/1492	3.974	0.04621
		A	G	DOM	404/326	806/685	0.3262	0.5679	550/519	636/490	5.593	0.01803
		A	G	REC	71/659	147/1344	0.009812	0.9211	111/958	124/1002	0.2269	0.6339
	rs8064192	A	C	GENO	143/383/207	331/782/384	2.812	0.2452	246/543/283	274/573/280	0.9551	0.6203
		A	C	ADD	669/797	1444/1550	2.792	0.09472	1035/1109	1121/1133	0.9513	0.3294
		A	C	DOM	526/207	1113/384	1.693	0.1932	789/283	847/280	0.697	0.4038
		A	C	REC	143/590	331/1166	1.99	0.1583	246/826	274/853	0.5666	0.4516
Block 51	rs1486735	G	A	GENO	120/377/236	268/754/475	0.8069	0.668	200/535/337	215/568/344	0.2259	0.8932
		G	A	ADD	617/849	1290/1704	0.4162	0.5188	935/1209	998/1256	0.202	0.6531
		G	A	DOM	497/236	1022/475	0.04927	0.8243	735/337	783/344	0.2142	0.6435
		G	A	REC	120/613	268/1229	0.8029	0.3702	200/872	215/912	0.06344	0.8011
	rs745112	A	C	GENO	26/193/497	56/476/928	7.549	0.02295	57/325/658	48/356/700	1.573	0.4555
		A	C	ADD	245/1187	588/2332	5.654	0.01742	439/1641	452/1756	0.2532	0.6148
		A	C	DOM	219/497	532/928	7.279	0.006978	382/658	404/700	0.004301	0.9477
		A	C	REC	26/690	56/1404	0.05531	0.8141	57/983	48/1056	1.476	0.2244
Block 52	rs1552426	C	A	GENO	53/321/357	95/625/774	1.937	0.3796	80/463/527	95/457/574	1.904	0.3859
		C	A	ADD	427/1035	815/2173	1.928	0.165	623/1517	647/1605	0.07947	0.778
		C	A	DOM	374/357	720/774	1.732	0.1881	543/527	552/574	0.6527	0.4191
		C	A	REC	53/678	95/1399	0.6284	0.428	80/990	95/1031	0.6899	0.4062
	rs7187108	T	G	GENO	24/228/481	53/481/963	0.3907	0.8225	35/324/713	43/353/731	0.9121	0.6338
		T	G	ADD	276/1190	587/2407	0.3901	0.5322	394/1750	439/1815	0.8677	0.3516
		T	G	DOM	252/481	534/963	0.3599	0.5485	359/713	396/731	0.6624	0.4157
		T	G	REC	24/709	53/1444	0.1046	0.7464	35/1037	43/1084	0.4867	0.4854
	rs8054239	C	T	GENO	127/367/239	225/765/507	1.981	0.3713	186/542/343	194/558/375	0.4008	0.8184
		C	T	ADD	621/845	1215/1779	1.351	0.2451	914/1228	946/1308	0.2265	0.6341
		C	T	DOM	494/239	990/507	0.352	0.553	728/343	752/375	0.3889	0.5329
		C	T	REC	127/606	225/1272	1.951	0.1624	186/885	194/933	0.009002	0.9244
	rs11076081	C	T	GENO	103/363/267	210/764/523	0.5311	0.7668	156/521/395	164/539/424	0.157	0.9245
		C	T	ADD	569/897	1184/1810	0.2354	0.6276	833/1311	867/1387	0.0708	0.7902
		C	T	DOM	466/267	974/523	0.477	0.4898	677/395	703/424	0.1412	0.7071
		C	T	REC	103/630	210/1287	0.0002307	0.9879	156/916	164/963	4.843e-08	0.9998
	rs2200537	T	C	GENO	37/274/422	70/538/889	0.6981	0.7054	60/393/619	61/414/652	0.03594	0.9822
		T	C	ADD	348/1118	678/2316	0.6825	0.4087	513/1631	536/1718	0.01326	0.9083
		T	C	DOM	311/422	608/889	0.6682	0.4137	453/619	475/652	0.002734	0.9583
		T	C	REC	37/696	70/1427	0.1489	0.6996	60/1012	61/1066	0.03593	0.8497
	rs9922031	A	G	GENO	25/222/486	56/478/963	0.8665	0.6484	36/321/715	45/350/732	1.078	0.5833
		A	G	ADD	272/1194	590/2404	0.8435	0.3584	393/1751	440/1814	1.008	0.3153
		A	G	DOM	247/486	534/963	0.8427	0.3586	357/715	395/732	0.7448	0.3881
		A	G	REC	25/708	56/1441	0.1532	0.6955	36/1036	45/1082	0.6238	0.4296
Block 53	rs1486733	T	C	GENO	106/350/277	205/773/516	3.206	0.2013	167/481/424	177/538/410	2.437	0.2957
		T	C	ADD	562/904	1183/1805	0.6913	0.4057	815/1329	892/1358	1.201	0.2731
		T	C	DOM	456/277	978/516	2.268	0.1321	648/424	715/410	2.251	0.1335
		T	C	REC	106/627	205/1289	0.2239	0.6361	167/905	177/948	0.009983	0.9204
	rs12934198	A	G	GENO	8/153/572	14/280/1203	1.648	0.4386	10/208/854	9/205/911	0.637	0.7272
		A	G	ADD	169/1297	308/2686	1.613	0.2041	228/1916	223/2027	0.6365	0.425
		A	G	DOM	161/572	294/1203	1.638	0.2006	218/854	214/911	0.5996	0.4387
		A	G	REC	8/725	14/1483	0.1229	0.7259	10/1062	9/1116	0.113	0.7368
	rs2588996	G	A	GENO	2/52/679	1/119/1377	2.045	0.3598	1/90/981	7/76/1044	6.269	0.04352
		G	A	ADD	56/1410	121/2873	0.1275	0.7211	92/2052	90/2164	0.2348	0.628
		G	A	DOM	54/679	120/1377	0.2881	0.5914	91/981	83/1044	0.9528	0.329
		G	A	REC	2/731	1/1496	1.555	0.2124	1/1071	7/1120	4.223	0.03988
Block 54	rs2171262	C	T	GENO	22/229/482	46/431/1020	1.42	0.4916	30/329/713	37/316/774	2.121	0.3462
		C	T	ADD	273/1193	523/2471	0.902	0.3423	389/1755	390/1864	0.5367	0.4638
		C	T	DOM	251/482	477/1020	1.267	0.2604	359/713	353/774	1.178	0.2778
		C	T	REC	22/711	46/1451	0.008497	0.9266	30/1042	37/1090	0.4367	0.5087
	rs17291845	A	G	GENO	10/200/523	27/352/1117	4.112	0.128	18/260/794	22/254/851	1.07	0.5856
		A	G	ADD	220/1246	406/2586	1.729	0.1886	296/1848	298/1956	0.3221	0.5704
		A	G	DOM	210/523	379/1117	2.781	0.09539	278/794	276/851	0.6071	0.4359
		A	G	REC	10/723	27/1469	0.5849	0.4444	18/1054	22/1105	0.2292	0.6321
	rs7204268	T	G	GENO	177/379/177	365/763/368	0.1012	0.9507	271/539/262	267/579/281	0.7505	0.6871
		T	G	ADD	733/733	1493/1499	0.004057	0.9492	1081/1063	1113/1141	0.4844	0.4865
		T	G	DOM	556/177	1128/368	0.05431	0.8157	810/262	846/281	0.07185	0.7887
		T	G	REC	177/556	365/1131	0.01685	0.8967	271/801	267/860	0.7503	0.3864
	rs2397376	T	C	GENO	177/379/177	366/762/369	0.1311	0.9365	271/539/262	266/579/282	0.8379	0.6577
		T	C	ADD	733/733	1494/1500	0.004047	0.9493	1081/1063	1111/1143	0.5705	0.4501
		T	C	DOM	556/177	1128/369	0.06706	0.7957	810/262	845/282	0.09991	0.7519
		T	C	REC	177/556	366/1131	0.02429	0.8761	271/801	266/861	0.8375	0.3601
	rs9928598	A	G	GENO	75/312/346	146/695/656	2.991	0.2241	120/447/505	128/507/492	2.827	0.2433
		A	G	ADD	462/1004	987/2007	0.9741	0.3237	687/1457	763/1491	1.596	0.2065
		A	G	DOM	387/346	841/656	2.275	0.1315	567/505	635/492	2.642	0.104
		A	G	REC	75/658	146/1351	0.1265	0.7221	120/952	128/999	0.01469	0.9035
Block 55	rs12050985	C	A	GENO	5/106/621	9/231/1255	0.4035	0.8173	12/187/870	5/208/913	3.558	0.1688
		C	A	ADD	116/1348	249/2741	0.2147	0.6431	211/1927	218/2034	0.04524	0.8316
		C	A	DOM	111/621	240/1255	0.2929	0.5884	199/870	213/913	0.03258	0.8568
		C	A	REC	5/727	9/1486	0.05168	0.8202	12/1057	5/1121	3.285	0.06992
	rs4784510	G	A	GENO	20/197/516	37/403/1057	0.1306	0.9368	18/283/771	35/306/786	5.123	0.07719
		G	A	ADD	237/1229	477/2517	0.04029	0.8409	319/1825	376/1878	2.701	0.1003
		G	A	DOM	217/516	440/1057	0.01067	0.9177	301/771	341/786	1.262	0.2613
		G	A	REC	20/713	37/1460	0.1304	0.718	18/1054	35/1092	4.753	0.02925
	rs1437449	T	C	GENO	97/331/304	176/684/636	1.027	0.5985	133/460/478	139/512/476	1.493	0.4741
		T	C	ADD	525/939	1036/1956	0.6593	0.4168	726/1416	790/1464	0.6352	0.4255
		T	C	DOM	428/304	860/636	0.1948	0.6589	593/478	651/476	1.282	0.2574
		T	C	REC	97/635	176/1320	1.01	0.3148	133/938	139/988	0.003631	0.952
Block 56	rs16954658	T	G	GENO	6/102/625	6/230/1261	2.351	0.3086	7/173/892	5/166/956	1.32	0.517
		T	G	ADD	114/1352	242/2752	0.1276	0.7209	187/1957	176/2078	1.233	0.2667
		T	G	DOM	108/625	236/1261	0.4008	0.5267	180/892	171/956	1.072	0.3004
		T	G	REC	6/727	6/1491	1.604	0.2053	7/1065	5/1122	0.4436	0.5054
	rs991057	T	C	GENO	185/343/205	346/764/387	3.547	0.1698	248/538/286	270/545/312	0.7349	0.6925
		T	C	ADD	713/753	1456/1538	1.038e-05	0.9974	1034/1110	1085/1169	0.003593	0.9522
		T	C	DOM	528/205	1110/387	1.129	0.2879	786/286	815/312	0.2803	0.5965
		T	C	REC	185/548	346/1151	1.226	0.2682	248/824	270/857	0.2067	0.6494
	rs30922	G	T	GENO	82/304/346	154/672/671	2.3	0.3166	113/477/482	118/480/529	0.9275	0.6289
		G	T	ADD	468/996	980/2014	0.2619	0.6088	703/1441	716/1538	0.5243	0.469
		G	T	DOM	386/346	826/671	1.184	0.2765	590/482	598/529	0.8638	0.3527
		G	T	REC	82/650	154/1343	0.4347	0.5097	113/959	118/1009	0.002927	0.9569
	rs30923	A	G	GENO	164/335/234	315/734/448	2.185	0.3353	221/534/317	240/545/342	0.4683	0.7912
		A	G	ADD	663/803	1364/1630	0.04252	0.8366	976/1168	1025/1229	0.0009966	0.9748
		A	G	DOM	499/234	1049/448	0.9244	0.3363	755/317	785/342	0.1573	0.6917
		A	G	REC	164/569	315/1182	0.5174	0.4719	221/851	240/887	0.1532	0.6955
Block 57	rs11860394	G	A	GENO	101/320/312	179/677/641	1.578	0.4542	115/510/447	162/491/474	7.756	0.02069
		G	A	ADD	522/944	1035/1959	0.4591	0.498	740/1404	815/1439	1.292	0.2556
		G	A	DOM	421/312	856/641	0.01299	0.9093	625/447	653/474	0.02938	0.8639
		G	A	REC	101/632	179/1318	1.487	0.2226	115/957	162/965	6.637	0.009991
	rs31045	T	C	GENO	173/356/204	328/728/440	1.042	0.594	217/543/312	255/560/312	1.947	0.3778
		T	C	ADD	702/764	1384/1608	1.024	0.3115	977/1167	1070/1184	1.611	0.2044
		T	C	DOM	529/204	1056/440	0.5985	0.4392	760/312	815/312	0.5454	0.4602
		T	C	REC	173/560	328/1168	0.7935	0.373	217/855	255/872	1.852	0.1735
	rs31046	A	G	GENO	23/216/494	54/430/1013	0.4135	0.8132	33/308/731	33/318/776	0.1279	0.938
		A	G	ADD	262/1204	538/2456	0.006257	0.937	374/1770	384/1870	0.1277	0.7208
		A	G	DOM	239/494	484/1013	0.01691	0.8965	341/731	351/776	0.1127	0.7371
		A	G	REC	23/710	54/1443	0.3253	0.5685	33/1039	33/1094	0.04259	0.8365
	rs6499755	C	T	GENO	84/326/323	153/631/712	2.625	0.2691	95/488/489	133/492/502	5.148	0.07624
		C	T	ADD	494/972	937/2055	2.52	0.1124	678/1466	758/1496	2.038	0.1534
		C	T	DOM	410/323	784/712	2.462	0.1166	583/489	625/502	0.2553	0.6133
		C	T	REC	84/649	153/1343	0.7864	0.3752	95/977	133/994	5.108	0.02382
	rs893263	T	G	GENO	1/50/682	2/112/1383	0.3186	0.8527	0/85/987	3/71/1053	5.019	0.0813
		T	G	ADD	52/1414	116/2878	0.2915	0.5893	85/2059	77/2177	0.9313	0.3345
		T	G	DOM	51/682	114/1383	0.3105	0.5774	85/987	74/1053	1.522	0.2174
		T	G	REC	1/732	2/1495	0.0002923	0.9864	0/1072	3/1124	2.857	0.09095
Block 58	rs31064	G	A	GENO	37/263/431	90/536/871	0.8333	0.6593	54/401/617	62/378/687	3.615	0.1641
		G	A	ADD	337/1125	716/2278	0.4036	0.5252	509/1635	502/1752	1.34	0.247
		G	A	DOM	300/431	626/871	0.1222	0.7267	455/617	440/687	2.635	0.1045
		G	A	REC	37/694	90/1407	0.8255	0.3636	54/1018	62/1065	0.2367	0.6266
	rs4784523	C	T	GENO	135/351/247	300/706/491	0.8386	0.6575	207/525/340	221/532/374	0.7482	0.6879
		C	T	ADD	621/845	1306/1688	0.6161	0.4325	939/1205	974/1280	0.1495	0.699
		C	T	DOM	486/247	1006/491	0.1793	0.672	732/340	753/374	0.5407	0.4621
		C	T	REC	135/598	300/1197	0.8251	0.3637	207/865	221/906	0.03152	0.8591
	rs31103	T	C	GENO	66/313/354	131/624/740	0.2858	0.8668	83/451/538	114/468/545	3.865	0.1448
		T	C	ADD	445/1021	886/2104	0.2461	0.6198	617/1527	696/1558	2.31	0.1286
		T	C	DOM	379/354	755/740	0.2851	0.5934	534/538	582/545	0.7346	0.3914
		T	C	REC	66/667	131/1364	0.0356	0.8503	83/989	114/1013	3.793	0.05148
	rs31104	G	A	GENO	70/322/337	144/631/716	0.7238	0.6963	89/456/524	122/472/528	4.173	0.1241
		G	A	ADD	462/996	919/2063	0.3456	0.5566	634/1504	716/1528	2.591	0.1075
		G	A	DOM	392/337	775/716	0.6318	0.4267	545/524	594/528	0.8416	0.3589
		G	A	REC	70/659	144/1347	0.001747	0.9667	89/980	122/1000	4.083	0.0433
Block 59	rs360774	C	T	GENO	45/283/405	95/592/809	0.276	0.8711	73/428/569	91/412/624	3.339	0.1883
		C	T	ADD	373/1093	782/2210	0.2518	0.6158	574/1566	594/1660	0.1214	0.7275
		C	T	DOM	328/405	687/809	0.2738	0.6008	501/569	503/624	1.061	0.3029
		C	T	REC	45/688	95/1401	0.03725	0.847	73/997	91/1036	1.246	0.2644
	rs30905	T	C	GENO	56/311/366	99/675/723	1.804	0.4057	88/441/543	117/448/562	3.111	0.2111
		T	C	ADD	423/1043	873/2121	0.04766	0.8272	617/1527	682/1572	1.123	0.2892
		T	C	DOM	367/366	774/723	0.5266	0.4681	529/543	565/562	0.1358	0.7125
		T	C	REC	56/677	99/1398	0.8018	0.3705	88/984	117/1010	3.068	0.07986
	rs12918370	A	G	GENO	35/260/438	62/551/884	0.7363	0.692	42/373/657	65/379/682	4.134	0.1265
		A	G	ADD	330/1136	675/2319	0.0007149	0.9787	457/1687	509/1743	1.058	0.3036
		A	G	DOM	295/438	613/884	0.1007	0.7509	415/657	444/682	0.1192	0.7299
		A	G	REC	35/698	62/1435	0.4743	0.491	42/1030	65/1061	4.079	0.04341
	rs7199709	C	T	GENO	97/335/301	172/731/594	2.483	0.289	130/510/432	161/495/471	3.837	0.1468
		C	T	ADD	529/937	1075/1919	0.0143	0.9048	770/1374	817/1437	0.05219	0.8193
		C	T	DOM	432/301	903/594	0.3927	0.5309	640/432	656/471	0.5066	0.4766
		C	T	REC	97/636	172/1325	1.41	0.235	130/942	161/966	2.23	0.1353
	rs1370385	C	T	GENO	106/347/279	197/738/557	1.095	0.5785	141/521/406	172/516/434	2.698	0.2595
		C	T	ADD	559/905	1132/1852	0.02644	0.8708	803/1333	860/1384	0.2494	0.6175
		C	T	DOM	453/279	935/557	0.1281	0.7204	662/406	688/434	0.1026	0.7487
		C	T	REC	106/626	197/1295	0.6806	0.4094	141/927	172/950	2.022	0.1551
	rs9926841	G	A	GENO	68/324/341	130/688/679	0.6751	0.7135	102/475/495	135/473/519	3.794	0.15
		G	A	ADD	460/1006	948/2046	0.03908	0.8433	679/1465	743/1511	0.8285	0.3627
		G	A	DOM	392/341	818/679	0.2685	0.6043	577/495	608/519	0.003395	0.9535
		G	A	REC	68/665	130/1367	0.2138	0.6438	102/970	135/992	3.468	0.06256
	rs1610101	A	G	GENO	76/311/346	138/671/688	1.483	0.4764	114/483/475	112/489/526	1.278	0.5277
		A	G	ADD	463/1003	947/2047	0.001041	0.9743	711/1433	713/1541	1.185	0.2762
		A	G	DOM	387/346	809/688	0.3066	0.5798	597/475	601/526	1.237	0.2661
		A	G	REC	76/657	138/1359	0.75	0.3865	114/958	112/1015	0.289	0.5909
Block 60	rs1420227	C	T	GENO	50/272/411	103/592/801	1.352	0.5086	69/449/554	87/408/632	7.798	0.02027
		C	T	ADD	372/1094	798/2194	0.8547	0.3552	587/1557	582/1672	1.365	0.2427
		C	T	DOM	322/411	695/801	1.267	0.2602	518/554	495/632	4.279	0.03858
		C	T	REC	50/683	103/1393	0.003127	0.9554	69/1003	87/1040	1.372	0.2414
	rs8045690	C	T	GENO	62/282/389	108/616/773	2.068	0.3555	72/474/526	93/431/603	8.597	0.01359
		C	T	ADD	406/1060	832/2162	0.004401	0.9471	618/1526	617/1637	1.168	0.2799
		C	T	DOM	344/389	724/773	0.4049	0.5246	546/526	524/603	4.331	0.03742
		C	T	REC	62/671	108/1389	1.081	0.2984	72/1000	93/1034	1.867	0.1719
	rs2540707	C	A	GENO	98/333/302	179/713/604	1.385	0.5003	151/488/433	139/505/483	2.143	0.3426
		C	A	ADD	529/937	1071/1921	0.03647	0.8486	790/1354	783/1471	2.091	0.1482
		C	A	DOM	431/302	892/604	0.1392	0.7091	639/433	644/483	1.374	0.2411
		C	A	REC	98/635	179/1317	0.8917	0.345	151/921	139/988	1.473	0.2248
	rs2576542	T	C	GENO	6/122/603	9/251/1234	0.3515	0.8388	11/174/884	3/195/928	5.358	0.06862
		T	C	ADD	134/1328	269/2719	0.03218	0.8576	196/1942	201/2051	0.07987	0.7775
		T	C	DOM	128/603	260/1234	0.003926	0.95	185/884	198/928	0.02952	0.8636
		T	C	REC	6/725	9/1485	0.3496	0.5543	11/1058	3/1123	5.032	0.02489
	rs11643666	A	G	GENO	35/237/460	70/527/898	1.814	0.4038	45/399/628	54/358/713	7.152	0.02799
		A	G	ADD	307/1157	667/2323	1.033	0.3094	489/1655	466/1784	2.874	0.09001
		A	G	DOM	272/460	597/898	1.59	0.2073	444/628	412/713	5.309	0.02122
		A	G	REC	35/697	70/1425	0.01075	0.9174	45/1027	54/1071	0.4627	0.4964
Block 61	rs7184310	G	T	GENO	143/340/249	262/768/466	4.726	0.09412	208/538/326	216/529/382	3.283	0.1937
		G	T	ADD	626/838	1292/1700	0.07253	0.7877	954/1190	961/1293	1.528	0.2164
		G	T	DOM	483/249	1030/466	1.853	0.1734	746/326	745/382	3.056	0.08042
		G	T	REC	143/589	262/1234	1.351	0.2451	208/864	216/911	0.01984	0.888
	rs9936365	C	T	GENO	36/236/458	47/482/966	4.473	0.1068	51/328/688	56/342/727	0.06647	0.9673
		C	T	ADD	308/1152	576/2414	2.096	0.1477	430/1704	454/1796	0.0005013	0.9821
		C	T	DOM	272/458	529/966	0.749	0.3868	379/688	398/727	0.004851	0.9445
		C	T	REC	36/694	47/1448	4.365	0.03668	51/1016	56/1069	0.04625	0.8297
	rs837537	T	G	GENO	15/184/532	24/363/1106	0.8125	0.6661	21/272/776	29/260/836	2.356	0.3079
		T	G	ADD	214/1248	411/2575	0.6313	0.4269	314/1824	318/1932	0.2678	0.6048
		T	G	DOM	199/532	387/1106	0.4287	0.5126	293/776	289/836	0.8319	0.3617
		T	G	REC	15/716	24/1469	0.5627	0.4532	21/1048	29/1096	0.9259	0.3359
	rs7187242	C	T	GENO	27/213/493	38/469/990	3.137	0.2084	21/331/720	31/347/749	1.498	0.4727
		C	T	ADD	267/1199	545/2449	6.457e-05	0.9936	373/1771	409/1845	0.4449	0.5048
		C	T	DOM	240/493	507/990	0.2798	0.5968	352/720	378/749	0.123	0.7258
		C	T	REC	27/706	38/1459	2.28	0.1311	21/1051	31/1096	1.492	0.222
