# Supplementary material for: Genetic association of FTO/IRX region with obesity and overweight in the Polish population
Source: PLoS One. 2017 Jun 29;12(6):e0180295. doi: 10.1371/journal.pone.0180295 (PMC5491248; doi:10.1371/journal.pone.0180295)
Supplement: S13 Table — SNP—rs number of tested SNP; BP—Physical position of SNP on chromosome 16; A—minor allele; NMISS—Number of non-missing individuals included in analysis; BETA—regression coefficient; SE—standard error of regression coefficient; L95—Lower bound of 95% confidence interval; U95—Upper bound of 95% confidence interval; STAT—Coefficient t-statistic; P—Asymptotic p-value for t-statistic, bold font denotes markers with statistically significant p values and shaded cells indicate the meaning the additive effects of allele dosage when assuming age and sex as a covariates. (XLSX) [file pone.0180295.s017.xlsx]

## Sheet: Arkusz1
		CHR	SNP	BP	A1	TEST	NMISS	BETA	SE	L95	U95	STAT	P
BLOCK 1	1	16	rs1131220	53503934	A	ADD	5342	0.04424	0.08242	-0.1173	0.2058	0.5367	0.5915
	2	16	rs1131220	53503934	A	sex	5342	-1.418	0.1156	-1.644	-1.191	-12.26	4.255E-34
	3	16	rs1131220	53503934	A	age	5342	0.1039	0.003911	0.09625	0.1116	26.57	3.318E-146
	4	16	rs3809634	53538157	C	ADD	5349	0.1449	0.08816	-0.02791	0.3177	1.643	0.1004
	5	16	rs3809634	53538157	C	sex	5349	-1.424	0.1155	-1.65	-1.197	-12.32	1.961E-34
	6	16	rs3809634	53538157	C	age	5349	0.1036	0.003904	0.09594	0.1112	26.53	7.796E-146
BLOCK 2	7	16	rs3095631	53545800	C	ADD	5333	-0.02987	0.08189	-0.1904	0.1306	-0.3648	0.7153
	8	16	rs3095631	53545800	C	sex	5333	-1.398	0.115	-1.623	-1.173	-12.16	1.435E-33
	9	16	rs3095631	53545800	C	age	5333	0.1041	0.003887	0.09653	0.1118	26.79	1.848E-148
	10	16	rs17194040	53550898	A	ADD	5371	0.108	0.09066	-0.06971	0.2857	1.191	0.2337
	11	16	rs17194040	53550898	A	sex	5371	-1.422	0.1152	-1.647	-1.196	-12.34	1.63E-34
	12	16	rs17194040	53550898	A	age	5371	0.1039	0.003895	0.0963	0.1116	26.68	2.254E-147
BLOCK 3	13	16	rs1861556	53558150	T	ADD	5369	-0.08134	0.08664	-0.2512	0.08848	-0.9387	0.3479
	14	16	rs1861556	53558150	T	sex	5369	-1.424	0.1153	-1.65	-1.198	-12.35	1.404E-34
	15	16	rs1861556	53558150	T	age	5369	0.104	0.003898	0.09633	0.1116	26.67	2.687E-147
	16	16	rs9788828	53577519	T	ADD	5231	-0.07616	0.09543	-0.2632	0.1109	-0.7981	0.4249
	17	16	rs9788828	53577519	T	sex	5231	-1.4	0.1166	-1.629	-1.172	-12.01	8.968E-33
	18	16	rs9788828	53577519	T	age	5231	0.1035	0.003942	0.09581	0.1113	26.26	6.594E-143
	19	16	rs16952304	53578713	G	ADD	5351	-0.2203	0.175	-0.5633	0.1227	-1.259	0.2082
	20	16	rs16952304	53578713	G	sex	5351	-1.423	0.1154	-1.65	-1.197	-12.33	1.792E-34
	21	16	rs16952304	53578713	G	age	5351	0.104	0.003903	0.09639	0.1117	26.65	4.515E-147
	22	16	rs7193898	53584921	A	ADD	5369	-0.09437	0.09197	-0.2746	0.08589	-1.026	0.3049
	23	16	rs7193898	53584921	A	sex	5369	-1.42	0.1153	-1.646	-1.194	-12.32	2.092E-34
	24	16	rs7193898	53584921	A	age	5369	0.1038	0.003896	0.09614	0.1114	26.64	6.002E-147
	25	16	rs1362572	53587920	A	ADD	5371	-0.1408	0.08701	-0.3113	0.02978	-1.618	0.1058
	26	16	rs1362572	53587920	A	sex	5371	-1.423	0.1152	-1.649	-1.198	-12.36	1.343E-34
	27	16	rs1362572	53587920	A	age	5371	0.1039	0.003894	0.09625	0.1115	26.68	2.504E-147
	28	16	rs12599436	53593871	A	ADD	5371	-0.2241	0.1757	-0.5686	0.1204	-1.275	0.2023
	29	16	rs12599436	53593871	A	sex	5371	-1.422	0.1152	-1.648	-1.196	-12.34	1.534E-34
	30	16	rs12599436	53593871	A	age	5371	0.1039	0.003895	0.09631	0.1116	26.68	2.116E-147
	31	16	rs1946155	53634295	T	ADD	5371	-0.08111	0.08956	-0.2566	0.09442	-0.9056	0.3652
	32	16	rs1946155	53634295	T	sex	5371	-1.422	0.1152	-1.648	-1.196	-12.34	1.621E-34
	33	16	rs1946155	53634295	T	age	5371	0.1039	0.003895	0.09623	0.1115	26.67	3.075E-147
	34	16	rs4784320	53636000	A	ADD	5371	-0.1794	0.2911	-0.7499	0.3911	-0.6164	0.5377
	35	16	rs4784320	53636000	A	sex	5371	-1.42	0.1152	-1.646	-1.195	-12.33	1.867E-34
	36	16	rs4784320	53636000	A	age	5371	0.1039	0.003896	0.09624	0.1115	26.67	3.195E-147
	37	16	rs12443767	53638340	C	ADD	5369	-0.4457	0.2546	-0.9446	0.05318	-1.751	0.07999
	38	16	rs12443767	53638340	C	sex	5369	-1.421	0.1152	-1.647	-1.195	-12.33	1.817E-34
	39	16	rs12443767	53638340	C	age	5369	0.1038	0.003895	0.09621	0.1115	26.66	3.408E-147
	40	16	rs3213758	53639438	T	ADD	5371	-0.2142	0.173	-0.5534	0.125	-1.238	0.2158
	41	16	rs3213758	53639438	T	sex	5371	-1.422	0.1152	-1.647	-1.196	-12.34	1.628E-34
	42	16	rs3213758	53639438	T	age	5371	0.1039	0.003895	0.0963	0.1116	26.68	2.176E-147
	43	16	rs17214955	53645976	T	ADD	5366	0.02353	0.1043	-0.1809	0.2279	0.2256	0.8215
	44	16	rs17214955	53645976	T	sex	5366	-1.422	0.1153	-1.648	-1.196	-12.33	1.73E-34
	45	16	rs17214955	53645976	T	age	5366	0.1038	0.003899	0.0962	0.1115	26.63	7.352E-147
	46	16	rs8050354	53649168	T	ADD	5369	-0.1428	0.0869	-0.3132	0.0275	-1.644	0.1003
	47	16	rs8050354	53649168	T	sex	5369	-1.419	0.1152	-1.645	-1.194	-12.32	2.079E-34
	48	16	rs8050354	53649168	T	age	5369	0.1039	0.003895	0.09623	0.1115	26.67	3.093E-147
BLOCK 4	49	16	rs139974543	53653005	C	ADD	5371	-0.2297	0.2667	-0.7525	0.293	-0.8613	0.3891
	50	16	rs139974543	53653005	C	sex	5371	-1.421	0.1152	-1.647	-1.195	-12.34	1.703E-34
	51	16	rs139974543	53653005	C	age	5371	0.1039	0.003895	0.09623	0.1115	26.67	3.087E-147
	52	16	rs2111119	53671754	T	ADD	5371	-0.2798	0.1516	-0.5769	0.01723	-1.846	0.0649
	53	16	rs2111119	53671754	T	sex	5371	-1.422	0.1152	-1.648	-1.197	-12.35	1.477E-34
	54	16	rs2111119	53671754	T	age	5371	0.1041	0.003896	0.09642	0.1117	26.71	1.112E-147
BLOCK 5	58	16	rs2302677	53682949	T	ADD	5371	-0.04691	0.2538	-0.5443	0.4505	-0.1848	0.8534
	59	16	rs2302677	53682949	T	sex	5371	-1.421	0.1152	-1.646	-1.195	-12.33	1.855E-34
	60	16	rs2302677	53682949	T	age	5371	0.1038	0.003895	0.0962	0.1115	26.66	3.792E-147
	61	16	rs9934800	53688494	C	ADD	5360	-0.2443	0.1863	-0.6094	0.1207	-1.312	0.1897
	62	16	rs9934800	53688494	C	sex	5360	-1.425	0.1151	-1.651	-1.199	-12.38	1.027E-34
	63	16	rs9934800	53688494	C	age	5360	0.1041	0.00389	0.0965	0.1117	26.77	2.982E-148
	64	16	rs5005161	53698676	C	ADD	5371	-0.2399	0.1314	-0.4973	0.01761	-1.826	0.06792
	65	16	rs5005161	53698676	C	sex	5371	-1.422	0.1152	-1.647	-1.196	-12.34	1.603E-34
	66	16	rs5005161	53698676	C	age	5371	0.1041	0.003896	0.09643	0.1117	26.71	1.094E-147
BLOCK 6	67	16	rs7205986	53755146	A	ADD	5371	-0.1008	0.08135	-0.2602	0.05863	-1.239	0.2153
	68	16	rs7205986	53755146	A	sex	5371	-1.42	0.1152	-1.646	-1.194	-12.32	1.978E-34
	69	16	rs7205986	53755146	A	age	5371	0.1038	0.003895	0.09615	0.1114	26.65	4.962E-147
	70	16	rs1421084	53757740	G	ADD	5370	0.0359	0.3078	-0.5673	0.6391	0.1166	0.9071
	71	16	rs1421084	53757740	G	sex	5370	-1.419	0.1153	-1.645	-1.193	-12.32	2.181E-34
	72	16	rs1421084	53757740	G	age	5370	0.1039	0.003895	0.09624	0.1115	26.67	3.252E-147
	73	16	rs7203521	53769293	G	ADD	5371	-0.1445	0.08301	-0.3072	0.01818	-1.741	0.08175
	74	16	rs7203521	53769293	G	sex	5371	-1.417	0.1152	-1.643	-1.191	-12.3	2.548E-34
	75	16	rs7203521	53769293	G	age	5371	0.1038	0.003894	0.09612	0.1114	26.64	5.359E-147
	76	16	rs6499640	53769677	G	ADD	5371	-0.1425	0.08297	-0.3051	0.02016	-1.717	0.08604
	77	16	rs6499640	53769677	G	sex	5371	-1.417	0.1152	-1.643	-1.191	-12.3	2.571E-34
	78	16	rs6499640	53769677	G	age	5371	0.1038	0.003894	0.09612	0.1114	26.64	5.423E-147
	79	16	rs4396532	53773047	A	ADD	5352	-0.2502	0.1743	-0.5919	0.09152	-1.435	0.1514
	80	16	rs4396532	53773047	A	sex	5352	-1.426	0.1155	-1.652	-1.2	-12.35	1.42E-34
	81	16	rs4396532	53773047	A	age	5352	0.1038	0.003903	0.09617	0.1115	26.6	1.699E-146
BLOCK 7	82	16	rs1861868	53790402	A	ADD	5371	-0.02054	0.08141	-0.1801	0.139	-0.2523	0.8009
	83	16	rs1861868	53790402	A	sex	5371	-1.421	0.1152	-1.647	-1.195	-12.33	1.827E-34
	84	16	rs1861868	53790402	A	age	5371	0.1038	0.003895	0.0962	0.1115	26.66	3.78E-147
	85	16	rs1075440	53790906	G	ADD	5370	0.07216	0.08372	-0.09194	0.2363	0.8618	0.3888
	86	16	rs1075440	53790906	G	sex	5370	-1.423	0.1152	-1.648	-1.197	-12.35	1.52E-34
	87	16	rs1075440	53790906	G	age	5370	0.1039	0.003895	0.09623	0.1115	26.66	3.366E-147
	88	16	rs13334933	53795636	G	ADD	5368	-0.1522	0.1136	-0.3749	0.07048	-1.34	0.1804
	89	16	rs13334933	53795636	G	sex	5368	-1.423	0.1152	-1.648	-1.197	-12.34	1.541E-34
	90	16	rs13334933	53795636	G	age	5368	0.1038	0.003896	0.09616	0.1114	26.64	5.949E-147
BLOCK 8	91	16	rs9930333	53799977	G	ADD	5369	0.2948	0.08127	0.1355	0.4541	3.627	0.0002889
	92	16	rs9930333	53799977	G	sex	5369	-1.426	0.1151	-1.651	-1.2	-12.38	9.795E-35
	93	16	rs9930333	53799977	G	age	5369	0.104	0.003892	0.09638	0.1116	26.72	7.978E-148
	94	16	rs9939973	53800568	A	ADD	5371	0.2941	0.08122	0.1349	0.4533	3.621	0.0002963
	95	16	rs9939973	53800568	A	sex	5371	-1.427	0.1151	-1.653	-1.201	-12.4	8.004E-35
	96	16	rs9939973	53800568	A	age	5371	0.104	0.00389	0.09634	0.1116	26.72	8.343E-148
	97	16	rs9940128	53800754	A	ADD	5370	0.2966	0.08128	0.1373	0.4559	3.649	0.0002656
	98	16	rs9940128	53800754	A	sex	5370	-1.428	0.1151	-1.653	-1.202	-12.4	7.716E-35
	99	16	rs9940128	53800754	A	age	5370	0.104	0.003892	0.09634	0.1116	26.72	9.432E-148
	100	16	rs1421085	53800954	C	ADD	5371	0.345	0.08164	0.185	0.5051	4.226	0.00002416
	101	16	rs1421085	53800954	C	sex	5371	-1.426	0.115	-1.651	-1.2	-12.39	8.464E-35
	102	16	rs1421085	53800954	C	age	5371	0.104	0.003889	0.09634	0.1116	26.73	6.237E-148
	103	16	rs16952520	53803038	G	ADD	5348	-0.1179	0.1984	-0.5067	0.2709	-0.5943	0.5523
	104	16	rs16952520	53803038	G	sex	5348	-1.419	0.1156	-1.645	-1.192	-12.27	3.776E-34
	105	16	rs16952520	53803038	G	age	5348	0.1039	0.003903	0.09622	0.1115	26.61	1.268E-146
	109	16	rs1558902	53803574	A	ADD	5370	0.3492	0.08166	0.1892	0.5093	4.277	0.00001931
	110	16	rs1558902	53803574	A	sex	5370	-1.425	0.115	-1.65	-1.199	-12.38	9.667E-35
	111	16	rs1558902	53803574	A	age	5370	0.1041	0.00389	0.09644	0.1117	26.75	3.953E-148
	112	16	rs10852521	53804965	T	ADD	5369	-0.2632	0.08134	-0.4226	-0.1037	-3.235	0.001223
	113	16	rs10852521	53804965	T	sex	5369	-1.427	0.1152	-1.653	-1.201	-12.39	8.722E-35
	114	16	rs10852521	53804965	T	age	5369	0.1039	0.003892	0.09629	0.1115	26.7	1.356E-147
	115	16	rs1121980	53809247	T	ADD	5371	0.2952	0.08125	0.1359	0.4544	3.633	0.0002827
	116	16	rs1121980	53809247	T	sex	5371	-1.427	0.1151	-1.653	-1.202	-12.4	7.805E-35
	117	16	rs1121980	53809247	T	age	5371	0.104	0.00389	0.09634	0.1116	26.72	8.152E-148
	118	16	rs7193144	53810686	C	ADD	5370	0.3098	0.08168	0.1497	0.4699	3.793	0.0001506
	119	16	rs7193144	53810686	C	sex	5370	-1.426	0.1151	-1.651	-1.2	-12.39	9.08E-35
	120	16	rs7193144	53810686	C	age	5370	0.1039	0.003891	0.09627	0.1115	26.7	1.308E-147
	121	16	rs17817449	53813367	G	ADD	5369	0.3114	0.08171	0.1513	0.4716	3.811	0.0001399
	122	16	rs17817449	53813367	G	sex	5369	-1.424	0.1151	-1.649	-1.198	-12.37	1.125E-34
	123	16	rs17817449	53813367	G	age	5369	0.1039	0.003892	0.09625	0.1115	26.69	1.66E-147
	124	16	rs11075987	53815161	T	ADD	5370	-0.2368	0.08088	-0.3953	-0.07827	-2.928	0.003428
	125	16	rs11075987	53815161	T	sex	5370	-1.427	0.1152	-1.653	-1.201	-12.39	8.727E-35
	126	16	rs11075987	53815161	T	age	5370	0.1039	0.003892	0.09623	0.1115	26.68	2.13E-147
	127	16	rs8050136	53816275	A	ADD	5365	0.3135	0.08178	0.1532	0.4738	3.833	0.0001278
	128	16	rs8050136	53816275	A	sex	5365	-1.424	0.1151	-1.65	-1.199	-12.37	1.074E-34
	129	16	rs8050136	53816275	A	age	5365	0.1041	0.003893	0.09647	0.1117	26.74	6.082E-148
	130	16	rs9935401	53816838	A	ADD	5369	0.3125	0.08172	0.1523	0.4727	3.824	0.0001327
	131	16	rs9935401	53816838	A	sex	5369	-1.426	0.1151	-1.651	-1.2	-12.38	9.553E-35
	132	16	rs9935401	53816838	A	age	5369	0.1038	0.003891	0.09622	0.1115	26.69	1.886E-147
	133	16	rs9936385	53819169	C	ADD	5371	0.3106	0.08168	0.1505	0.4707	3.803	0.0001447
	134	16	rs9936385	53819169	C	sex	5371	-1.426	0.1151	-1.652	-1.2	-12.39	8.667E-35
	135	16	rs9936385	53819169	C	age	5371	0.1039	0.00389	0.09626	0.1115	26.71	1.252E-147
	136	16	rs9926289	53820503	A	ADD	5370	0.3124	0.08169	0.1523	0.4725	3.824	0.0001329
	137	16	rs9926289	53820503	A	sex	5370	-1.425	0.1151	-1.65	-1.199	-12.38	1.023E-34
	138	16	rs9926289	53820503	A	age	5370	0.104	0.003891	0.09635	0.1116	26.72	8.391E-148
	139	16	rs76804286	53820512	A	ADD	5371	-0.1146	0.398	-0.8946	0.6655	-0.2878	0.7735
	140	16	rs76804286	53820512	A	sex	5371	-1.42	0.1152	-1.646	-1.194	-12.32	1.996E-34
	141	16	rs76804286	53820512	A	age	5371	0.1038	0.003896	0.09617	0.1114	26.64	5.786E-147
	145	16	rs9939609	53820527	A	ADD	5370	0.3124	0.08169	0.1523	0.4725	3.824	0.0001329
	146	16	rs9939609	53820527	A	sex	5370	-1.425	0.1151	-1.65	-1.199	-12.38	1.023E-34
	147	16	rs9939609	53820527	A	age	5370	0.104	0.003891	0.09635	0.1116	26.72	8.391E-148
	148	16	rs9941349	53825488	T	ADD	5370	0.2723	0.08111	0.1134	0.4313	3.358	0.0007919
	149	16	rs9941349	53825488	T	sex	5370	-1.426	0.1151	-1.651	-1.2	-12.38	9.537E-35
	150	16	rs9941349	53825488	T	age	5370	0.104	0.003892	0.09637	0.1116	26.72	8.878E-148
	151	16	rs7190492	53828752	A	ADD	5345	-0.1928	0.08614	-0.3616	-0.02395	-2.238	0.02526
	152	16	rs7190492	53828752	A	sex	5345	-1.418	0.1156	-1.645	-1.192	-12.27	3.712E-34
	153	16	rs7190492	53828752	A	age	5345	0.1039	0.003906	0.09625	0.1116	26.6	1.626E-146
	154	16	rs9930506	53830465	G	ADD	5371	0.2804	0.08079	0.1221	0.4388	3.471	0.0005223
	155	16	rs9930506	53830465	G	sex	5371	-1.428	0.1151	-1.654	-1.202	-12.41	7.281E-35
	156	16	rs9930506	53830465	G	age	5371	0.1039	0.003891	0.09623	0.1115	26.69	1.651E-147
	157	16	rs9922708	53831146	T	ADD	5325	0.28	0.08107	0.1211	0.4389	3.454	0.0005573
	158	16	rs9922708	53831146	T	sex	5325	-1.434	0.1157	-1.66	-1.207	-12.39	8.958E-35
	159	16	rs9922708	53831146	T	age	5325	0.1037	0.003915	0.09599	0.1113	26.47	3.346E-145
	160	16	rs9922619	53831771	T	ADD	5360	0.2766	0.08085	0.1181	0.435	3.421	0.0006293
	161	16	rs9922619	53831771	T	sex	5360	-1.425	0.1151	-1.651	-1.2	-12.38	9.871E-35
	162	16	rs9922619	53831771	T	age	5360	0.1036	0.003892	0.09595	0.1112	26.61	1.166E-146
	163	16	rs8044769	53839135	T	ADD	5371	-0.2692	0.0811	-0.4281	-0.1102	-3.319	0.0009093
	164	16	rs8044769	53839135	T	sex	5371	-1.431	0.1152	-1.657	-1.205	-12.43	5.524E-35
	165	16	rs8044769	53839135	T	age	5371	0.1038	0.003891	0.09616	0.1114	26.67	2.702E-147
	166	16	rs12149832	53842908	A	ADD	5368	0.3211	0.08136	0.1616	0.4806	3.947	0.00008026
	167	16	rs12149832	53842908	A	sex	5368	-1.428	0.1151	-1.653	-1.202	-12.4	7.709E-35
	168	16	rs12149832	53842908	A	age	5368	0.1037	0.003892	0.0961	0.1114	26.65	4.521E-147
BLOCK 9	169	16	rs10852523	53858954	C	ADD	5367	-0.08297	0.08545	-0.2504	0.0845	-0.971	0.3316
	170	16	rs10852523	53858954	C	sex	5367	-1.419	0.1152	-1.644	-1.193	-12.31	2.358E-34
	171	16	rs10852523	53858954	C	age	5367	0.1038	0.003897	0.09616	0.1114	26.63	7.084E-147
	172	16	rs3826169	53860481	C	ADD	5371	0.108	0.09595	-0.08006	0.2961	1.126	0.2604
	173	16	rs3826169	53860481	C	sex	5371	-1.422	0.1152	-1.648	-1.196	-12.34	1.611E-34
	174	16	rs3826169	53860481	C	age	5371	0.1038	0.003895	0.09617	0.1114	26.65	4.473E-147
	175	16	rs8061518	53861024	G	ADD	5266	-0.000131	0.08326	-0.1633	0.1631	-0.001573	0.9987
	176	16	rs8061518	53861024	G	sex	5266	-1.404	0.1165	-1.632	-1.176	-12.05	5.069E-33
	177	16	rs8061518	53861024	G	age	5266	0.1048	0.003938	0.09711	0.1126	26.62	1.456E-146
	178	16	rs10521307	53865701	C	ADD	5370	-0.0239	0.08607	-0.1926	0.1448	-0.2777	0.7812
	179	16	rs10521307	53865701	C	sex	5370	-1.42	0.1153	-1.646	-1.194	-12.32	2.138E-34
	180	16	rs10521307	53865701	C	age	5370	0.1038	0.003896	0.09613	0.1114	26.63	6.882E-147
	181	16	rs7203572	53869366	C	ADD	5297	-0.06904	0.1047	-0.2743	0.1362	-0.6592	0.5098
	182	16	rs7203572	53869366	C	sex	5297	-1.392	0.1155	-1.619	-1.166	-12.05	5.152E-33
	183	16	rs7203572	53869366	C	age	5297	0.1034	0.003905	0.09573	0.111	26.47	3.91E-145
	184	16	rs17819033	53873103	T	ADD	5365	-0.06154	0.1048	-0.2669	0.1438	-0.5873	0.557
	185	16	rs17819033	53873103	T	sex	5365	-1.419	0.1153	-1.645	-1.193	-12.31	2.397E-34
	186	16	rs17819033	53873103	T	age	5365	0.1038	0.003898	0.09613	0.1114	26.62	9.268E-147
BLOCK 10	187	16	rs7205009	53876444	T	ADD	5354	-0.0531	0.08404	-0.2178	0.1116	-0.6318	0.5275
	188	16	rs7205009	53876444	T	sex	5354	-1.423	0.1155	-1.65	-1.197	-12.32	2.022E-34
	189	16	rs7205009	53876444	T	age	5354	0.1039	0.003906	0.09625	0.1116	26.6	1.465E-146
	190	16	rs2160481	53884113	C	ADD	5370	-0.02021	0.1022	-0.2205	0.1801	-0.1977	0.8433
	191	16	rs2160481	53884113	C	sex	5370	-1.422	0.1152	-1.647	-1.196	-12.34	1.712E-34
	192	16	rs2160481	53884113	C	age	5370	0.1038	0.003896	0.09615	0.1114	26.64	6.057E-147
BLOCK 11	193	16	rs4784329	53910261	C	ADD	5371	-0.07258	0.08119	-0.2317	0.08655	-0.894	0.3714
	194	16	rs4784329	53910261	C	sex	5371	-1.421	0.1152	-1.646	-1.195	-12.33	1.816E-34
	195	16	rs4784329	53910261	C	age	5371	0.1038	0.003895	0.0962	0.1115	26.66	3.651E-147
	196	16	rs7191718	53911023	C	ADD	5371	-0.1093	0.08118	-0.2684	0.04984	-1.346	0.1784
	197	16	rs7191718	53911023	C	sex	5371	-1.421	0.1152	-1.647	-1.195	-12.33	1.726E-34
	198	16	rs7191718	53911023	C	age	5371	0.1039	0.003894	0.09622	0.1115	26.67	3.1E-147
	199	16	rs9934504	53916879	A	ADD	5371	-0.09764	0.1202	-0.3331	0.1379	-0.8126	0.4165
	200	16	rs9934504	53916879	A	sex	5371	-1.422	0.1152	-1.647	-1.196	-12.34	1.665E-34
	201	16	rs9934504	53916879	A	age	5371	0.1039	0.003895	0.09622	0.1115	26.66	3.304E-147
	202	16	rs9929152	53939403	G	ADD	5370	-0.05974	0.104	-0.2637	0.1442	-0.5742	0.5659
	203	16	rs9929152	53939403	G	sex	5370	-1.419	0.1152	-1.645	-1.193	-12.31	2.185E-34
	204	16	rs9929152	53939403	G	age	5370	0.1038	0.003896	0.09614	0.1114	26.64	5.934E-147
	205	16	rs12232391	53953119	G	ADD	5370	0.06323	0.08319	-0.09981	0.2263	0.7601	0.4472
	206	16	rs12232391	53953119	G	sex	5370	-1.421	0.1152	-1.647	-1.195	-12.33	1.737E-34
	207	16	rs12232391	53953119	G	age	5370	0.1039	0.003895	0.09626	0.1115	26.68	2.571E-147
	208	16	rs9924072	53966063	G	ADD	5371	-0.1386	0.08478	-0.3048	0.02754	-1.635	0.1021
	209	16	rs9924072	53966063	G	sex	5371	-1.421	0.1152	-1.647	-1.196	-12.34	1.647E-34
	210	16	rs9924072	53966063	G	age	5371	0.1038	0.003894	0.09621	0.1115	26.67	3.134E-147
	211	16	rs12933996	53976662	G	ADD	5366	0.03246	0.08379	-0.1318	0.1967	0.3873	0.6985
	212	16	rs12933996	53976662	G	sex	5366	-1.421	0.1153	-1.647	-1.195	-12.32	1.958E-34
	213	16	rs12933996	53976662	G	age	5366	0.1039	0.003895	0.09622	0.1115	26.66	3.706E-147
BLOCK 12	214	16	rs17224310	53990953	T	ADD	5371	0.03031	0.1016	-0.1688	0.2294	0.2984	0.7654
	215	16	rs17224310	53990953	T	sex	5371	-1.421	0.1152	-1.647	-1.195	-12.33	1.822E-34
	216	16	rs17224310	53990953	T	age	5371	0.1038	0.003897	0.09617	0.1114	26.64	5.869E-147
	217	16	rs17823199	53998930	C	ADD	5370	0.07987	0.08059	-0.07809	0.2378	0.991	0.3217
	218	16	rs17823199	53998930	C	sex	5370	-1.419	0.1152	-1.645	-1.193	-12.32	2.118E-34
	219	16	rs17823199	53998930	C	age	5370	0.1037	0.003896	0.09611	0.1114	26.63	7.299E-147
	220	16	rs7194907	54003483	T	ADD	5369	-0.06725	0.0816	-0.2272	0.09269	-0.8241	0.4099
	221	16	rs7194907	54003483	T	sex	5369	-1.42	0.1153	-1.646	-1.194	-12.32	2.046E-34
	222	16	rs7194907	54003483	T	age	5369	0.1038	0.003896	0.09611	0.1114	26.63	7.679E-147
BLOCK 13	223	16	rs6499662	54026739	G	ADD	5370	-0.1293	0.08302	-0.292	0.03344	-1.557	0.1195
	224	16	rs6499662	54026739	G	sex	5370	-1.422	0.1152	-1.648	-1.197	-12.34	1.546E-34
	225	16	rs6499662	54026739	G	age	5370	0.1037	0.003895	0.09609	0.1114	26.63	7.412E-147
	226	16	rs12596210	54027971	C	ADD	5371	0.04802	0.1278	-0.2024	0.2985	0.3758	0.7071
	227	16	rs12596210	54027971	C	sex	5371	-1.42	0.1152	-1.646	-1.194	-12.32	1.999E-34
	228	16	rs12596210	54027971	C	age	5371	0.1038	0.003896	0.09618	0.1114	26.65	4.78E-147
	229	16	rs8046658	54031563	C	ADD	5371	0.03105	0.08238	-0.1304	0.1925	0.3769	0.7063
	230	16	rs8046658	54031563	C	sex	5371	-1.42	0.1152	-1.646	-1.194	-12.32	1.997E-34
	231	16	rs8046658	54031563	C	age	5371	0.1038	0.003895	0.09619	0.1115	26.66	4.067E-147
	232	16	rs7200972	54036352	G	ADD	5365	0.03426	0.08317	-0.1288	0.1973	0.4119	0.6805
	233	16	rs7200972	54036352	G	sex	5365	-1.427	0.1152	-1.653	-1.202	-12.39	9.208E-35
	234	16	rs7200972	54036352	G	age	5365	0.1035	0.003895	0.09589	0.1112	26.58	2.557E-146
BLOCK 14	235	16	rs9925908	54038336	T	ADD	5369	-0.07193	0.1036	-0.275	0.1312	-0.6942	0.4876
	236	16	rs9925908	54038336	T	sex	5369	-1.419	0.1152	-1.644	-1.193	-12.31	2.355E-34
	237	16	rs9925908	54038336	T	age	5369	0.1039	0.003896	0.09626	0.1115	26.67	3.043E-147
	238	16	rs12931859	54039486	T	ADD	5370	-0.0592	0.128	-0.31	0.1916	-0.4626	0.6437
	239	16	rs12931859	54039486	T	sex	5370	-1.42	0.1152	-1.646	-1.194	-12.32	2.004E-34
	240	16	rs12931859	54039486	T	age	5370	0.1039	0.003897	0.09629	0.1116	26.67	3.06E-147
BLOCK 15	241	16	rs7194243	54056159	T	ADD	5371	0.1474	0.09405	-0.03689	0.3318	1.568	0.117
	242	16	rs7194243	54056159	T	sex	5371	-1.421	0.1152	-1.646	-1.195	-12.33	1.768E-34
	243	16	rs7194243	54056159	T	age	5371	0.1038	0.003894	0.09613	0.1114	26.64	5.313E-147
	244	16	rs4784351	54075698	G	ADD	5371	0.005816	0.08591	-0.1626	0.1742	0.06769	0.946
	245	16	rs4784351	54075698	G	sex	5371	-1.42	0.1152	-1.646	-1.194	-12.33	1.932E-34
	246	16	rs4784351	54075698	G	age	5371	0.1038	0.003895	0.0962	0.1115	26.66	3.95E-147
	247	16	rs2540781	54087859	A	ADD	5361	0.119	0.1279	-0.1316	0.3696	0.9309	0.352
	248	16	rs2540781	54087859	A	sex	5361	-1.421	0.1154	-1.648	-1.195	-12.32	2.015E-34
	249	16	rs2540781	54087859	A	age	5361	0.1038	0.003902	0.09618	0.1115	26.6	1.385E-146
	250	16	rs856973	54093181	T	ADD	5358	0.1659	0.1866	-0.1999	0.5317	0.8888	0.3742
	251	16	rs856973	54093181	T	sex	5358	-1.425	0.1154	-1.651	-1.199	-12.35	1.42E-34
	252	16	rs856973	54093181	T	age	5358	0.1041	0.003899	0.09643	0.1117	26.69	1.903E-147
	253	16	rs2003583	54100006	A	ADD	5371	0.03839	0.09176	-0.1414	0.2182	0.4184	0.6757
	254	16	rs2003583	54100006	A	sex	5371	-1.42	0.1152	-1.646	-1.194	-12.32	2.041E-34
	255	16	rs2003583	54100006	A	age	5371	0.1038	0.003896	0.09617	0.1114	26.65	5.062E-147
BLOCK 16	256	16	rs16953002	54114824	A	ADD	5370	-0.1166	0.1075	-0.3272	0.09411	-1.084	0.2782
	257	16	rs16953002	54114824	A	sex	5370	-1.425	0.1152	-1.651	-1.199	-12.37	1.161E-34
	258	16	rs16953002	54114824	A	age	5370	0.1039	0.003895	0.09623	0.1115	26.67	3.001E-147
	259	16	rs708258	54115369	G	ADD	5371	0.03791	0.08165	-0.1221	0.1979	0.4643	0.6425
	260	16	rs708258	54115369	G	sex	5371	-1.421	0.1152	-1.647	-1.195	-12.33	1.793E-34
	261	16	rs708258	54115369	G	age	5371	0.1038	0.003895	0.09621	0.1115	26.66	3.616E-147
	262	16	rs1008400	54119892	T	ADD	5371	-0.06708	0.08115	-0.2261	0.09197	-0.8266	0.4085
	263	16	rs1008400	54119892	T	sex	5371	-1.422	0.1152	-1.648	-1.196	-12.34	1.646E-34
	264	16	rs1008400	54119892	T	age	5371	0.1038	0.003895	0.09619	0.1115	26.66	3.932E-147
	265	16	rs11646512	54120952	A	ADD	5340	-0.07392	0.08141	-0.2335	0.08564	-0.908	0.3639
	266	16	rs11646512	54120952	A	sex	5340	-1.422	0.1156	-1.648	-1.195	-12.3	2.597E-34
	267	16	rs11646512	54120952	A	age	5340	0.1038	0.003903	0.09615	0.1114	26.59	1.942E-146
	268	16	rs11863548	54123512	A	ADD	5354	0.17	0.09054	-0.007464	0.3474	1.878	0.0605
	269	16	rs11863548	54123512	A	sex	5354	-1.42	0.1155	-1.646	-1.194	-12.3	2.772E-34
	270	16	rs11863548	54123512	A	age	5354	0.1039	0.003904	0.09626	0.1116	26.62	1.019E-146
	271	16	rs2665271	54127879	G	ADD	5367	0.06785	0.08043	-0.08979	0.2255	0.8436	0.399
	272	16	rs2665271	54127879	G	sex	5367	-1.426	0.1153	-1.652	-1.2	-12.36	1.223E-34
	273	16	rs2665271	54127879	G	age	5367	0.104	0.003897	0.09637	0.1116	26.69	1.816E-147
	274	16	rs2689264	54137980	T	ADD	5366	-0.03781	0.103	-0.2397	0.1641	-0.367	0.7136
	275	16	rs2689264	54137980	T	sex	5366	-1.413	0.1153	-1.639	-1.187	-12.26	4.176E-34
	276	16	rs2689264	54137980	T	age	5366	0.1036	0.003897	0.09596	0.1112	26.58	2.281E-146
BLOCK 17	277	16	rs8053279	54151179	G	ADD	5369	-0.0748	0.08149	-0.2345	0.08492	-0.9179	0.3587
	278	16	rs8053279	54151179	G	sex	5369	-1.419	0.1152	-1.645	-1.193	-12.31	2.256E-34
	279	16	rs8053279	54151179	G	age	5369	0.104	0.003896	0.09632	0.1116	26.68	2.096E-147
	280	16	rs8063722	54166636	C	ADD	5371	-0.01736	0.0835	-0.181	0.1463	-0.2079	0.8353
	281	16	rs8063722	54166636	C	sex	5371	-1.42	0.1152	-1.646	-1.195	-12.33	1.875E-34
	282	16	rs8063722	54166636	C	age	5371	0.1038	0.003895	0.0962	0.1115	26.66	3.893E-147
	283	16	rs879679	54175645	C	ADD	5345	0.1412	0.1074	-0.06936	0.3517	1.314	0.1888
	284	16	rs879679	54175645	C	sex	5345	-1.416	0.1156	-1.643	-1.19	-12.25	4.616E-34
	285	16	rs879679	54175645	C	age	5345	0.1041	0.003908	0.0964	0.1117	26.63	8.294E-147
BLOCK 18	286	16	rs1610237	54179910	A	ADD	5357	0.03989	0.08351	-0.1238	0.2036	0.4777	0.6329
	287	16	rs1610237	54179910	A	sex	5357	-1.414	0.1154	-1.64	-1.188	-12.25	4.815E-34
	288	16	rs1610237	54179910	A	age	5357	0.1038	0.003902	0.09618	0.1115	26.61	1.325E-146
	289	16	rs8054310	54187651	C	ADD	5371	0.004366	0.08376	-0.1598	0.1685	0.05213	0.9584
	290	16	rs8054310	54187651	C	sex	5371	-1.421	0.1152	-1.646	-1.195	-12.33	1.871E-34
	291	16	rs8054310	54187651	C	age	5371	0.1038	0.003895	0.0962	0.1115	26.65	4.168E-147
BLOCK 19	292	16	rs2542674	54206026	G	ADD	5370	-0.06342	0.08161	-0.2234	0.09654	-0.7771	0.4371
	293	16	rs2542674	54206026	G	sex	5370	-1.421	0.1153	-1.647	-1.195	-12.33	1.883E-34
	294	16	rs2542674	54206026	G	age	5370	0.1039	0.003895	0.09623	0.1115	26.67	3.192E-147
	295	16	rs2689258	54208856	T	ADD	5370	-0.1648	0.09025	-0.3417	0.01208	-1.826	0.06789
	296	16	rs2689258	54208856	T	sex	5370	-1.422	0.1152	-1.648	-1.196	-12.34	1.536E-34
	297	16	rs2689258	54208856	T	age	5370	0.1038	0.003894	0.09621	0.1115	26.66	3.313E-147
	298	16	rs1033046	54217720	G	ADD	5371	0.05398	0.0827	-0.1081	0.2161	0.6528	0.5139
	299	16	rs1033046	54217720	G	sex	5371	-1.421	0.1152	-1.647	-1.195	-12.33	1.738E-34
	300	16	rs1033046	54217720	G	age	5371	0.1038	0.003896	0.09615	0.1114	26.64	5.847E-147
BLOCK 20	301	16	rs2010410	54231250	C	ADD	5371	-0.1205	0.09781	-0.3122	0.07119	-1.232	0.218
	302	16	rs2010410	54231250	C	sex	5371	-1.423	0.1152	-1.648	-1.197	-12.35	1.495E-34
	303	16	rs2010410	54231250	C	age	5371	0.1038	0.003895	0.0962	0.1115	26.66	3.487E-147
	304	16	rs9921416	54244754	C	ADD	5303	0.117	0.08285	-0.04538	0.2794	1.412	0.1579
	305	16	rs9921416	54244754	C	sex	5303	-1.437	0.1161	-1.664	-1.209	-12.38	1.052E-34
	306	16	rs9921416	54244754	C	age	5303	0.1043	0.003933	0.09658	0.112	26.52	1.357E-145
	307	16	rs17835974	54253020	T	ADD	5371	0.1194	0.08854	-0.05413	0.2929	1.349	0.1775
	308	16	rs17835974	54253020	T	sex	5371	-1.423	0.1152	-1.649	-1.198	-12.35	1.371E-34
	309	16	rs17835974	54253020	T	age	5371	0.1039	0.003895	0.09625	0.1115	26.67	2.624E-147
BLOCK 21	310	16	rs4783830	54255346	A	ADD	5367	-0.06243	0.08599	-0.231	0.1061	-0.7261	0.4678
	311	16	rs4783830	54255346	A	sex	5367	-1.41	0.1149	-1.635	-1.185	-12.28	3.352E-34
	312	16	rs4783830	54255346	A	age	5367	0.1041	0.003883	0.09646	0.1117	26.8	1.27E-148
	313	16	rs8060235	54265765	A	ADD	5371	-0.06164	0.08228	-0.2229	0.09963	-0.7491	0.4538
	314	16	rs8060235	54265765	A	sex	5371	-1.421	0.1152	-1.647	-1.195	-12.33	1.757E-34
	315	16	rs8060235	54265765	A	age	5371	0.1038	0.003895	0.09617	0.1114	26.65	4.491E-147
BLOCK 22	316	16	rs16953241	54274020	A	ADD	5370	0.0457	0.1519	-0.2521	0.3435	0.3008	0.7636
	317	16	rs16953241	54274020	A	sex	5370	-1.42	0.1153	-1.646	-1.194	-12.32	2.031E-34
	318	16	rs16953241	54274020	A	age	5370	0.1038	0.003896	0.09615	0.1114	26.64	5.713E-147
	319	16	rs16953243	54274354	C	ADD	5371	0.005954	0.1074	-0.2045	0.2164	0.05546	0.9558
	320	16	rs16953243	54274354	C	sex	5371	-1.42	0.1152	-1.646	-1.195	-12.33	1.867E-34
	321	16	rs16953243	54274354	C	age	5371	0.1038	0.003895	0.0962	0.1115	26.66	3.862E-147
	322	16	rs17253832	54274562	C	ADD	5299	-0.01766	0.1377	-0.2874	0.2521	-0.1283	0.8979
	323	16	rs17253832	54274562	C	sex	5299	-1.428	0.1162	-1.656	-1.2	-12.29	2.951E-34
	324	16	rs17253832	54274562	C	age	5299	0.1039	0.003925	0.09619	0.1116	26.47	4.546E-145
	325	16	rs7200222	54293129	T	ADD	5371	0.02373	0.1525	-0.2751	0.3226	0.1557	0.8763
	326	16	rs7200222	54293129	T	sex	5371	-1.421	0.1153	-1.647	-1.195	-12.33	1.863E-34
	327	16	rs7200222	54293129	T	age	5371	0.1038	0.003895	0.09619	0.1115	26.65	4.142E-147
	328	16	rs8049962	54294206	C	ADD	5369	-0.03637	0.1049	-0.2419	0.1692	-0.3468	0.7288
	329	16	rs8049962	54294206	C	sex	5369	-1.42	0.1153	-1.646	-1.194	-12.32	2.118E-34
	330	16	rs8049962	54294206	C	age	5369	0.1039	0.003897	0.0963	0.1116	26.67	2.823E-147
	331	16	rs10521300	54299503	A	ADD	5371	0.0288	0.1526	-0.2703	0.3279	0.1887	0.8503
	332	16	rs10521300	54299503	A	sex	5371	-1.421	0.1153	-1.647	-1.195	-12.33	1.845E-34
	333	16	rs10521300	54299503	A	age	5371	0.1038	0.003895	0.09619	0.1115	26.65	4.178E-147
	334	16	rs16953283	54300172	T	ADD	5371	0.04194	0.1532	-0.2583	0.3421	0.2738	0.7842
	335	16	rs16953283	54300172	T	sex	5371	-1.421	0.1153	-1.647	-1.195	-12.33	1.797E-34
	336	16	rs16953283	54300172	T	age	5371	0.1038	0.003895	0.09619	0.1115	26.65	4.286E-147
BLOCK 23	337	16	rs1126960	54318172	A	ADD	5370	0.06191	0.09874	-0.1316	0.2554	0.627	0.5307
	338	16	rs1126960	54318172	A	sex	5370	-1.422	0.1152	-1.648	-1.196	-12.34	1.607E-34
	339	16	rs1126960	54318172	A	age	5370	0.1038	0.003897	0.0962	0.1115	26.64	5.308E-147
	340	16	rs1868689	54323268	A	ADD	5370	-0.03622	0.0886	-0.2099	0.1374	-0.4088	0.6827
	341	16	rs1868689	54323268	A	sex	5370	-1.419	0.1152	-1.645	-1.193	-12.31	2.213E-34
	342	16	rs1868689	54323268	A	age	5370	0.1039	0.003896	0.0963	0.1116	26.68	2.516E-147
	343	16	rs17176417	54327043	C	ADD	5371	-0.03139	0.1114	-0.2498	0.187	-0.2817	0.7782
	344	16	rs17176417	54327043	C	sex	5371	-1.42	0.1153	-1.646	-1.194	-12.32	2.129E-34
	345	16	rs17176417	54327043	C	age	5371	0.1039	0.003895	0.09622	0.1115	26.66	3.703E-147
	346	16	rs1079368	54334280	C	ADD	5365	-0.09754	0.09372	-0.2812	0.08615	-1.041	0.298
	347	16	rs1079368	54334280	C	sex	5365	-1.416	0.1153	-1.642	-1.19	-12.28	3.329E-34
	348	16	rs1079368	54334280	C	age	5365	0.1042	0.003899	0.09658	0.1119	26.73	6.868E-148
BLOCK 24	349	16	rs1004299	54343840	C	ADD	5370	-0.0511	0.08102	-0.2099	0.1077	-0.6307	0.5283
	350	16	rs1004299	54343840	C	sex	5370	-1.421	0.1153	-1.647	-1.195	-12.33	1.859E-34
	351	16	rs1004299	54343840	C	age	5370	0.1039	0.003897	0.0963	0.1116	26.67	2.605E-147
	352	16	rs1004930	54345296	G	ADD	5369	-0.009661	0.09621	-0.1982	0.1789	-0.1004	0.92
	353	16	rs1004930	54345296	G	sex	5369	-1.421	0.1153	-1.647	-1.195	-12.33	1.838E-34
	354	16	rs1004930	54345296	G	age	5369	0.1038	0.003899	0.09616	0.1114	26.62	8.483E-147
	355	16	rs12930159	54349257	T	ADD	5371	0.07695	0.1249	-0.1679	0.3218	0.616	0.5379
	356	16	rs12930159	54349257	T	sex	5371	-1.42	0.1152	-1.645	-1.194	-12.32	2.069E-34
	357	16	rs12930159	54349257	T	age	5371	0.1039	0.003895	0.09623	0.1115	26.66	3.261E-147
BLOCK 25	358	16	rs729633	54352290	T	ADD	5369	0.03128	0.1093	-0.1829	0.2455	0.2862	0.7747
	359	16	rs729633	54352290	T	sex	5369	-1.422	0.1153	-1.648	-1.196	-12.34	1.61E-34
	360	16	rs729633	54352290	T	age	5369	0.1039	0.003897	0.09625	0.1115	26.66	3.778E-147
	361	16	rs8056104	54355601	T	ADD	5371	0.07652	0.08355	-0.08723	0.2403	0.9158	0.3598
	362	16	rs8056104	54355601	T	sex	5371	-1.423	0.1152	-1.649	-1.197	-12.35	1.496E-34
	363	16	rs8056104	54355601	T	age	5371	0.1038	0.003895	0.09614	0.1114	26.64	5.675E-147
BLOCK 26	364	16	rs2388632	54359850	G	ADD	5371	0.346	0.1146	0.1213	0.5707	3.018	0.002556
	365	16	rs2388632	54359850	G	sex	5371	-1.419	0.1151	-1.645	-1.194	-12.33	1.867E-34
	366	16	rs2388632	54359850	G	age	5371	0.1041	0.003893	0.09648	0.1117	26.74	5.041E-148
	367	16	rs7193399	54364647	C	ADD	5371	-0.09746	0.1119	-0.3167	0.1218	-0.8712	0.3837
	368	16	rs7193399	54364647	C	sex	5371	-1.419	0.1152	-1.645	-1.193	-12.31	2.232E-34
	369	16	rs7193399	54364647	C	age	5371	0.1039	0.003897	0.09631	0.1116	26.67	2.621E-147
	370	16	rs11076030	54365454	T	ADD	5371	0.1422	0.08863	-0.03154	0.3159	1.604	0.1087
	371	16	rs11076030	54365454	T	sex	5371	-1.422	0.1152	-1.648	-1.196	-12.34	1.523E-34
	372	16	rs11076030	54365454	T	age	5371	0.1038	0.003894	0.09614	0.1114	26.65	4.914E-147
	373	16	rs12932839	54374448	C	ADD	5371	0.2307	0.09911	0.03644	0.4249	2.328	0.01997
	374	16	rs12932839	54374448	C	sex	5371	-1.42	0.1152	-1.645	-1.194	-12.33	1.882E-34
	375	16	rs12932839	54374448	C	age	5371	0.1039	0.003893	0.09628	0.1115	26.69	1.846E-147
	376	16	rs7191827	54388670	G	ADD	5370	0.309	0.1133	0.08689	0.5311	2.727	0.006419
	377	16	rs7191827	54388670	G	sex	5370	-1.42	0.1152	-1.645	-1.194	-12.33	1.898E-34
	378	16	rs7191827	54388670	G	age	5370	0.1039	0.003893	0.09628	0.1115	26.69	1.803E-147
BLOCK 27	379	16	rs8050506	54413730	A	ADD	5371	-0.131	0.1176	-0.3615	0.09954	-1.114	0.2655
	380	16	rs8050506	54413730	A	sex	5371	-1.418	0.1152	-1.644	-1.192	-12.31	2.428E-34
	381	16	rs8050506	54413730	A	age	5371	0.1039	0.003895	0.09627	0.1115	26.68	2.553E-147
	382	16	rs11639567	54415702	G	ADD	5365	-0.1585	0.08144	-0.3181	0.001149	-1.946	0.05172
	383	16	rs11639567	54415702	G	sex	5365	-1.42	0.1153	-1.645	-1.194	-12.32	2.169E-34
	384	16	rs11639567	54415702	G	age	5365	0.104	0.003896	0.09633	0.1116	26.68	2.109E-147
	385	16	rs17257349	54421825	A	ADD	5371	-0.1002	0.08761	-0.2719	0.07152	-1.144	0.2529
	386	16	rs17257349	54421825	A	sex	5371	-1.423	0.1152	-1.649	-1.197	-12.35	1.42E-34
	387	16	rs17257349	54421825	A	age	5371	0.1038	0.003895	0.0962	0.1115	26.66	3.663E-147
	388	16	rs7203944	54438254	G	ADD	5370	-0.1024	0.1095	-0.317	0.1121	-0.9359	0.3494
	389	16	rs7203944	54438254	G	sex	5370	-1.42	0.1152	-1.646	-1.194	-12.32	2.064E-34
	390	16	rs7203944	54438254	G	age	5370	0.1039	0.003896	0.09622	0.1115	26.66	3.792E-147
	391	16	rs1420303	54439522	C	ADD	5371	-0.06292	0.1212	-0.3004	0.1746	-0.5193	0.6036
	392	16	rs1420303	54439522	C	sex	5371	-1.419	0.1153	-1.645	-1.193	-12.31	2.319E-34
	393	16	rs1420303	54439522	C	age	5371	0.1038	0.003895	0.09621	0.1115	26.66	3.521E-147
	394	16	rs1530793	54447966	A	ADD	5371	-0.2	0.08215	-0.361	-0.03893	-2.434	0.01497
	395	16	rs1530793	54447966	A	sex	5371	-1.422	0.1152	-1.648	-1.196	-12.35	1.486E-34
	396	16	rs1530793	54447966	A	age	5371	0.1038	0.003893	0.09618	0.1114	26.67	3.234E-147
BLOCK 28	397	16	rs4784379	54453976	A	ADD	5368	-0.01272	0.09556	-0.2	0.1746	-0.1331	0.8941
	398	16	rs4784379	54453976	A	sex	5368	-1.42	0.1153	-1.646	-1.194	-12.32	2.082E-34
	399	16	rs4784379	54453976	A	age	5368	0.1038	0.003897	0.09613	0.1114	26.62	8.547E-147
	400	16	rs7189231	54464218	G	ADD	5367	0.08673	0.1101	-0.129	0.3025	0.788	0.4308
	401	16	rs7189231	54464218	G	sex	5367	-1.423	0.1153	-1.649	-1.197	-12.34	1.609E-34
	402	16	rs7189231	54464218	G	age	5367	0.104	0.0039	0.09633	0.1116	26.66	3.853E-147
BLOCK 29	403	16	rs9972796	54464336	C	ADD	5344	0.05624	0.08483	-0.11	0.2225	0.663	0.5073
	404	16	rs9972796	54464336	C	sex	5344	-1.424	0.1155	-1.65	-1.198	-12.33	1.79E-34
	405	16	rs9972796	54464336	C	age	5344	0.1039	0.003902	0.09622	0.1115	26.62	1.121E-146
	409	16	rs1420285	54473072	C	ADD	5371	0.1006	0.08284	-0.06178	0.2629	1.214	0.2247
	410	16	rs1420285	54473072	C	sex	5371	-1.421	0.1152	-1.647	-1.195	-12.34	1.702E-34
	411	16	rs1420285	54473072	C	age	5371	0.1037	0.003895	0.09611	0.1114	26.63	6.708E-147
BLOCK 30	412	16	rs4784390	54485833	G	ADD	5359	-0.2067	0.09328	-0.3895	-0.02386	-2.216	0.02675
	413	16	rs4784390	54485833	G	sex	5359	-1.419	0.1154	-1.645	-1.193	-12.3	2.692E-34
	414	16	rs4784390	54485833	G	age	5359	0.1039	0.003903	0.09629	0.1116	26.63	7.817E-147
	415	16	rs12931301	54486421	T	ADD	5368	-0.156	0.09214	-0.3366	0.02455	-1.694	0.09041
	416	16	rs12931301	54486421	T	sex	5368	-1.422	0.1152	-1.648	-1.196	-12.34	1.588E-34
	417	16	rs12931301	54486421	T	age	5368	0.1039	0.003897	0.09628	0.1116	26.66	3.298E-147
	418	16	rs12447674	54492183	G	ADD	5371	0.0181	0.09421	-0.1665	0.2028	0.1922	0.8476
	419	16	rs12447674	54492183	G	sex	5371	-1.421	0.1152	-1.647	-1.195	-12.33	1.832E-34
	420	16	rs12447674	54492183	G	age	5371	0.1038	0.003895	0.09619	0.1115	26.65	4.267E-147
BLOCK 31	421	16	rs9921518	54494424	A	ADD	5371	-0.2639	0.09316	-0.4465	-0.08127	-2.832	0.004638
	422	16	rs9921518	54494424	A	sex	5371	-1.426	0.1152	-1.652	-1.201	-12.39	9.364E-35
	423	16	rs9921518	54494424	A	age	5371	0.1039	0.003892	0.09624	0.1115	26.69	1.917E-147
	424	16	rs4783845	54497854	T	ADD	5371	-0.2534	0.09333	-0.4364	-0.07049	-2.715	0.006645
	425	16	rs4783845	54497854	T	sex	5371	-1.425	0.1152	-1.651	-1.2	-12.38	1.024E-34
	426	16	rs4783845	54497854	T	age	5371	0.1039	0.003892	0.09627	0.1115	26.69	1.716E-147
	427	16	rs17200070	54502562	G	ADD	5369	0.1312	0.09932	-0.06341	0.3259	1.321	0.1864
	428	16	rs17200070	54502562	G	sex	5369	-1.418	0.1153	-1.644	-1.192	-12.3	2.662E-34
	429	16	rs17200070	54502562	G	age	5369	0.1038	0.003895	0.09621	0.1115	26.66	3.899E-147
	430	16	rs11640012	54503953	T	ADD	5371	0.3143	0.1588	0.003057	0.6255	1.979	0.04784
	431	16	rs11640012	54503953	T	sex	5371	-1.419	0.1152	-1.645	-1.193	-12.32	2.029E-34
	432	16	rs11640012	54503953	T	age	5371	0.1037	0.003894	0.09609	0.1114	26.64	6.325E-147
BLOCK 32	433	16	rs12929998	54514123	C	ADD	5371	-0.105	0.102	-0.3048	0.09481	-1.03	0.3031
	434	16	rs12929998	54514123	C	sex	5371	-1.422	0.1152	-1.648	-1.196	-12.34	1.631E-34
	435	16	rs12929998	54514123	C	age	5371	0.1039	0.003896	0.0963	0.1116	26.68	2.409E-147
	436	16	rs733017	54517482	C	ADD	5371	-0.06652	0.08334	-0.2299	0.09683	-0.7982	0.4248
	437	16	rs733017	54517482	C	sex	5371	-1.421	0.1152	-1.647	-1.195	-12.33	1.727E-34
	438	16	rs733017	54517482	C	age	5371	0.1038	0.003895	0.09621	0.1115	26.66	3.596E-147
	439	16	rs716083	54527384	C	ADD	5371	-0.09586	0.08194	-0.2565	0.06475	-1.17	0.2421
	440	16	rs716083	54527384	C	sex	5371	-1.42	0.1152	-1.646	-1.195	-12.33	1.851E-34
	441	16	rs716083	54527384	C	age	5371	0.1038	0.003895	0.09614	0.1114	26.64	5.536E-147
BLOCK 33	442	16	rs751214	54542033	G	ADD	5371	-0.1065	0.1089	-0.3198	0.1069	-0.978	0.3281
	443	16	rs751214	54542033	G	sex	5371	-1.421	0.1152	-1.647	-1.196	-12.34	1.672E-34
	444	16	rs751214	54542033	G	age	5371	0.1038	0.003895	0.09618	0.1114	26.65	4.116E-147
	445	16	rs1362437	54550169	A	ADD	5369	0.1491	0.08588	-0.01917	0.3175	1.737	0.0825
	446	16	rs1362437	54550169	A	sex	5369	-1.416	0.1152	-1.642	-1.191	-12.29	2.833E-34
	447	16	rs1362437	54550169	A	age	5369	0.1038	0.003897	0.09615	0.1114	26.64	6.621E-147
BLOCK 34	448	16	rs749622	54573024	T	ADD	5371	0.1622	0.08425	-0.002963	0.3273	1.925	0.05431
	449	16	rs749622	54573024	T	sex	5371	-1.42	0.1152	-1.646	-1.195	-12.33	1.807E-34
	450	16	rs749622	54573024	T	age	5371	0.1036	0.003896	0.09594	0.1112	26.58	2.138E-146
	451	16	rs8059628	54578328	A	ADD	5369	-0.03151	0.09864	-0.2248	0.1618	-0.3194	0.7494
	452	16	rs8059628	54578328	A	sex	5369	-1.418	0.1153	-1.644	-1.192	-12.3	2.622E-34
	453	16	rs8059628	54578328	A	age	5369	0.1038	0.003897	0.09618	0.1115	26.64	5.61E-147
	454	16	rs12921739	54579967	T	ADD	5274	-0.1303	0.09576	-0.3179	0.05742	-1.36	0.1738
	455	16	rs12921739	54579967	T	sex	5274	-1.434	0.1165	-1.662	-1.206	-12.31	2.411E-34
	456	16	rs12921739	54579967	T	age	5274	0.1051	0.003942	0.09733	0.1128	26.65	6.225E-147
BLOCK 35	460	16	rs1201336	54596413	T	ADD	5369	-0.06159	0.0883	-0.2347	0.1115	-0.6975	0.4855
	461	16	rs1201336	54596413	T	sex	5369	-1.419	0.1152	-1.645	-1.193	-12.32	2.16E-34
	462	16	rs1201336	54596413	T	age	5369	0.104	0.003897	0.09634	0.1116	26.68	2.057E-147
	463	16	rs1186817	54598514	C	ADD	5371	0.0392	0.09902	-0.1549	0.2333	0.3959	0.6922
	464	16	rs1186817	54598514	C	sex	5371	-1.422	0.1153	-1.648	-1.196	-12.33	1.73E-34
	465	16	rs1186817	54598514	C	age	5371	0.1039	0.003896	0.09623	0.1115	26.66	3.589E-147
	466	16	rs1874025	54599743	T	ADD	5369	0.02843	0.08245	-0.1332	0.19	0.3448	0.7302
	467	16	rs1874025	54599743	T	sex	5369	-1.418	0.1153	-1.644	-1.192	-12.3	2.527E-34
	468	16	rs1874025	54599743	T	age	5369	0.1038	0.003897	0.09615	0.1114	26.63	7.445E-147
	469	16	rs8045161	54603152	C	ADD	5370	0.06679	0.08235	-0.09462	0.2282	0.811	0.4174
	470	16	rs8045161	54603152	C	sex	5370	-1.417	0.1153	-1.643	-1.191	-12.3	2.742E-34
	471	16	rs8045161	54603152	C	age	5370	0.1038	0.003895	0.09613	0.1114	26.64	6.061E-147
	472	16	rs1908219	54603266	A	ADD	5306	-0.05957	0.0826	-0.2215	0.1023	-0.7212	0.4708
	473	16	rs1908219	54603266	A	sex	5306	-1.426	0.1161	-1.653	-1.198	-12.28	3.383E-34
	474	16	rs1908219	54603266	A	age	5306	0.1035	0.003922	0.09578	0.1112	26.39	2.935E-144
	475	16	rs8051442	54605600	A	ADD	5370	0.1081	0.1684	-0.2219	0.4382	0.6422	0.5208
	476	16	rs8051442	54605600	A	sex	5370	-1.423	0.1152	-1.649	-1.197	-12.35	1.446E-34
	477	16	rs8051442	54605600	A	age	5370	0.1039	0.003896	0.09631	0.1116	26.68	2.395E-147
BLOCK 36	478	16	rs1882591	54615410	G	ADD	5367	-0.007044	0.09867	-0.2004	0.1863	-0.0714	0.9431
	479	16	rs1882591	54615410	G	sex	5367	-1.422	0.1153	-1.648	-1.196	-12.33	1.83E-34
	480	16	rs1882591	54615410	G	age	5367	0.1038	0.003897	0.09618	0.1115	26.64	6.337E-147
	481	16	rs1151277	54620503	T	ADD	5371	-0.1202	0.1241	-0.3634	0.123	-0.969	0.3326
	482	16	rs1151277	54620503	T	sex	5371	-1.417	0.1153	-1.643	-1.191	-12.29	2.937E-34
	483	16	rs1151277	54620503	T	age	5371	0.1038	0.003895	0.09614	0.1114	26.64	5.7E-147
	484	16	rs11861365	54623529	A	ADD	5370	0.1667	0.1297	-0.08761	0.421	1.285	0.1989
	485	16	rs11861365	54623529	A	sex	5370	-1.42	0.1152	-1.646	-1.194	-12.32	1.983E-34
	486	16	rs11861365	54623529	A	age	5370	0.1039	0.003895	0.09623	0.1115	26.66	3.454E-147
BLOCK 37	487	16	rs2388773	54636780	C	ADD	5369	-0.0002964	0.1154	-0.2266	0.226	-0.002567	0.998
	488	16	rs2388773	54636780	C	sex	5369	-1.424	0.1153	-1.65	-1.198	-12.35	1.497E-34
	489	16	rs2388773	54636780	C	age	5369	0.1038	0.003896	0.0962	0.1115	26.65	4.695E-147
	490	16	rs1493897	54667698	A	ADD	5371	0.05734	0.1174	-0.1727	0.2874	0.4885	0.6252
	491	16	rs1493897	54667698	A	sex	5371	-1.423	0.1153	-1.649	-1.197	-12.34	1.655E-34
	492	16	rs1493897	54667698	A	age	5371	0.1038	0.003895	0.09621	0.1115	26.66	3.669E-147
BLOCK 38	493	16	rs8044756	54676323	A	ADD	5364	0.03785	0.08126	-0.1214	0.1971	0.4658	0.6414
	494	16	rs8044756	54676323	A	sex	5364	-1.416	0.1153	-1.642	-1.19	-12.28	3.389E-34
	495	16	rs8044756	54676323	A	age	5364	0.1039	0.003898	0.09627	0.1115	26.65	4.312E-147
	496	16	rs1861532	54677513	T	ADD	5371	-0.01162	0.09403	-0.1959	0.1727	-0.1235	0.9017
	497	16	rs1861532	54677513	T	sex	5371	-1.42	0.1152	-1.646	-1.195	-12.33	1.906E-34
	498	16	rs1861532	54677513	T	age	5371	0.1038	0.003895	0.0962	0.1115	26.66	3.806E-147
BLOCK 39	499	16	rs11639521	54709210	G	ADD	5371	-0.09142	0.08136	-0.2509	0.06804	-1.124	0.2612
	500	16	rs11639521	54709210	G	sex	5371	-1.42	0.1152	-1.645	-1.194	-12.32	2.035E-34
	501	16	rs11639521	54709210	G	age	5371	0.1039	0.003895	0.09625	0.1115	26.67	2.716E-147
	502	16	rs17205999	54727937	A	ADD	5366	-0.002303	0.08677	-0.1724	0.1678	-0.02654	0.9788
	503	16	rs17205999	54727937	A	sex	5366	-1.421	0.1153	-1.647	-1.195	-12.32	2.129E-34
	504	16	rs17205999	54727937	A	age	5366	0.1039	0.003902	0.09622	0.1115	26.62	1.009E-146
	505	16	rs16953856	54729522	G	ADD	5371	0.114	0.1007	-0.08335	0.3114	1.132	0.2576
	506	16	rs16953856	54729522	G	sex	5371	-1.419	0.1152	-1.645	-1.193	-12.32	2.096E-34
	507	16	rs16953856	54729522	G	age	5371	0.1038	0.003895	0.09613	0.1114	26.64	5.916E-147
	508	16	rs1420562	54733746	A	ADD	5371	-0.03502	0.08254	-0.1968	0.1267	-0.4243	0.6714
	509	16	rs1420562	54733746	A	sex	5371	-1.42	0.1152	-1.645	-1.194	-12.32	2.123E-34
	510	16	rs1420562	54733746	A	age	5371	0.1038	0.003897	0.09615	0.1114	26.63	6.734E-147
	511	16	rs2388807	54737459	A	ADD	5366	-0.06847	0.1087	-0.2815	0.1445	-0.63	0.5287
	512	16	rs2388807	54737459	A	sex	5366	-1.419	0.1153	-1.645	-1.193	-12.3	2.578E-34
	513	16	rs2388807	54737459	A	age	5366	0.1039	0.003899	0.09623	0.1115	26.64	6.159E-147
	514	16	rs1420553	54745610	A	ADD	5371	-0.058	0.09392	-0.2421	0.1261	-0.6175	0.5369
	515	16	rs1420553	54745610	A	sex	5371	-1.42	0.1152	-1.646	-1.194	-12.33	1.898E-34
	516	16	rs1420553	54745610	A	age	5371	0.1038	0.003895	0.0962	0.1115	26.66	3.776E-147
BLOCK 40	517	16	rs1861538	54752863	G	ADD	5370	0.168	0.09466	-0.01755	0.3535	1.775	0.07602
	518	16	rs1861538	54752863	G	sex	5370	-1.415	0.1153	-1.641	-1.189	-12.27	3.563E-34
	519	16	rs1861538	54752863	G	age	5370	0.1039	0.003894	0.09629	0.1116	26.69	1.884E-147
	520	16	rs4784415	54770232	T	ADD	5370	-0.01302	0.0879	-0.1853	0.1593	-0.1482	0.8822
	521	16	rs4784415	54770232	T	sex	5370	-1.421	0.1153	-1.647	-1.196	-12.33	1.763E-34
	522	16	rs4784415	54770232	T	age	5370	0.1038	0.003896	0.09621	0.1115	26.65	4.202E-147
	523	16	rs12444481	54770445	T	ADD	5370	0.224	0.1377	-0.04599	0.494	1.626	0.104
	524	16	rs12444481	54770445	T	sex	5370	-1.41	0.1151	-1.636	-1.184	-12.25	5.001E-34
	525	16	rs12444481	54770445	T	age	5370	0.1035	0.003892	0.09584	0.1111	26.58	2.18E-146
	526	16	rs1548912	54776603	T	ADD	5371	0.002124	0.08372	-0.162	0.1662	0.02537	0.9798
	527	16	rs1548912	54776603	T	sex	5371	-1.42	0.1153	-1.646	-1.195	-12.32	1.943E-34
	528	16	rs1548912	54776603	T	age	5371	0.1038	0.003896	0.0962	0.1115	26.65	4.15E-147
BLOCK 41	529	16	rs7499390	54780370	T	ADD	5371	0.2076	0.08718	0.03675	0.3785	2.382	0.01728
	531	16	rs7499390	54780370	T	age	5371	0.1039	0.003893	0.09627	0.1115	26.69	1.873E-147
	533	16	rs7499390	54780370	T	sex	5371	-1.418	0.1152	-1.644	-1.192	-12.31	2.236E-34
	535	16	rs4622506	54790801	C	ADD	5371	0.1204	0.08232	-0.04089	0.2818	1.463	0.1435
	536	16	rs4622506	54790801	C	sex	5371	-1.42	0.1152	-1.646	-1.194	-12.33	1.867E-34
	537	16	rs4622506	54790801	C	age	5371	0.1039	0.003894	0.09625	0.1115	26.67	2.644E-147
	538	16	rs4257585	54793796	T	ADD	5371	-0.07983	0.08425	-0.245	0.0853	-0.9475	0.3434
	539	16	rs4257585	54793796	T	sex	5371	-1.421	0.1152	-1.647	-1.196	-12.34	1.685E-34
	540	16	rs4257585	54793796	T	age	5371	0.1039	0.003895	0.09623	0.1115	26.67	3.163E-147
	541	16	rs4440156	54794101	T	ADD	5367	0.1466	0.08316	-0.01641	0.3096	1.763	0.07802
	542	16	rs4440156	54794101	T	sex	5367	-1.418	0.1153	-1.644	-1.192	-12.3	2.654E-34
	543	16	rs4440156	54794101	T	age	5367	0.104	0.003897	0.09639	0.1117	26.69	1.697E-147
	544	16	rs7198507	54796410	A	ADD	5371	0.1398	0.08781	-0.03236	0.3119	1.591	0.1116
	545	16	rs7198507	54796410	A	sex	5371	-1.418	0.1152	-1.644	-1.193	-12.31	2.287E-34
	546	16	rs7198507	54796410	A	age	5371	0.1039	0.003895	0.09629	0.1116	26.69	2.015E-147
BLOCK 42	547	16	rs9924618	54819501	G	ADD	5370	-0.05789	0.1062	-0.266	0.1502	-0.5452	0.5856
	548	16	rs9924618	54819501	G	sex	5370	-1.419	0.1152	-1.645	-1.193	-12.31	2.24E-34
	549	16	rs9924618	54819501	G	age	5370	0.1039	0.003896	0.09631	0.1116	26.68	2.338E-147
	550	16	rs11076057	54827785	A	ADD	5371	0.07652	0.08607	-0.09217	0.2452	0.8891	0.374
	551	16	rs11076057	54827785	A	sex	5371	-1.419	0.1152	-1.645	-1.193	-12.32	2.107E-34
	552	16	rs11076057	54827785	A	age	5371	0.1038	0.003895	0.0962	0.1115	26.66	3.603E-147
	553	16	rs4591143	54829975	A	ADD	5354	0.1659	0.111	-0.05162	0.3835	1.495	0.135
	554	16	rs4591143	54829975	A	sex	5354	-1.42	0.1154	-1.647	-1.194	-12.3	2.5E-34
	555	16	rs4591143	54829975	A	age	5354	0.1039	0.0039	0.09625	0.1115	26.64	6.122E-147
	556	16	rs6499720	54832113	C	ADD	5371	-0.000237	0.08113	-0.1593	0.1588	-0.002921	0.9977
	557	16	rs6499720	54832113	C	sex	5371	-1.42	0.1152	-1.646	-1.195	-12.33	1.888E-34
	558	16	rs6499720	54832113	C	age	5371	0.1038	0.003895	0.0962	0.1115	26.66	3.835E-147
	559	16	rs4435250	54856671	T	ADD	5371	-0.002527	0.1111	-0.2203	0.2152	-0.02274	0.9819
	560	16	rs4435250	54856671	T	sex	5371	-1.421	0.1152	-1.646	-1.195	-12.33	1.867E-34
	561	16	rs4435250	54856671	T	age	5371	0.1038	0.003895	0.0962	0.1115	26.66	3.835E-147
	562	16	rs4383140	54856786	A	ADD	5371	0.01005	0.1207	-0.2265	0.2466	0.08331	0.9336
	563	16	rs4383140	54856786	A	sex	5371	-1.421	0.1152	-1.646	-1.195	-12.33	1.861E-34
	564	16	rs4383140	54856786	A	age	5371	0.1038	0.003895	0.0962	0.1115	26.66	3.85E-147
	565	16	rs4784429	54859732	T	ADD	5360	-0.05367	0.08427	-0.2188	0.1115	-0.6369	0.5242
	566	16	rs4784429	54859732	T	sex	5360	-1.422	0.1154	-1.649	-1.196	-12.32	2.038E-34
	567	16	rs4784429	54859732	T	age	5360	0.104	0.003902	0.09633	0.1116	26.65	4.859E-147
BLOCK 43	568	16	rs4555155	54887921	A	ADD	5370	-0.03077	0.09082	-0.2088	0.1472	-0.3388	0.7348
	569	16	rs4555155	54887921	A	sex	5370	-1.419	0.1152	-1.645	-1.193	-12.32	2.147E-34
	570	16	rs4555155	54887921	A	age	5370	0.1038	0.003895	0.09619	0.1115	26.65	4.255E-147
	571	16	rs9932117	54906895	C	ADD	5370	-0.04096	0.09361	-0.2244	0.1425	-0.4376	0.6617
	572	16	rs9932117	54906895	C	sex	5370	-1.419	0.1152	-1.645	-1.193	-12.31	2.198E-34
	573	16	rs9932117	54906895	C	age	5370	0.1038	0.003896	0.09615	0.1114	26.64	5.617E-147
	574	16	rs11076060	54948857	A	ADD	5371	-0.1036	0.08678	-0.2737	0.06645	-1.194	0.2325
	575	16	rs11076060	54948857	A	sex	5371	-1.422	0.1152	-1.648	-1.196	-12.34	1.581E-34
	576	16	rs11076060	54948857	A	age	5371	0.1038	0.003895	0.09621	0.1115	26.66	3.387E-147
	577	16	rs12447300	54962136	G	ADD	5371	-0.04291	0.1039	-0.2465	0.1607	-0.413	0.6796
	578	16	rs12447300	54962136	G	sex	5371	-1.421	0.1152	-1.647	-1.195	-12.33	1.804E-34
	579	16	rs12447300	54962136	G	age	5371	0.1039	0.003895	0.09622	0.1115	26.66	3.524E-147
BLOCK 44	580	16	rs13336114	54967096	A	ADD	5335	-0.1455	0.0855	-0.3131	0.02203	-1.702	0.08876
	581	16	rs13336114	54967096	A	sex	5335	-1.406	0.1156	-1.633	-1.18	-12.17	1.322E-33
	582	16	rs13336114	54967096	A	age	5335	0.104	0.003908	0.09629	0.1116	26.6	1.743E-146
	583	16	rs1133611	54968239	T	ADD	5366	-0.0762	0.09698	-0.2663	0.1139	-0.7857	0.4321
	584	16	rs1133611	54968239	T	sex	5366	-1.421	0.1153	-1.647	-1.195	-12.32	2.081E-34
	585	16	rs1133611	54968239	T	age	5366	0.1038	0.003898	0.0962	0.1115	26.64	6.002E-147
BLOCK 45	586	16	rs11076063	55025856	G	ADD	5370	-0.06332	0.1126	-0.284	0.1574	-0.5623	0.5739
	587	16	rs11076063	55025856	G	sex	5370	-1.42	0.1152	-1.646	-1.195	-12.33	1.913E-34
	588	16	rs11076063	55025856	G	age	5370	0.1038	0.003896	0.0962	0.1115	26.65	4.2E-147
	589	16	rs11076064	55033694	T	ADD	5370	0.02157	0.08047	-0.1361	0.1793	0.2681	0.7886
	590	16	rs11076064	55033694	T	sex	5370	-1.424	0.1152	-1.649	-1.198	-12.36	1.319E-34
	591	16	rs11076064	55033694	T	age	5370	0.1038	0.003896	0.09621	0.1115	26.66	4.092E-147
	592	16	rs8060082	55034693	T	ADD	5371	-0.07656	0.1709	-0.4115	0.2584	-0.448	0.6542
	593	16	rs8060082	55034693	T	sex	5371	-1.42	0.1152	-1.646	-1.195	-12.33	1.892E-34
	594	16	rs8060082	55034693	T	age	5371	0.1038	0.003895	0.0962	0.1115	26.66	3.821E-147
	595	16	rs4238773	55040438	A	ADD	5366	0.05273	0.08653	-0.1169	0.2223	0.6094	0.5423
	596	16	rs4238773	55040438	A	sex	5366	-1.417	0.1152	-1.643	-1.191	-12.3	2.73E-34
	597	16	rs4238773	55040438	A	age	5366	0.1039	0.003898	0.09624	0.1115	26.65	4.358E-147
BLOCK 46	598	16	rs12927600	55045947	A	ADD	5370	0.01757	0.0898	-0.1584	0.1936	0.1957	0.8449
	599	16	rs12927600	55045947	A	sex	5370	-1.419	0.1152	-1.645	-1.193	-12.32	2.168E-34
	600	16	rs12927600	55045947	A	age	5370	0.1039	0.003898	0.09626	0.1115	26.66	4.015E-147
	601	16	rs4238775	55054844	G	ADD	5369	0.1134	0.1435	-0.1677	0.3946	0.7907	0.4292
	602	16	rs4238775	55054844	G	sex	5369	-1.425	0.1152	-1.651	-1.2	-12.37	1.104E-34
	603	16	rs4238775	55054844	G	age	5369	0.1037	0.003895	0.09608	0.1113	26.63	7.713E-147
	604	16	rs13331158	55061621	C	ADD	5360	0.09092	0.08111	-0.06806	0.2499	1.121	0.2624
	605	16	rs13331158	55061621	C	sex	5360	-1.425	0.1153	-1.651	-1.199	-12.36	1.284E-34
	606	16	rs13331158	55061621	C	age	5360	0.1037	0.003901	0.09601	0.1113	26.57	3.291E-146
BLOCK 47	607	16	rs4783863	55069361	C	ADD	5369	-0.001196	0.08659	-0.1709	0.1685	-0.01381	0.989
	608	16	rs4783863	55069361	C	sex	5369	-1.42	0.1153	-1.646	-1.194	-12.32	2.087E-34
	609	16	rs4783863	55069361	C	age	5369	0.1038	0.003898	0.09617	0.1115	26.63	7.766E-147
	610	16	rs8055853	55078667	C	ADD	5371	-4.62e-05	0.08206	-0.1609	0.1608	-0.000563	0.9996
	611	16	rs8055853	55078667	C	sex	5371	-1.42	0.1152	-1.646	-1.195	-12.33	1.871E-34
	612	16	rs8055853	55078667	C	age	5371	0.1038	0.003895	0.0962	0.1115	26.66	4.085E-147
	613	16	rs4784467	55080084	T	ADD	5371	0.1221	0.1127	-0.0989	0.3431	1.083	0.2789
	614	16	rs4784467	55080084	T	sex	5371	-1.419	0.1152	-1.645	-1.194	-12.32	2.072E-34
	615	16	rs4784467	55080084	T	age	5371	0.1038	0.003895	0.09614	0.1114	26.64	5.527E-147
BLOCK 48	616	16	rs6499743	55088225	T	ADD	5370	0.03499	0.08638	-0.1343	0.2043	0.4051	0.6854
	617	16	rs6499743	55088225	T	sex	5370	-1.422	0.1153	-1.647	-1.196	-12.33	1.728E-34
	618	16	rs6499743	55088225	T	age	5370	0.1038	0.003896	0.09616	0.1114	26.64	5.832E-147
	619	16	rs16954195	55093432	T	ADD	5371	0.1643	0.09991	-0.03153	0.3601	1.644	0.1002
	620	16	rs16954195	55093432	T	sex	5371	-1.423	0.1152	-1.648	-1.197	-12.35	1.463E-34
	621	16	rs16954195	55093432	T	age	5371	0.1037	0.003895	0.0961	0.1114	26.64	6.548E-147
	622	16	rs4784474	55096404	G	ADD	5371	-0.0611	0.08144	-0.2207	0.09851	-0.7502	0.4531
	623	16	rs4784474	55096404	G	sex	5371	-1.421	0.1152	-1.647	-1.196	-12.34	1.707E-34
	624	16	rs4784474	55096404	G	age	5371	0.1037	0.003897	0.09609	0.1114	26.61	1.055E-146
	625	16	rs1352191	55104086	C	ADD	5371	0.06134	0.08204	-0.09945	0.2221	0.7477	0.4547
	626	16	rs1352191	55104086	C	sex	5371	-1.422	0.1152	-1.647	-1.196	-12.34	1.681E-34
	627	16	rs1352191	55104086	C	age	5371	0.1037	0.003897	0.09611	0.1114	26.62	8.331E-147
	628	16	rs7197624	55110037	A	ADD	5371	-0.2063	0.3746	-0.9404	0.5279	-0.5507	0.5819
	629	16	rs7197624	55110037	A	sex	5371	-1.419	0.1153	-1.645	-1.193	-12.31	2.393E-34
	630	16	rs7197624	55110037	A	age	5371	0.1038	0.003895	0.09621	0.1115	26.66	3.586E-147
	631	16	rs11076070	55114680	A	ADD	5371	0.09386	0.0934	-0.0892	0.2769	1.005	0.315
	632	16	rs11076070	55114680	A	sex	5371	-1.42	0.1152	-1.646	-1.194	-12.32	1.938E-34
	633	16	rs11076070	55114680	A	age	5371	0.1038	0.003895	0.09615	0.1114	26.64	5.227E-147
	634	16	rs8050248	55117552	A	ADD	5371	-0.08456	0.08411	-0.2494	0.0803	-1.005	0.3148
	635	16	rs8050248	55117552	A	sex	5371	-1.419	0.1152	-1.645	-1.194	-12.32	2.063E-34
	636	16	rs8050248	55117552	A	age	5371	0.1038	0.003895	0.09617	0.1114	26.65	4.311E-147
	637	16	rs1825730	55122421	G	ADD	5371	-0.1177	0.09586	-0.3056	0.07022	-1.227	0.2197
	638	16	rs1825730	55122421	G	sex	5371	-1.42	0.1152	-1.646	-1.195	-12.33	1.849E-34
	639	16	rs1825730	55122421	G	age	5371	0.1039	0.003895	0.09625	0.1115	26.67	2.707E-147
BLOCK 49	640	16	rs16954308	55150174	A	ADD	5370	0.02335	0.1196	-0.2111	0.2578	0.1952	0.8452
	641	16	rs16954308	55150174	A	sex	5370	-1.419	0.1153	-1.645	-1.193	-12.31	2.379E-34
	642	16	rs16954308	55150174	A	age	5370	0.1038	0.003896	0.09615	0.1114	26.64	6.109E-147
	643	16	rs11640550	55153815	C	ADD	5265	0.02767	0.1048	-0.1777	0.233	0.2641	0.7917
	644	16	rs11640550	55153815	C	sex	5265	-1.365	0.116	-1.592	-1.137	-11.76	1.535E-31
	645	16	rs11640550	55153815	C	age	5265	0.1042	0.003915	0.09653	0.1119	26.61	1.598E-146
	646	16	rs11076076	55155944	T	ADD	5371	0.09324	0.1817	-0.2629	0.4494	0.5131	0.6079
	647	16	rs11076076	55155944	T	sex	5371	-1.419	0.1153	-1.645	-1.193	-12.31	2.303E-34
	648	16	rs11076076	55155944	T	age	5371	0.1038	0.003895	0.0962	0.1115	26.66	3.751E-147
	649	16	rs4270172	55157679	G	ADD	5371	0.05226	0.09498	-0.1339	0.2384	0.5503	0.5822
	650	16	rs4270172	55157679	G	sex	5371	-1.418	0.1153	-1.644	-1.192	-12.3	2.736E-34
	651	16	rs4270172	55157679	G	age	5371	0.1038	0.003895	0.0962	0.1115	26.66	3.881E-147
	652	16	rs8060698	55161456	T	ADD	5371	0.07204	0.126	-0.1749	0.319	0.5717	0.5676
	653	16	rs8060698	55161456	T	sex	5371	-1.419	0.1152	-1.645	-1.193	-12.31	2.244E-34
	654	16	rs8060698	55161456	T	age	5371	0.1038	0.003895	0.09617	0.1114	26.65	4.852E-147
BLOCK 50	655	16	rs12917822	55165407	A	ADD	5356	-0.04848	0.08748	-0.2199	0.123	-0.5542	0.5795
	656	16	rs12917822	55165407	A	sex	5356	-1.417	0.1155	-1.643	-1.19	-12.27	3.853E-34
	657	16	rs12917822	55165407	A	age	5356	0.1038	0.003907	0.09611	0.1114	26.56	4.102E-146
	658	16	rs8064192	55165921	A	ADD	5371	-0.01434	0.08276	-0.1766	0.1479	-0.1733	0.8624
	659	16	rs8064192	55165921	A	sex	5371	-1.421	0.1153	-1.647	-1.195	-12.33	1.847E-34
	660	16	rs8064192	55165921	A	age	5371	0.1038	0.003895	0.09619	0.1115	26.66	4.057E-147
BLOCK 51	661	16	rs1486735	55180092	G	ADD	5371	0.05961	0.08312	-0.1033	0.2225	0.7171	0.4733
	662	16	rs1486735	55180092	G	sex	5371	-1.419	0.1152	-1.645	-1.193	-12.32	2.123E-34
	663	16	rs1486735	55180092	G	age	5371	0.1039	0.003895	0.09624	0.1115	26.67	3.103E-147
	664	16	rs745112	55181561	A	ADD	5245	0.05332	0.1018	-0.1462	0.2528	0.5237	0.6005
	665	16	rs745112	55181561	A	sex	5245	-1.399	0.1169	-1.628	-1.17	-11.96	1.484E-32
	666	16	rs745112	55181561	A	age	5245	0.1039	0.003944	0.09617	0.1116	26.34	1.019E-143
BLOCK 52	667	16	rs1552426	55194324	C	ADD	5362	0.09994	0.09151	-0.07941	0.2793	1.092	0.2748
	668	16	rs1552426	55194324	C	sex	5362	-1.414	0.1153	-1.64	-1.188	-12.26	4.329E-34
	669	16	rs1552426	55194324	C	age	5362	0.1041	0.003901	0.09648	0.1118	26.69	1.882E-147
	670	16	rs7187108	55199498	T	ADD	5370	-0.06973	0.1042	-0.274	0.1346	-0.669	0.5035
	671	16	rs7187108	55199498	T	sex	5370	-1.419	0.1152	-1.645	-1.194	-12.32	2.126E-34
	672	16	rs7187108	55199498	T	age	5370	0.1039	0.003896	0.09622	0.1115	26.66	3.623E-147
	673	16	rs8054239	55201013	C	ADD	5370	0.08365	0.08378	-0.08056	0.2479	0.9984	0.3181
	674	16	rs8054239	55201013	C	sex	5370	-1.419	0.1152	-1.645	-1.193	-12.32	2.182E-34
	675	16	rs8054239	55201013	C	age	5370	0.1038	0.003896	0.09619	0.1115	26.65	4.444E-147
	676	16	rs11076081	55206573	C	ADD	5370	-0.06237	0.08504	-0.229	0.1043	-0.7334	0.4633
	677	16	rs11076081	55206573	C	sex	5370	-1.419	0.1152	-1.645	-1.193	-12.31	2.287E-34
	678	16	rs11076081	55206573	C	age	5370	0.1038	0.003895	0.09617	0.1114	26.65	4.561E-147
	679	16	rs2200537	55211634	T	ADD	5371	0.06267	0.09683	-0.1271	0.2525	0.6471	0.5176
	680	16	rs2200537	55211634	T	sex	5371	-1.42	0.1152	-1.646	-1.194	-12.32	1.968E-34
	681	16	rs2200537	55211634	T	age	5371	0.1039	0.003896	0.09626	0.1115	26.67	3.108E-147
	682	16	rs9922031	55216971	A	ADD	5371	-0.07888	0.1038	-0.2824	0.1247	-0.7596	0.4475
	683	16	rs9922031	55216971	A	sex	5371	-1.421	0.1152	-1.647	-1.195	-12.33	1.811E-34
	684	16	rs9922031	55216971	A	age	5371	0.1039	0.003895	0.09623	0.1115	26.67	3.166E-147
BLOCK 53	685	16	rs1486733	55231907	T	ADD	5365	-0.02106	0.08402	-0.1857	0.1436	-0.2507	0.8021
	686	16	rs1486733	55231907	T	sex	5365	-1.417	0.1153	-1.643	-1.191	-12.29	2.909E-34
	687	16	rs1486733	55231907	T	age	5365	0.1038	0.003897	0.09614	0.1114	26.63	7.855E-147
	688	16	rs12934198	55235214	A	ADD	5369	0.06196	0.1323	-0.1973	0.3213	0.4684	0.6395
	689	16	rs12934198	55235214	A	sex	5369	-1.424	0.1153	-1.65	-1.198	-12.35	1.483E-34
	690	16	rs12934198	55235214	A	age	5369	0.1037	0.003898	0.09609	0.1114	26.61	1.242E-146
	691	16	rs2588996	55238808	G	ADD	5370	0.03112	0.2074	-0.3753	0.4375	0.1501	0.8807
	692	16	rs2588996	55238808	G	sex	5370	-1.419	0.1152	-1.645	-1.193	-12.32	2.175E-34
	693	16	rs2588996	55238808	G	age	5370	0.1038	0.003895	0.09619	0.1115	26.65	4.354E-147
BLOCK 54	694	16	rs2171262	55239232	C	ADD	5371	0.05725	0.1065	-0.1515	0.266	0.5375	0.5909
	695	16	rs2171262	55239232	C	sex	5371	-1.422	0.1152	-1.648	-1.196	-12.34	1.691E-34
	696	16	rs2171262	55239232	C	age	5371	0.1038	0.003896	0.09616	0.1114	26.64	5.633E-147
	697	16	rs17291845	55245037	A	ADD	5370	0.05992	0.1177	-0.1708	0.2906	0.5091	0.6107
	698	16	rs17291845	55245037	A	sex	5370	-1.421	0.1153	-1.647	-1.195	-12.33	1.856E-34
	699	16	rs17291845	55245037	A	age	5370	0.1037	0.003898	0.0961	0.1114	26.62	1.047E-146
	700	16	rs7204268	55253123	T	ADD	5370	-0.0116	0.08228	-0.1729	0.1497	-0.141	0.8878
	701	16	rs7204268	55253123	T	sex	5370	-1.42	0.1153	-1.646	-1.194	-12.32	2.048E-34
	702	16	rs7204268	55253123	T	age	5370	0.1038	0.003896	0.09616	0.1114	26.64	5.726E-147
	703	16	rs2397376	55253790	T	ADD	5371	-0.01022	0.08224	-0.1714	0.151	-0.1243	0.9011
	704	16	rs2397376	55253790	T	sex	5371	-1.421	0.1152	-1.646	-1.195	-12.33	1.85E-34
	705	16	rs2397376	55253790	T	age	5371	0.1038	0.003895	0.0962	0.1115	26.66	3.893E-147
	706	16	rs9928598	55264697	A	ADD	5370	-0.02583	0.08703	-0.1964	0.1447	-0.2968	0.7666
	707	16	rs9928598	55264697	A	sex	5370	-1.42	0.1152	-1.645	-1.194	-12.32	2.106E-34
	708	16	rs9928598	55264697	A	age	5370	0.1038	0.003897	0.09612	0.1114	26.63	7.581E-147
BLOCK 55	709	16	rs12050985	55285845	C	ADD	5363	-0.2129	0.1451	-0.4973	0.07156	-1.467	0.1425
	710	16	rs12050985	55285845	C	sex	5363	-1.417	0.1153	-1.643	-1.191	-12.28	3.169E-34
	711	16	rs12050985	55285845	C	age	5363	0.104	0.003896	0.09634	0.1116	26.69	2.068E-147
	712	16	rs4784510	55304203	G	ADD	5371	0.09792	0.1122	-0.1221	0.3179	0.8724	0.383
	713	16	rs4784510	55304203	G	sex	5371	-1.421	0.1152	-1.647	-1.196	-12.34	1.698E-34
	714	16	rs4784510	55304203	G	age	5371	0.104	0.003897	0.09632	0.1116	26.67	2.633E-147
	715	16	rs1437449	55306430	T	ADD	5368	0.05509	0.08514	-0.1118	0.222	0.6471	0.5176
	716	16	rs1437449	55306430	T	sex	5368	-1.422	0.1153	-1.648	-1.196	-12.33	1.818E-34
	717	16	rs1437449	55306430	T	age	5368	0.1039	0.003898	0.09626	0.1115	26.66	3.88E-147
BLOCK 56	718	16	rs16954658	55311294	T	ADD	5371	-0.1799	0.1506	-0.4751	0.1154	-1.194	0.2325
	719	16	rs16954658	55311294	T	sex	5371	-1.422	0.1152	-1.648	-1.196	-12.34	1.542E-34
	720	16	rs16954658	55311294	T	age	5371	0.1039	0.003895	0.09628	0.1115	26.68	2.396E-147
	721	16	rs991057	55314110	T	ADD	5371	0.03777	0.08118	-0.1213	0.1969	0.4652	0.6418
	722	16	rs991057	55314110	T	sex	5371	-1.421	0.1152	-1.647	-1.196	-12.33	1.731E-34
	723	16	rs991057	55314110	T	age	5371	0.1038	0.003895	0.09618	0.1115	26.65	4.255E-147
	724	16	rs30922	55315836	G	ADD	5368	0.06538	0.08702	-0.1052	0.2359	0.7512	0.4525
	725	16	rs30922	55315836	G	sex	5368	-1.418	0.1151	-1.644	-1.193	-12.32	2.091E-34
	726	16	rs30922	55315836	G	age	5368	0.1034	0.003895	0.09578	0.1111	26.55	5.071E-146
	727	16	rs30923	55316496	A	ADD	5371	-0.05733	0.08116	-0.2164	0.1017	-0.7064	0.48
	728	16	rs30923	55316496	A	sex	5371	-1.422	0.1152	-1.647	-1.196	-12.34	1.686E-34
	729	16	rs30923	55316496	A	age	5371	0.1038	0.003895	0.09621	0.1115	26.66	3.571E-147
BLOCK 57	730	16	rs11860394	55326804	G	ADD	5371	-0.1116	0.08486	-0.278	0.0547	-1.315	0.1885
	731	16	rs11860394	55326804	G	sex	5371	-1.42	0.1152	-1.646	-1.194	-12.33	1.884E-34
	732	16	rs11860394	55326804	G	age	5371	0.1039	0.003895	0.09629	0.1116	26.68	2.258E-147
	733	16	rs31045	55334034	T	ADD	5370	0.0267	0.08136	-0.1328	0.1862	0.3282	0.7428
	734	16	rs31045	55334034	T	sex	5370	-1.419	0.1152	-1.645	-1.193	-12.32	2.177E-34
	735	16	rs31045	55334034	T	age	5370	0.1039	0.003895	0.09623	0.1115	26.66	3.267E-147
	736	16	rs31046	55334783	A	ADD	5371	0.2141	0.1069	0.004617	0.4236	2.003	0.04521
	737	16	rs31046	55334783	A	sex	5371	-1.422	0.1152	-1.648	-1.197	-12.35	1.446E-34
	738	16	rs31046	55334783	A	age	5371	0.104	0.003895	0.0964	0.1117	26.71	1.114E-147
	739	16	rs6499755	55341135	C	ADD	5369	-0.07148	0.0871	-0.2422	0.09923	-0.8207	0.4119
	740	16	rs6499755	55341135	C	sex	5369	-1.418	0.1152	-1.643	-1.192	-12.3	2.589E-34
	741	16	rs6499755	55341135	C	age	5369	0.104	0.003898	0.09636	0.1116	26.68	2.233E-147
	742	16	rs893263	55349837	T	ADD	5371	0.06463	0.2137	-0.3542	0.4835	0.3024	0.7623
	743	16	rs893263	55349837	T	sex	5371	-1.421	0.1152	-1.646	-1.195	-12.33	1.854E-34
	744	16	rs893263	55349837	T	age	5371	0.1038	0.003895	0.09621	0.1115	26.66	3.694E-147
BLOCK 58	745	16	rs31064	55350601	G	ADD	5369	0.2633	0.0966	0.07396	0.4526	2.726	0.00644
	746	16	rs31064	55350601	G	sex	5369	-1.424	0.1152	-1.649	-1.198	-12.36	1.281E-34
	747	16	rs31064	55350601	G	age	5369	0.1042	0.003896	0.09654	0.1118	26.74	5.914E-148
	748	16	rs4784523	55356697	C	ADD	5371	-0.1031	0.08158	-0.2629	0.05683	-1.263	0.2065
	749	16	rs4784523	55356697	C	sex	5371	-1.422	0.1152	-1.648	-1.196	-12.34	1.592E-34
	750	16	rs4784523	55356697	C	age	5371	0.1038	0.003895	0.09619	0.1115	26.66	3.866E-147
	751	16	rs31103	55373850	T	ADD	5369	-0.1488	0.08889	-0.323	0.02543	-1.674	0.09421
	752	16	rs31103	55373850	T	sex	5369	-1.416	0.1152	-1.642	-1.19	-12.29	2.949E-34
	753	16	rs31103	55373850	T	age	5369	0.1042	0.003897	0.09652	0.1118	26.73	7.6E-148
	754	16	rs31104	55374309	G	ADD	5350	-0.1598	0.08812	-0.3325	0.01289	-1.814	0.06978
	755	16	rs31104	55374309	G	sex	5350	-1.412	0.1155	-1.639	-1.186	-12.23	6.104E-34
	756	16	rs31104	55374309	G	age	5350	0.1041	0.003903	0.09643	0.1117	26.67	3.457E-147
BLOCK 59	757	16	rs360774	55401333	C	ADD	5366	0.1065	0.09273	-0.07525	0.2882	1.148	0.2508
	758	16	rs360774	55401333	C	sex	5366	-1.411	0.1153	-1.637	-1.185	-12.24	5.194E-34
	759	16	rs360774	55401333	C	age	5366	0.1038	0.003897	0.09619	0.1115	26.64	5.878E-147
	760	16	rs30905	55417219	T	ADD	5371	-0.07024	0.09007	-0.2468	0.1063	-0.7798	0.4355
	761	16	rs30905	55417219	T	sex	5371	-1.421	0.1152	-1.647	-1.195	-12.33	1.774E-34
	762	16	rs30905	55417219	T	age	5371	0.1038	0.003895	0.0962	0.1115	26.66	3.725E-147
	763	16	rs12918370	55424127	A	ADD	5370	-0.06107	0.09852	-0.2542	0.132	-0.6198	0.5354
	764	16	rs12918370	55424127	A	sex	5370	-1.422	0.1152	-1.648	-1.196	-12.34	1.627E-34
	765	16	rs12918370	55424127	A	age	5370	0.1039	0.003895	0.0963	0.1116	26.68	2.14E-147
	766	16	rs7199709	55436813	C	ADD	5371	0.02235	0.08518	-0.1446	0.1893	0.2624	0.793
	767	16	rs7199709	55436813	C	sex	5371	-1.42	0.1152	-1.646	-1.195	-12.33	1.873E-34
	768	16	rs7199709	55436813	C	age	5371	0.1038	0.003895	0.0962	0.1115	26.66	3.773E-147
	769	16	rs1370385	55441341	C	ADD	5355	-0.007256	0.08465	-0.1732	0.1586	-0.08572	0.9317
	770	16	rs1370385	55441341	C	sex	5355	-1.422	0.1154	-1.648	-1.196	-12.33	1.938E-34
	771	16	rs1370385	55441341	C	age	5355	0.1043	0.003902	0.09662	0.1119	26.72	8.562E-148
	772	16	rs9926841	55452383	G	ADD	5371	-0.04558	0.08777	-0.2176	0.1264	-0.5193	0.6036
	773	16	rs9926841	55452383	G	sex	5371	-1.421	0.1152	-1.647	-1.195	-12.33	1.795E-34
	774	16	rs9926841	55452383	G	age	5371	0.1038	0.003895	0.09619	0.1115	26.66	4.069E-147
	775	16	rs1610101	55460729	A	ADD	5371	0.1387	0.08745	-0.03272	0.3101	1.586	0.1129
	776	16	rs1610101	55460729	A	sex	5371	-1.419	0.1152	-1.645	-1.193	-12.32	2.154E-34
	777	16	rs1610101	55460729	A	age	5371	0.1039	0.003895	0.0963	0.1116	26.69	1.968E-147
BLOCK 60	778	16	rs1420227	55465544	C	ADD	5370	0.1193	0.09233	-0.06171	0.3002	1.292	0.1965
	779	16	rs1420227	55465544	C	sex	5370	-1.419	0.1152	-1.645	-1.193	-12.32	2.121E-34
	780	16	rs1420227	55465544	C	age	5370	0.1038	0.003895	0.09612	0.1114	26.64	6.424E-147
	781	16	rs8045690	55471946	C	ADD	5371	0.05739	0.09108	-0.1211	0.2359	0.6301	0.5287
	782	16	rs8045690	55471946	C	sex	5371	-1.421	0.1152	-1.646	-1.195	-12.33	1.827E-34
	783	16	rs8045690	55471946	C	age	5371	0.1038	0.003895	0.09618	0.1115	26.65	4.181E-147
	784	16	rs2540707	55472551	C	ADD	5370	0.09115	0.08542	-0.07626	0.2586	1.067	0.286
	785	16	rs2540707	55472551	C	sex	5370	-1.42	0.1152	-1.645	-1.194	-12.32	2.053E-34
	786	16	rs2540707	55472551	C	age	5370	0.1037	0.003896	0.09608	0.1114	26.62	8.795E-147
	787	16	rs2576542	55479952	T	ADD	5360	0.1609	0.1444	-0.1222	0.4439	1.114	0.2653
	788	16	rs2576542	55479952	T	sex	5360	-1.412	0.1154	-1.638	-1.185	-12.24	5.714E-34
	789	16	rs2576542	55479952	T	age	5360	0.1038	0.003898	0.09621	0.1115	26.64	6.254E-147
	790	16	rs11643666	55490089	A	ADD	5364	0.05125	0.09889	-0.1426	0.2451	0.5182	0.6043
	791	16	rs11643666	55490089	A	sex	5364	-1.419	0.1153	-1.645	-1.193	-12.31	2.454E-34
	792	16	rs11643666	55490089	A	age	5364	0.1038	0.0039	0.09618	0.1115	26.62	9.928E-147
BLOCK 61	793	16	rs7184310	55491302	G	ADD	5368	0.03445	0.08243	-0.1271	0.196	0.4179	0.6761
	794	16	rs7184310	55491302	G	sex	5368	-1.417	0.1153	-1.643	-1.191	-12.3	2.729E-34
	795	16	rs7184310	55491302	G	age	5368	0.1038	0.003898	0.09612	0.1114	26.62	9.024E-147
	796	16	rs9936365	55492809	C	ADD	5356	-0.02627	0.101	-0.2243	0.1718	-0.26	0.7948
	797	16	rs9936365	55492809	C	sex	5356	-1.416	0.1154	-1.642	-1.189	-12.26	4.029E-34
	798	16	rs9936365	55492809	C	age	5356	0.1039	0.003903	0.09629	0.1116	26.63	8.156E-147
	799	16	rs837537	55496628	T	ADD	5360	0.06446	0.1164	-0.1637	0.2927	0.5536	0.5799
	800	16	rs837537	55496628	T	sex	5360	-1.419	0.1154	-1.645	-1.193	-12.3	2.745E-34
	801	16	rs837537	55496628	T	age	5360	0.1039	0.003901	0.0962	0.1115	26.62	1.004E-146
	802	16	rs7187242	55499994	C	ADD	5371	0.01251	0.1067	-0.1967	0.2217	0.1172	0.9067
	803	16	rs7187242	55499994	C	sex	5371	-1.421	0.1152	-1.646	-1.195	-12.33	1.855E-34
	804	16	rs7187242	55499994	C	age	5371	0.1038	0.003895	0.0962	0.1115	26.66	3.822E-147
