# Supplementary material for: Genetic association of FTO/IRX region with obesity and overweight in the Polish population
Source: PLoS One. 2017 Jun 29;12(6):e0180295. doi: 10.1371/journal.pone.0180295 (PMC5491248; doi:10.1371/journal.pone.0180295)
Supplement: S14 Table — 1850 permutation exceed highest observed Chi-square (29.95). Best observed Chi-square 15.355 for rs1558902. Bold font denotes markers with statistically significant p values. (XLSX) [file pone.0180295.s018.xlsx]

## Sheet: Arkusz1
#100000 permutations performed.
Name	Chi Square	Permutation p-value
rs1558902	15.355	0.0185
rs1421085	15.032	0.0218
rs12149832	12.817	0.0675
rs9940128	11.546	0.1267
rs9930333	11.405	0.1357
rs9939973	11.31	0.1420
rs1121980	11.131	0.1543
rs8050136	10.576	0.2006
rs9926289	10.379	0.2195
rs9939609	10.379	0.2195
rs17817449	10.371	0.2201
rs9935401	10.292	0.2284
rs9936385	10.281	0.2293
rs7193144	10.119	0.2464
rs9930506	9.063	0.3853
rs9922619	8.293	0.5138
rs9922708	8.155	0.5397
rs9941349	8.128	0.5448
rs10852521	7.611	0.6432
rs8044769	6.524	0.8361
rs17200070	5.065	0.9802
rs11075987	4.864	0.9874
rs1420285	4.755	0.9903
rs12444481	4.675	0.9922
rs8050248	4.615	0.9935
rs8060698	4.55	0.9943
rs4784474	4.505	0.9950
rs9921518	3.734	0.9997
rs3809634	3.589	0.9999
rs7194243	3.509	0.9999
rs749622	3.512	0.9999
rs1131220	2.404	1.0000
rs3095631	0.035	1.0000
rs17194040	0.071	1.0000
rs1861556	0.104	1.0000
rs9788828	0.896	1.0000
rs16952304	0.378	1.0000
rs7193898	0.907	1.0000
rs1362572	1.476	1.0000
rs12599436	0.339	1.0000
rs1946155	0.744	1.0000
rs4784320	0.474	1.0000
rs12443767	2.079	1.0000
rs3213758	0.066	1.0000
rs17214955	0.535	1.0000
rs8050354	2.11	1.0000
rs139974543	0.619	1.0000
rs2111119	0.434	1.0000
rs2302677	0.163	1.0000
rs9934800	0.052	1.0000
rs5005161	0.102	1.0000
rs7205986	1.15	1.0000
rs1421084	0.031	1.0000
rs7203521	2.723	1.0000
rs6499640	2.723	1.0000
rs4396532	1.326	1.0000
rs1861868	0.094	1.0000
rs1075440	0.21	1.0000
rs13334933	0.521	1.0000
rs16952520	1.553	1.0000
rs76804286	0.276	1.0000
rs7190492	3.003	1.0000
rs10852523	0.002	1.0000
rs3826169	0.002	1.0000
rs8061518	0.004	1.0000
rs10521307	0.776	1.0000
rs7203572	0.185	1.0000
rs17819033	0.056	1.0000
rs7205009	0.769	1.0000
rs2160481	0.782	1.0000
rs4784329	0.017	1.0000
rs7191718	0.544	1.0000
rs9934504	0.647	1.0000
rs9929152	0.988	1.0000
rs12232391	0.874	1.0000
rs9924072	1.927	1.0000
rs12933996	1.447	1.0000
rs17224310	2.666	1.0000
rs17823199	0.454	1.0000
rs7194907	0.525	1.0000
rs6499662	2.782	1.0000
rs12596210	0.565	1.0000
rs8046658	0.482	1.0000
rs7200972	0.224	1.0000
rs9925908	0.087	1.0000
rs12931859	0.032	1.0000
rs4784351	0.251	1.0000
rs2540781	1.811	1.0000
rs856973	0.961	1.0000
rs2003583	0.573	1.0000
rs16953002	0.879	1.0000
rs708258	0.08	1.0000
rs1008400	0.094	1.0000
rs11646512	0.097	1.0000
rs11863548	1.35	1.0000
rs2665271	0.914	1.0000
rs2689264	0.184	1.0000
rs8053279	0.425	1.0000
rs8063722	0.043	1.0000
rs879679	0.028	1.0000
rs1610237	0.637	1.0000
rs8054310	0.017	1.0000
rs2542674	0.177	1.0000
rs2689258	2.006	1.0000
rs1033046	1.54	1.0000
rs2010410	0.015	1.0000
rs9921416	0.021	1.0000
rs17835974	0.078	1.0000
rs4783830	0.052	1.0000
rs8060235	0.45	1.0000
rs16953241	0.293	1.0000
rs16953243	0.004	1.0000
rs17253832	0.168	1.0000
rs7200222	0.216	1.0000
rs8049962	0.578	1.0000
rs10521300	0.265	1.0000
rs16953283	0.38	1.0000
rs1126960	3.442	1.0000
rs1868689	0.361	1.0000
rs17176417	0.023	1.0000
rs1079368	0.162	1.0000
rs1004299	0.005	1.0000
rs1004930	0.603	1.0000
rs12930159	0.409	1.0000
rs729633	0.743	1.0000
rs8056104	0.175	1.0000
rs2388632	1.273	1.0000
rs7193399	0.029	1.0000
rs11076030	0.904	1.0000
rs12932839	2.268	1.0000
rs7191827	1.26	1.0000
rs8050506	1.478	1.0000
rs11639567	0.66	1.0000
rs17257349	0.009	1.0000
rs7203944	1.221	1.0000
rs1420303	0.961	1.0000
rs1530793	1.065	1.0000
rs4784379	2.743	1.0000
rs7189231	1.502	1.0000
rs9972796	2.306	1.0000
rs4784390	2.478	1.0000
rs12931301	1.78	1.0000
rs12447674	0.201	1.0000
rs4783845	3.331	1.0000
rs11640012	1.04	1.0000
rs12929998	0.328	1.0000
rs733017	0.417	1.0000
rs716083	0.774	1.0000
rs751214	0.124	1.0000
rs1362437	2.456	1.0000
rs8059628	1.4	1.0000
rs12921739	0.722	1.0000
rs1201336	0.254	1.0000
rs1186817	0.611	1.0000
rs1874025	1.395	1.0000
rs8045161	2.961	1.0000
rs1908219	2.147	1.0000
rs8051442	0.099	1.0000
rs1882591	0.2	1.0000
rs1151277	1.562	1.0000
rs11861365	0.02	1.0000
rs2388773	0.504	1.0000
rs1493897	0.009	1.0000
rs8044756	0.149	1.0000
rs1861532	0.414	1.0000
rs11639521	0.018	1.0000
rs17205999	2.111	1.0000
rs16953856	1.712	1.0000
rs1420562	2.977	1.0000
rs2388807	0.475	1.0000
rs1420553	0.463	1.0000
rs1861538	1.77	1.0000
rs4784415	0.065	1.0000
rs1548912	0.068	1.0000
rs7499390	2.941	1.0000
rs4622506	2.79	1.0000
rs4257585	1.899	1.0000
rs4440156	3.37	1.0000
rs7198507	3.187	1.0000
rs9924618	0.02	1.0000
rs11076057	0.192	1.0000
rs4591143	0.349	1.0000
rs6499720	0.083	1.0000
rs4435250	0.022	1.0000
rs4383140	0.865	1.0000
rs4784429	0.395	1.0000
rs4555155	0.0	1.0000
rs9932117	0.111	1.0000
rs11076060	0.872	1.0000
rs12447300	0.099	1.0000
rs13336114	1.307	1.0000
rs1133611	0.181	1.0000
rs11076063	0.202	1.0000
rs11076064	0.007	1.0000
rs8060082	1.134	1.0000
rs4238773	0.235	1.0000
rs12927600	1.064	1.0000
rs4238775	0.002	1.0000
rs13331158	2.758	1.0000
rs4783863	0.271	1.0000
rs8055853	0.631	1.0000
rs4784467	2.137	1.0000
rs6499743	0.444	1.0000
rs16954195	1.802	1.0000
rs1352191	2.305	1.0000
rs7197624	1.14	1.0000
rs11076070	2.962	1.0000
rs1825730	0.63	1.0000
rs16954308	1.889	1.0000
rs11640550	1.529	1.0000
rs11076076	0.001	1.0000
rs4270172	2.44	1.0000
rs12917822	0.52	1.0000
rs8064192	0.488	1.0000
rs1486735	1.038	1.0000
rs745112	2.65	1.0000
rs1552426	0.392	1.0000
rs7187108	0.541	1.0000
rs8054239	1.015	1.0000
rs11076081	0.352	1.0000
rs2200537	0.284	1.0000
rs9922031	0.678	1.0000
rs1486733	0.001	1.0000
rs12934198	2.623	1.0000
rs2588996	0.114	1.0000
rs2171262	1.553	1.0000
rs17291845	2.965	1.0000
rs7204268	1.386	1.0000
rs2397376	1.324	1.0000
rs9928598	0.037	1.0000
rs12050985	2.165	1.0000
rs4784510	0.034	1.0000
rs1437449	0.264	1.0000
rs16954658	0.163	1.0000
rs991057	0.163	1.0000
rs30922	0.059	1.0000
rs30923	0.908	1.0000
rs11860394	0.02	1.0000
rs31045	0.581	1.0000
rs31046	0.471	1.0000
rs6499755	1.025	1.0000
rs893263	0.026	1.0000
rs31064	0.779	1.0000
rs4784523	3.068	1.0000
rs31103	0.282	1.0000
rs31104	0.267	1.0000
rs360774	0.052	1.0000
rs30905	0.543	1.0000
rs12918370	0.525	1.0000
rs7199709	0.195	1.0000
rs1370385	0.312	1.0000
rs9926841	0.204	1.0000
rs1610101	0.422	1.0000
rs1420227	0.001	1.0000
rs8045690	0.009	1.0000
rs2540707	0.001	1.0000
rs2576542	0.029	1.0000
rs11643666	0.333	1.0000
rs7184310	0.064	1.0000
rs9936365	0.061	1.0000
rs837537	0.147	1.0000
rs7187242	0.169	1.0000
