# Supplementary material for: Genetic association of FTO/IRX region with obesity and overweight in the Polish population
Source: PLoS One. 2017 Jun 29;12(6):e0180295. doi: 10.1371/journal.pone.0180295 (PMC5491248; doi:10.1371/journal.pone.0180295)
Supplement: S15 Table — 15527 permutation exceed highest observed Chi-square (29.035). Best observed Chi-square 11.474 for Block 8. No statistically significant association. (XLSX) [file pone.0180295.s019.xlsx]

## Sheet: Arkusz1
#100000 permutations performed.
Name	Chi Square	Permutation p-value
Block 8: GAACAACTCGGAACAGATGGTTCA	11.474	0.1553
Block 30: TC	7.045	0.8181
Block 57: GCGTG	6.684	0.8749
Block 8: GAACAACTTTTCGTGGTCGACGTG	5.293	0.9881
Block 31: GCGC	5.16	0.9914
Block 8: TGGTATTCTTTCGTGGTCAACGTG	5.042	0.9935
Block 11: AC	4.817	0.9968
Block 49: ACCGT	4.654	0.9984
Block 41: TCCTA	4.577	0.9988
Block 29: AT	4.261	0.9997
Block 60: CCCCG	4.238	0.9997
Block 1: GT	2.348	1
Block 1: AC	3.45	1
Block 1: AT	0.171	1
Block 2: TG	0.062	1
Block 2: CA	0.038	1
Block 2: CG	0.009	1
Block 3: GGAGGGCGTCCC	0.077	1
Block 3: TTAAAGTGTCTT	0.64	1
Block 3: TGGGAATGTTCT	0.314	1
Block 3: TTAAAGCGCCCT	2.763	1
Block 3: TTAAAGCGTCCC	2.657	1
Block 3: TGAGGGCGTCCC	3.165	1
Block 3: TGAAAGTGTCCT	0.397	1
Block 3: TTAAAGTATCCT	0.983	1
Block 4: GC	0.964	1
Block 4: GT	0.434	1
Block 4: CC	0.619	1
Block 5: CTT	0.105	1
Block 5: CTC	0.059	1
Block 5: TCC	0.161	1
Block 5: CCC	0.518	1
Block 6: GAAAG	1.153	1
Block 6: AAGGG	1.332	1
Block 6: AAAAG	1.183	1
Block 6: AAGGA	1.26	1
Block 6: AGAAG	0.017	1
Block 7: AAA	0.086	1
Block 7: GGA	0.075	1
Block 7: GAG	0.9	1
Block 7: GAA	2.392	1
Block 8: TGGTATTCTTTCGTGGTCGACGTG	2.629	1
Block 8: TGGTGTCCTTGCGTGGTCGACGCG	1.038	1
Block 8: TGGTATCCTTGCGTGGTCGACGCG	0.025	1
Block 8: GAACAACTCGGAACAGATGGTTCG	0.379	1
Block 8: GAATATCTTTGCGTGGTTGGTTCG	3.493	1
Block 8: TGGTATTCTTTCGTGGTCAGTTCA	2.545	1
Block 8: TGGTATTCTTTCGTGATCGACGTG	0.453	1
Block 9: TTGCAG	0.762	1
Block 9: TCATAG	0.006	1
Block 9: CTATCT	0.098	1
Block 9: CTATAG	0.096	1
Block 9: TTGTAG	3.688	1
Block 10: CT	0.576	1
Block 10: TT	0.002	1
Block 10: TC	1.052	1
Block 11: AT	0.545	1
Block 11: CC	0.018	1
Block 12: CTT	1.381	1
Block 12: CCC	0.574	1
Block 12: TCC	1.775	1
Block 12: CTC	0.626	1
Block 13: ATTG	0	1
Block 13: GTTA	1.93	1
Block 13: GTCA	0.789	1
Block 13: ATCA	2.56	1
Block 13: ACCA	0.058	1
Block 14: CC	0.016	1
Block 14: TC	0.087	1
Block 14: CT	0.032	1
Block 15: CACG	0.918	1
Block 15: CGCG	0.789	1
Block 15: TGCG	0.832	1
Block 15: TAAG	1.124	1
Block 15: TGAT	0.874	1
Block 16: GATAGAC	0.086	1
Block 16: GGCGAGC	1.439	1
Block 16: GATAGGT	0.217	1
Block 16: AGCGGAC	0.336	1
Block 16: GACGGAC	0.297	1
Block 17: ATT	0.402	1
Block 17: GCT	0.08	1
Block 17: ATC	0.002	1
Block 17: GTT	0.147	1
Block 17: ACT	0.002	1
Block 18: AT	0.262	1
Block 18: GC	0.164	1
Block 18: GT	0.184	1
Block 18: AC	0.619	1
Block 19: AG	0.235	1
Block 19: GT	1.86	1
Block 19: GG	1.084	1
Block 20: TTC	0.024	1
Block 20: TCT	0.375	1
Block 20: CTC	0	1
Block 20: TCC	0.387	1
Block 20: CCC	0.563	1
Block 20: CCT	0.952	1
Block 21: GG	0.625	1
Block 21: AA	0.021	1
Block 21: GA	0.801	1
Block 22: GATGTGC	0.068	1
Block 22: GCCGCGC	0.029	1
Block 22: ACTTCAT	0.322	1
Block 22: GATGCGC	0.355	1
Block 22: GCCGTGC	1.471	1
Block 23: CG	0.482	1
Block 23: AA	3.121	1
Block 23: CA	2.752	1
Block 24: CAG	0.011	1
Block 24: TGG	0.834	1
Block 24: TAG	0.143	1
Block 24: TAT	0.58	1
Block 24: CGG	0.042	1
Block 25: CG	0.142	1
Block 25: CT	0.071	1
Block 25: TT	0.641	1
Block 26: ATC	1.084	1
Block 26: ACT	0.034	1
Block 26: GTT	1.016	1
Block 27: GAGAA	0.579	1
Block 27: GGAAA	0.001	1
Block 27: AGGGC	1.701	1
Block 27: GGAGA	0.005	1
Block 28: GT	2.887	1
Block 28: AG	1.364	1
Block 28: AT	1.218	1
Block 29: CC	2.683	1
Block 29: AC	2.213	1
Block 30: TT	1.947	1
Block 30: GC	2.718	1
Block 31: GCAC	0.546	1
Block 31: ATAC	3.319	1
Block 31: GCAT	1.091	1
Block 32: ATA	1.044	1
Block 32: ACC	0.01	1
Block 32: CCC	0.251	1
Block 32: ATC	0.599	1
Block 33: TG	1.05	1
Block 33: TA	1.874	1
Block 33: GG	0.396	1
Block 34: TCC	4.024	1
Block 34: CCT	0.8	1
Block 34: CAC	1.26	1
Block 34: CCC	0.044	1
Block 34: TAC	0.094	1
Block 35: CTTCGG	2.97	1
Block 35: TTCTAG	0.166	1
Block 35: CCCTAG	0.463	1
Block 35: CCCTGA	0.231	1
Block 35: CTTTAG	2.365	1
Block 35: TTCTGG	0.06	1
Block 36: ACG	0.22	1
Block 36: GTG	1.273	1
Block 36: GCA	0.032	1
Block 36: ACA	0.001	1
Block 36: GCG	1.491	1
Block 37: AC	0.323	1
Block 37: CA	0.002	1
Block 37: CC	2.702	1
Block 37: AA	0.132	1
Block 38: GC	0.166	1
Block 38: AT	0.444	1
Block 38: AC	0.041	1
Block 39: AAAAG	2.21	1
Block 39: GGAGG	0.09	1
Block 39: AGGGG	1.981	1
Block 39: GGAAA	0.644	1
Block 39: GAAGG	0.086	1
Block 39: GAAAG	0.111	1
Block 39: GGAAG	1.826	1
Block 40: ACC	0	1
Block 40: ATC	2.688	1
Block 40: GCC	0.132	1
Block 40: GTT	3.71	1
Block 40: GTC	2.092	1
Block 41: CTTCG	1.646	1
Block 41: CTCCG	0.104	1
Block 41: CCCTG	0.215	1
Block 41: CCCTA	0.635	1
Block 41: TTCCG	0.058	1
Block 41: TCCCG	0.371	1
Block 42: AGCCCG	0.193	1
Block 42: AAATCG	0.07	1
Block 42: AACTTG	0.149	1
Block 42: GGCTCA	0.678	1
Block 42: GGCTCG	3.914	1
Block 42: AACTCG	0.163	1
Block 42: GGCCCG	1.102	1
Block 43: CAGA	0.172	1
Block 43: CAAA	0.866	1
Block 43: ACGG	0.013	1
Block 43: ACGA	0.2	1
Block 43: AAGA	0.313	1
Block 43: AAAA	0.221	1
Block 43: CCGA	1.057	1
Block 43: CCGG	0.039	1
Block 43: ACAA	0.029	1
Block 44: CC	2.154	1
Block 44: AC	1.297	1
Block 44: CT	0.179	1
Block 45: ACCG	0.013	1
Block 45: ATCA	0.229	1
Block 45: GTCG	0.073	1
Block 45: GTTG	1.345	1
Block 45: ATCG	0.013	1
Block 46: CAT	2.649	1
Block 46: AAC	1.052	1
Block 46: CAC	1.112	1
Block 46: CGC	0.003	1
Block 47: TTC	2.102	1
Block 47: CCC	0.15	1
Block 47: TCT	1.586	1
Block 47: CTC	1.019	1
Block 47: TCC	0.013	1
Block 48: GCGAGGA	3.507	1
Block 48: TTACGAG	2.478	1
Block 48: GCGAGGG	0.128	1
Block 48: TCACGGG	0.197	1
Block 48: GCACGGG	2.529	1
Block 48: GCAAGGG	2.033	1
Block 48: GCACGAG	0.459	1
Block 48: GCAAGAG	0.97	1
Block 48: GCAAGGA	1.143	1
Block 48: TCGAGGG	0.037	1
Block 48: TTACAGG	0.921	1
Block 49: CACAC	1.392	1
Block 49: CACGC	0.074	1
Block 49: CCTGC	0.006	1
Block 49: ACCAC	0.925	1
Block 50: GC	0.488	1
Block 50: AA	0.546	1
Block 50: GA	3.497	1
Block 51: AC	1.038	1
Block 51: GC	0.071	1
Block 51: GA	2.304	1
Block 52: AGTCCG	0.225	1
Block 52: ATTTCA	0.39	1
Block 52: CGCTTG	0.084	1
Block 52: CGCTCG	0.297	1
Block 52: AGCTCG	0.515	1
Block 52: AGCTTG	0.059	1
Block 53: CGA	0.607	1
Block 53: TGA	0.004	1
Block 53: CAA	2.661	1
Block 53: CGG	0.177	1
Block 54: TGTTG	1.043	1
Block 54: TGGCA	0.003	1
Block 54: CAGCG	2.58	1
Block 54: CGGCG	0.108	1
Block 55: AAC	0.112	1
Block 55: AAT	0.815	1
Block 55: AGT	0.038	1
Block 55: CAC	2.246	1
Block 56: GCTA	0.742	1
Block 56: GTGG	0.215	1
Block 56: GTTG	0.093	1
Block 56: TTGG	0.03	1
Block 56: GCTG	1.071	1
Block 57: ACGTG	0.378	1
Block 57: GTGCG	0.377	1
Block 57: ATATG	0.714	1
Block 57: GCGCG	0.968	1
Block 57: GCGTT	0.226	1
Block 57: ATGCG	0.065	1
Block 58: ACCA	2.475	1
Block 58: ATTG	0.472	1
Block 58: GTCA	0.77	1
Block 58: ATCA	0.603	1
Block 58: ACTG	0.39	1
Block 59: TCGTTA	0.213	1
Block 59: CCGTTA	0.059	1
Block 59: TTACCG	0.398	1
Block 59: TTGCCG	0.035	1
Block 59: TCGCCA	0.006	1
Block 59: TCGTTG	0.002	1
Block 60: TTACG	0.005	1
Block 60: CCCCA	0.546	1
Block 60: TTCTG	0.02	1
Block 60: TCCCG	0.023	1
Block 60: CCACG	0.005	1
Block 60: CTCTG	0.061	1
Block 61: TTGT	0	1
Block 61: GTGT	0.612	1
Block 61: TTGC	0.281	1
Block 61: GCTT	0.076	1
Block 61: GCGT	0.283	1
Block 61: GCGC	0.257	1
